# Supplementary material for: The SjD Map: an interactive pathway tour into Sjögren’s disease signalling mechanisms
Source: NPJ Syst Biol Appl. 2026 Mar 28;12:78. doi: 10.1038/s41540-026-00670-x (PMC13230593; doi:10.1038/s41540-026-00670-x)
Supplement: Supplementary file 3 — Supplementary Data S3 [file 41540_2026_670_MOESM3_ESM.xlsx]

## Sheet: Results
Pathway identifier,Pathway name,#Entities found,#Entities total,Entities ratio,Entities pValue,Entities FDR,#Reactions found,#Reactions total,Reactions ratio,Species identifier,Species name,Submitted entities found,Mapped entities,Found reaction identifiers
R-HSA-156842,"Eukaryotic Translation Elongation",60,102,0.006641922250439539,1.1102230246251565E-16,1.354472090042691E-14,9,9,6.214611241541223E-4,9606,Homo sapiens,"RPL4	RPL5	RPL30	RPL3	RPL32	RPL31	RPL34	RPLP0	RPL10A	RPL7	RPS15	RPS4X	EEF1B2	RPL7A	RPS14	RPS17	RPS16	RPS18	RPL36	RPL35	RPLP2	RPL38	RPS11	RPS10	RPS13	RPS12	RPS9	RPL21	RPS8	RPS5	RPS6	RPL13A	RPS3A	RPSA	RPL9P8	EEF1A1	EEF1G	RPL29	SOS2	EEF1A1P5	RPL10	RPS15A	RPS3	RPL13	RPL15	RPS2	RPS27A	RPL18	RPL35A	EEF2
R-HSA-156902,"Peptide chain elongation",57,97,0.0063163378263983855,1.1102230246251565E-16,1.354472090042691E-14,5,5,3.4525618008562355E-4,9606,Homo sapiens,"RPL4	RPL5	RPL30	RPL3	RPL32	RPL31	RPL34	RPLP0	RPL10A	RPL7	RPS15	RPS4X	RPL7A	RPS14	RPS17	RPS16	RPS18	RPL36	RPL35	RPLP2	RPL38	RPS11	RPS10	RPS13	RPS12	RPS9	RPL21	RPS8	RPS5	RPS6	RPL13A	RPS3A	RPSA	RPL9P8	EEF1A1	RPL29	SOS2	RPL10	RPS15A	RPS3	RPL13	RPL15	RPS2	RPS27A	RPL18	RPL35A	EEF2	RPL3L	RPS27	RPS29
R-HSA-975956,"Nonsense Mediated Decay (NMD) independent of the Exon Junction Complex (EJC)",56,101,0.006576805365631308,1.1102230246251565E-16,1.354472090042691E-14,1,1,6.905123601712471E-5,9606,Homo sapiens,"RPL4	RPL5	RPL30	RPL3	RPL32	RPL31	RPL34	RPLP0	RPL10A	RPL7	RPS15	RPS4X	RPL7A	RPS14	RPS17	RPS16	RPS18	RPL36	RPL35	RPLP2	RPL38	RPS11	RPS10	RPS13	RPS12	RPS9	RPL21	RPS8	RPS5	RPS6	RPL13A	RPS3A	RPSA	RPL9P8	PABPC1	RPL29	SOS2	RPL10	RPS15A	RPS3	RPL13	RPL15	RPS2	RPS27A	RPL18	RPL35A	RPL3L	RPS27	RPS29	RPL27A
R-HSA-72689,"Formation of a pool of free 40S subunits",57,106,0.006902389789672462,1.1102230246251565E-16,1.354472090042691E-14,2,2,1.3810247203424942E-4,9606,Homo sapiens,"RPL4	RPL5	RPL30	RPL3	RPL32	RPL31	RPL34	RPLP0	RPL10A	RPL7	RPS15	RPS4X	RPL7A	RPS14	RPS17	RPS16	RPS18	RPL36	RPL35	RPLP2	RPL38	RPS11	RPS10	RPS13	RPS12	RPS9	RPL21	RPS8	RPS5	RPS6	RPL13A	RPS3A	RPSA	RPL9P8	RPL29	SOS2	RPL10	RPS15A	RPS3	RPL13	RPL15	RPS2	RPS27A	RPL18	RPL35A	RPL3L	RPS27	RPS29	EIF3L	RPL27A
R-HSA-927802,"Nonsense-Mediated Decay (NMD)",61,124,0.008074493716220616,1.1102230246251565E-16,1.354472090042691E-14,6,6,4.143074161027482E-4,9606,Homo sapiens,"RPL4	RPL5	RPL30	RPL3	RPL32	RPL31	RPL34	RPLP0	SMG9	CASC3	RPL10A	SMG7	RPL7	RPS15	RPS4X	RPL7A	RPS14	RPS17	RPS16	RPS18	MAGOH	RPL36	RPL35	RPLP2	RPL38	RPS11	RPS10	RPS13	RPS12	RPS9	RPL21	RPS8	RPS5	RPS6	RPL13A	RPS3A	RPSA	RPL9P8	PABPC1	RPL29	SOS2	RPL10	RPS15A	RPS3	RPL13	RPL15	RPS2	RPS27A	RPL18	RPL35A
R-HSA-975957,"Nonsense Mediated Decay (NMD) enhanced by the Exon Junction Complex (EJC)",61,124,0.008074493716220616,1.1102230246251565E-16,1.354472090042691E-14,5,5,3.4525618008562355E-4,9606,Homo sapiens,"RPL4	RPL5	RPL30	RPL3	RPL32	RPL31	RPL34	RPLP0	SMG9	CASC3	RPL10A	SMG7	RPL7	RPS15	RPS4X	RPL7A	RPS14	RPS17	RPS16	RPS18	MAGOH	RPL36	RPL35	RPLP2	RPL38	RPS11	RPS10	RPS13	RPS12	RPS9	RPL21	RPS8	RPS5	RPS6	RPL13A	RPS3A	RPSA	RPL9P8	PABPC1	RPL29	SOS2	RPL10	RPS15A	RPS3	RPL13	RPL15	RPS2	RPS27A	RPL18	RPL35A
R-HSA-156827,"L13a-mediated translational silencing of Ceruloplasmin expression",59,120,0.007814026176987694,1.1102230246251565E-16,1.354472090042691E-14,3,3,2.071537080513741E-4,9606,Homo sapiens,"RPL4	RPL5	RPL30	RPL3	RPL32	RPL31	RPL34	RPLP0	RPL10A	RPL7	RPS15	RPS4X	RPL7A	RPS14	RPS17	RPS16	RPS18	RPL36	RPL35	RPLP2	RPL38	RPS11	RPS10	RPS13	RPS12	RPS9	RPL21	RPS8	RPS5	RPS6	RPL13A	RPS3A	RPSA	RPL9P8	PABPC1	RPL29	SOS2	RPL10	RPS15A	RPS3	RPL13	RPL15	RPS2	RPS27A	RPL18	EIF4B	RPL35A	RPL3L	RPS27	RPS29
R-HSA-72706,"GTP hydrolysis and joining of the 60S ribosomal subunit",58,120,0.007814026176987694,1.1102230246251565E-16,1.354472090042691E-14,3,3,2.071537080513741E-4,9606,Homo sapiens,"RPL4	RPL5	RPL30	RPL3	RPL32	RPL31	RPL34	RPLP0	RPL10A	RPL7	RPS15	RPS4X	RPL7A	RPS14	RPS17	RPS16	RPS18	RPL36	RPL35	RPLP2	RPL38	RPS11	RPS10	RPS13	RPS12	RPS9	RPL21	RPS8	RPS5	RPS6	RPL13A	RPS3A	RPSA	RPL9P8	RPL29	SOS2	RPL10	RPS15A	RPS3	RPL13	RPL15	RPS2	RPS27A	RPL18	EIF4B	RPL35A	RPL3L	RPS27	RPS29	EIF3L
R-HSA-1799339,"SRP-dependent cotranslational protein targeting to membrane",57,119,0.007748909292179462,1.1102230246251565E-16,1.354472090042691E-14,5,5,3.4525618008562355E-4,9606,Homo sapiens,"RPL4	RPL5	RPL30	RPL3	RPL32	RPL31	RPL34	RPLP0	RPL10A	RPL7	RPS15	RPS4X	RPL7A	RPS14	RPS17	RPS16	RPS18	SEC61G	RPL36	RPL35	RPLP2	RPL38	RPS11	RPS10	RPS13	RPS12	RPS9	RPL21	RPS8	RPS5	RPS6	RPL13A	RPS3A	RPSA	RPL9P8	RPL29	SOS2	RPN2	RPL10	RPS15A	RPS3	RPL13	RPL15	RPS2	RPS27A	RPL18	RPL35A	RPL3L	RPS27	RPS29
R-HSA-877300,"Interferon gamma signaling",87,177,0.011525688611056847,1.1102230246251565E-16,1.354472090042691E-14,22,23,0.0015881784283938683,9606,Homo sapiens,"IFI30	OASL	MT2A	TRIM6	TRIM5	TRIM25	JAK2	TRIM21	B2M	TRIM22	GBP6	GBP5	HLA-H	SP110	PRKCD	HLA-B	HLA-C	HLA-A	HLA-G	MT1A	OAS1	IFNG	OAS2	OAS3	IRF1	IRF7	TRIM14	IRF5	IRF9	SP100	SOCS3	SOCS1	NCAM1	GBP2	FCGR1A	GBP1	FCGR1B	HLA-DQA2	GBP4	HLA-DQA1	GBP3	MAPK3	HLA-DRB4	STAT1	PML	HLA-DRA	TRIM38	PTPN2	TRIM34","","R-HSA-997326	R-HSA-9730967
R-HSA-909733,"Interferon alpha/beta signaling",82,129,0.00840007814026177,1.1102230246251565E-16,1.354472090042691E-14,23,25,0.0017262809004281177,9606,Homo sapiens,"IFITM3	IFITM1	IFITM2	IFI6	IFIT5	ADAR	IFI35	IFIT1	USP18	IFIT3	IFIT2	OASL	SOCS3	SOCS1	GBP2	RPS27A	IP6K2	EGR1	HLA-H	RSAD2	STAT1	MX2	STAT2	MX1	HLA-B	HLA-C	EIF2AK2	ISG15	HLA-A	HLA-G	PSMB8	ISG20	BST2	IFI27	OAS1	OAS2	OAS3	IRF1	IRF7	IRF5	XAF1	IRF9	KPNB1","","R-HSA-912685	R-HSA-9696179	R-HSA-9678935	R-HSA-912680	R-HSA-9710963	R-HSA-909732	R-HSA-909729	R-HSA-997314
R-HSA-913531,"Interferon Signaling",153,398,0.02591652015367585,1.1102230246251565E-16,1.354472090042691E-14,109,119,0.00821709708603784,9606,Homo sapiens,"IFITM3	IFITM1	IFITM2	NUP188	IFIT5	ADAR	UBE2L6	IFI35	IFI30	IFIT1	IFIT3	OASL	IFIT2	HERC5	TRIM6	MT2A	TRIM5	TRIM25	JAK2	TRIM21	B2M	TRIM22	GBP6	GBP5	HLA-H	RSAD2	DDX58	SP110	PRKCD	HLA-B	HLA-C	HLA-A	HLA-G	TUBA4A	MT1A	IFI27	OAS1	IFNG	OAS2	OAS3	IRF1	IRF7	TRIM14	IRF5	USP41	IRF9	KPNB1	SP100	UBA7	IFI6
R-HSA-1280215,"Cytokine Signaling in Immune system",265,1101,0.07169369017386208,1.1102230246251565E-16,1.354472090042691E-14,524,785,0.05420522027344289,9606,Homo sapiens,"IFITM3	IFITM1	IL1RN	IFITM2	NUP188	RORC	IFIT5	IL5RA	RORA	UBE2L6	IFI35	IFI30	IFIT1	IFIT3	IFIT2	HERC5	IGHG4	MT2A	IGHG1	TRIM25	LGALS9	B2M	TRIM21	IL6R	TRIM22	GBP6	MAP2K3	GBP5	HLA-H	MEF2C	IL4R	RSAD2	CISH	FBXW11	IL11RA	SP110	PRKCD	HLA-B	HLA-C	FLT3LG	HLA-A	VRK3	HLA-G	TUBA4A	EDAR	SIGIRR	MT1A	IFI27	PSME1	PSME2
R-HSA-168256,"Immune System",525,2661,0.17327603047470208,1.1102230246251565E-16,1.354472090042691E-14,1091,1704,0.11766330617318049,9606,Homo sapiens,"CYFIP2	WIPF1	CLEC10A	IGHV3-23	IGKV1-17	C3AR1	IGKV1-12	GBP6	GBP5	MEF2C	WSB1	IGHV3-30	NHLRC3	PRKCB	PRKCE	IGHV3-33	PRKCD	RNASE2	SIGIRR	PSME1	SERPING1	PSME2	RBCK1	CFB	NLRX1	RPN2	PRKDC	IQGAP1	IGHV1-69	CFP	MEFV	C2	PPP3R1	C5	RNF213	HLA-DQA2	HLA-DQA1	BTF3	HLA-DRB4	JUP	IGHV3-11	EIF2AK2	TREML1	TCN1	REL	LGMN	CDKN1A	ARF1	ARPC1B	RPLP0
R-HSA-72764,"Eukaryotic Translation Termination",55,106,0.006902389789672462,1.1102230246251565E-16,1.354472090042691E-14,3,5,3.4525618008562355E-4,9606,Homo sapiens,"RPL4	RPL5	RPL30	RPL3	RPL32	RPL31	RPL34	RPLP0	RPL10A	RPL7	RPS15	RPS4X	RPL7A	RPS14	RPS17	RPS16	RPS18	RPL36	RPL35	RPLP2	RPL38	RPS11	RPS10	RPS13	RPS12	RPS9	RPL21	RPS8	RPS5	RPS6	RPL13A	RPS3A	RPSA	RPL9P8	RPL29	SOS2	RPL10	RPS15A	RPS3	RPL13	RPL15	RPS2	RPS27A	RPL18	RPL35A	RPL3L	RPS27	RPS29	RPL27A	FAU
R-HSA-9633012,"Response of EIF2AK4 (GCN2) to amino acid deficiency",57,115,0.007488441752946539,1.1102230246251565E-16,1.354472090042691E-14,6,16,0.0011048197762739953,9606,Homo sapiens,"RPL4	RPL5	RPL30	RPL3	RPL32	RPL31	RPL34	RPLP0	RPL10A	RPL7	RPS15	RPS4X	RPL7A	RPS14	RPS17	RPS16	RPS18	RPL36	RPL35	RPLP2	RPL38	RPS11	RPS10	RPS13	RPS12	RPS9	RPL21	RPS8	RPS5	RPS6	RPL13A	RPS3A	RPSA	RPL9P8	RPL29	SOS2	ATF3	RPL10	RPS15A	RPS3	RPL13	RPL15	RPS2	RPS27A	RPL18	RPL35A	RPL3L	RPS27	RPS29	RPL27A
R-HSA-2408557,"Selenocysteine synthesis",55,112,0.007293091098521847,2.220446049250313E-16,2.55351295663786E-14,2,7,4.8335865211987294E-4,9606,Homo sapiens,"RPL4	RPL5	RPL30	RPL3	RPL32	RPL31	RPL34	RPLP0	RPL10A	RPL7	RPS15	RPS4X	RPL7A	RPS14	RPS17	RPS16	RPS18	RPL36	RPL35	RPLP2	RPL38	RPS11	RPS10	RPS13	RPS12	RPS9	RPL21	RPS8	RPS5	RPS6	RPL13A	RPS3A	RPSA	RPL9P8	RPL29	SOS2	RPL10	RPS15A	RPS3	RPL13	RPL15	RPS2	RPS27A	RPL18	RPL35A	RPL3L	RPS27	RPS29	RPL27A	FAU
R-HSA-192823,"Viral mRNA Translation",55,114,0.007423324868138308,4.440892098500626E-16,4.3076653355456074E-14,2,2,1.3810247203424942E-4,9606,Homo sapiens,"RPL4	RPL5	RPL30	RPL3	RPL32	RPL31	RPL34	RPLP0	RPL10A	RPL7	RPS15	RPS4X	RPL7A	RPS14	RPS17	RPS16	RPS18	RPL36	RPL35	RPLP2	RPL38	RPS11	RPS10	RPS13	RPS12	RPS9	RPL21	RPS8	RPS5	RPS6	RPL13A	RPS3A	RPSA	RPL9P8	RPL29	SOS2	RPL10	RPS15A	RPS3	RPL13	RPL15	RPS2	RPS27A	RPL18	RPL35A	RPL3L	RPS27	RPS29	RPL27A	FAU
R-HSA-72613,"Eukaryotic Translation Initiation",59,130,0.00846519502507,4.440892098500626E-16,4.3076653355456074E-14,14,21,0.0014500759563596188,9606,Homo sapiens,"RPL4	RPL5	RPL30	RPL3	RPL32	RPL31	RPL34	RPLP0	RPL10A	RPL7	RPS15	RPS4X	RPL7A	RPS14	RPS17	RPS16	RPS18	RPL36	RPL35	RPLP2	RPL38	RPS11	RPS10	RPS13	RPS12	RPS9	RPL21	RPS8	RPS5	RPS6	RPL13A	RPS3A	RPSA	RPL9P8	PABPC1	RPL29	SOS2	RPL10	RPS15A	RPS3	RPL13	RPL15	RPS2	RPS27A	RPL18	EIF4B	RPL35A	RPL3L	RPS27	RPS29
R-HSA-72737,"Cap-dependent Translation Initiation",59,130,0.00846519502507,4.440892098500626E-16,4.3076653355456074E-14,11,18,0.0012429222483082447,9606,Homo sapiens,"RPL4	RPL5	RPL30	RPL3	RPL32	RPL31	RPL34	RPLP0	RPL10A	RPL7	RPS15	RPS4X	RPL7A	RPS14	RPS17	RPS16	RPS18	RPL36	RPL35	RPLP2	RPL38	RPS11	RPS10	RPS13	RPS12	RPS9	RPL21	RPS8	RPS5	RPS6	RPL13A	RPS3A	RPSA	RPL9P8	PABPC1	RPL29	SOS2	RPL10	RPS15A	RPS3	RPL13	RPL15	RPS2	RPS27A	RPL18	EIF4B	RPL35A	RPL3L	RPS27	RPS29
R-HSA-198933,"Immunoregulatory interactions between a Lymphoid and a non-Lymphoid cell",83,249,0.016214104317249463,2.142730437526552E-14,1.9927393068996935E-12,33,44,0.003038254384753487,9606,Homo sapiens,"IFITM3	ITGB1	IFITM1	IGHV4-34	IGHV3-23	IGHV4-39	FCGR3A	IGKV1-17	IGLC3	IGKV1-12	IGLC1	IGLC2	B2M	CD34	CD96	HLA-H	IGHV3-30	ITGA4	IGHV3-33	HLA-B	HLA-C	IGKV1D-39	HLA-A	HLA-G	NCR3	CD8B	KLRF1	CD300E	MAL	IGLV3-19	LILRA6	KLRB1	IGHV4-59	IGLV3-1	KIR2DL1	IGHV1-69	CD1C	LILRA4	LILRA5	IGLV3-25	IGLV1-40	IGKC	IGLV1-47	IGLV6-57	IGLV2-14	IGLV3-21	IGLV1-44	IGKV3-15	IGKV1-33	IGKV3-11
R-HSA-9010553,"Regulation of expression of SLITs and ROBOs",64,183,0.011916389919906232,2.8135271890050717E-12,2.475903926324463E-10,5,20,0.0013810247203424942,9606,Homo sapiens,"RPL4	RPL5	RPL30	RPL3	RPL32	RPL31	RPL34	RPLP0	CASC3	RPL10A	RPL7	RPS15	RPS4X	RPL7A	RPS14	RPS17	RPS16	RPS18	MAGOH	RPL36	RPL35	RPLP2	RPL38	RPS11	RPS10	RPS13	RPS12	RPS9	RPL21	RPS8	RPS5	RPS6	RPL13A	RPS3A	RPSA	RPL9P8	PSME1	PSME2	PABPC1	RPL29	SOS2	RPN2	RPL10	RPS15A	RPS3	RPL13	RPL15	RPS2	RPS27A	RPL18
R-HSA-9711097,"Cellular response to starvation",62,176,0.011460571726248616,4.580447132696008E-12,3.893380062791607E-10,18,28,0.0019334346084794918,9606,Homo sapiens,"RPL4	RPL5	RPL30	RPL3	RPL32	RPL31	RPL34	RPLP0	RPL10A	RPL7	RPS15	RPS4X	RPL7A	RPS14	FLCN	RPS17	RPS16	RPS18	SESN1	RPL36	RPL35	RPLP2	RPL38	RPS11	RPS10	RPS13	RPS12	RPS9	RPL21	RPS8	RPS5	RPS6	RPL13A	RPS3A	RPSA	RPL9P8	KPTN	RPL29	SOS2	ATF3	RPL10	RPS15A	RPS3	RPL13	RPL15	RPS2	ATP6V0E2	RPS27A	RPL18	RPL35A
R-HSA-9735869,"SARS-CoV-1 modulates host translation machinery",27,41,0.0026697922771374617,1.5600298830520387E-11,1.2636242052721514E-9,2,3,2.071537080513741E-4,9606,Homo sapiens,"RPS15	RPS4X	RPS14	RPS17	RPS16	RPS15A	RPS18	RPS3	RPS2	RPS11	RPS27A	RPS10	RPS13	RPS12	RPS9	RPS8	RPS5	RPS6	RPS3A	RPSA	EEF1A1	RPS27	RPS29	FAU	RPS23","","R-HSA-9729232	R-HSA-9727944"
R-HSA-2029481,"FCGR activation",44,103,0.00670703913524777,1.662259219159523E-11,1.296562190944428E-9,6,6,4.143074161027482E-4,9606,Homo sapiens,"IGHV4-34	IGHV3-23	IGHV4-59	IGHV4-39	IGLV3-1	IGHV1-69	IGHG3	IGHG4	IGLV3-25	IGHG1	FCGR3A	IGLV1-40	IGKC	IGLV1-47	IGLV6-57	IGKV1-17	IGLV2-14	IGLV3-21	IGLV1-44	IGLC3	IGKV1-12	IGKV3-15	IGLC1	IGLC2	IGKV1-33	IGKV3-11	FCGR1A	IGHV3-30	IGLC7	SYK	IGHV3-33	IGHV3-11	IGKV1-5	IGKV1D-39	IGLV1-51	FCGR2A	IGLV2-23	CD247	IGLV3-19	IGKV3-20","","R-HSA-2029455	R-HSA-2029452	R-HSA-2029449	R-HSA-1861621	R-HSA-2029459	R-HSA-2029457"
R-HSA-173623,"Classical antibody-mediated complement activation",42,97,0.0063163378263983855,3.164168926872435E-11,2.373126695154326E-9,2,2,1.3810247203424942E-4,9606,Homo sapiens,"C1QB	C1QA	IGHV4-34	IGHV3-23	IGHV4-59	IGHV4-39	IGLV3-1	IGHV1-69	IGHG3	IGHG4	IGLV3-25	IGHG1	IGLV1-40	IGKC	IGLV1-47	IGLV6-57	IGKV1-17	IGLV2-14	IGLV3-21	IGLV1-44	IGLC3	IGKV1-12	IGKV3-15	IGLC1	IGLC2	IGKV1-33	IGKV3-11	IGHV3-30	IGLC7	IGHV3-33	IGHV3-11	IGKV1-5	IGKV1D-39	IGLV1-51	IGLV2-23	IGLV3-19	IGKV3-20	C1QC","","R-HSA-173626	R-HSA-173631"
R-HSA-376176,"Signaling by ROBO receptors",72,235,0.015302467929934232,4.7547410453319117E-11,3.4234135526389764E-9,13,60,0.004143074161027482,9606,Homo sapiens,"RPL4	RPL5	RPL30	RPL3	RPL32	RPL31	RPL34	RPLP0	CASC3	RPL10A	RPL7	RPS15	RPS4X	RPL7A	RPS14	RPS17	PPP3CB	RPS16	PPP3CC	RPS18	MAGOH	RPL36	RPL35	RPLP2	RPL38	RPS11	RPS10	RPS13	RPS12	RPS9	RPL21	RPS8	RPS5	RPS6	RPL13A	RPS3A	RPSA	RPL9P8	PSME1	PSME2	PABPC1	RPL29	SOS2	PFN2	RPN2	RPL10	CXCR4	RPS15A	RPS3	RPL13
R-HSA-166663,"Initial triggering of complement",47,120,0.007814026176987694,5.995048901752398E-11,4.1365837422091545E-9,14,21,0.0014500759563596188,9606,Homo sapiens,"C1QB	FCN1	C1QA	IGHV4-34	IGHV3-23	IGHV4-59	IGHV4-39	IGLV3-1	IGHV1-69	CFP	C2	IGHG3	IGHG4	IGLV3-25	IGHG1	IGLV1-40	IGKC	IGLV1-47	IGLV6-57	IGKV1-17	IGLV2-14	IGLV3-21	IGLV1-44	IGLC3	IGKV1-12	IGKV3-15	IGLC1	IGLC2	IGKV1-33	IGKV3-11	IGHV3-30	IGLC7	IGHV3-33	IGHV3-11	IGKV1-5	IGKV1D-39	GZMM	IGLV1-51	IGLV2-23	IGLV3-19	IGKV3-20	CFB	C1QC","","R-HSA-166753	R-HSA-166726	R-HSA-166795	R-HSA-166792	R-HSA-173740	R-HSA-183122	R-HSA-173745	R-HSA-183126
R-HSA-168255,"Influenza Infection",64,198,0.012893143192029694,6.903855265250058E-11,4.625583027717539E-9,16,59,0.004074022925010357,9606,Homo sapiens,"RPL4	RPL5	RPL30	RPL3	NUP188	RPL32	RPL31	RPL34	CLTC	RPLP0	RPL10A	RPL7	RPS15	RPS4X	RPL7A	RPS14	RPS17	XPO1	RPS16	RPS18	RPL36	RPL35	RPLP2	RPL38	RPS11	RPS10	RPS13	RPS12	RPS9	RPL21	RPS8	RPS5	RPS6	RPL13A	RPS3A	RPSA	RPL9P8	MT1A	RPL29	SOS2	KPNB1	SLC25A6	RPL10	RPS15A	RPS3	RPL13	RPL15	RPS2	RPS27A	RPL18
R-HSA-2029485,"Role of phospholipids in phagocytosis",48,129,0.00840007814026177,2.0030999081654954E-10,1.302014940307572E-8,7,12,8.286148322054964E-4,9606,Homo sapiens,"IGHV4-34	IGHV3-23	IGHV4-59	IGHV4-39	IGLV3-1	IGHV1-69	IGHG3	IGHG4	IGLV3-25	IGHG1	FCGR3A	IGLV1-40	IGKC	IGLV1-47	IGLV6-57	IGKV1-17	IGLV2-14	IGLV3-21	IGLV1-44	IGLC3	IGKV1-12	IGKV3-15	IGLC1	IGLC2	IGKV1-33	IGKV3-11	FCGR1A	IGHV3-30	IGLC7	SYK	PRKCE	IGHV3-33	IGHV3-11	IGKV1-5	PRKCD	IGKV1D-39	PLPP5	IGLV1-51	FCGR2A	PIK3CA	IGLV2-23	CD247	IGLV3-19	IGKV3-20","","R-HSA-2029468	R-HSA-2029272	R-HSA-2029273	R-HSA-2029270	R-HSA-2029271	R-HSA-198314	R-HSA-2029268"
R-HSA-168273,"Influenza Viral RNA Transcription and Replication",57,173,0.011265221071823924,3.770390666346657E-10,2.3753461197983938E-8,5,14,9.667173042397459E-4,9606,Homo sapiens,"RPL4	RPL5	RPL30	RPL3	NUP188	RPL32	RPL31	RPL34	RPLP0	RPL10A	RPL7	RPS15	RPS4X	RPL7A	RPS14	RPS17	RPS16	RPS18	RPL36	RPL35	RPLP2	RPL38	RPS11	RPS10	RPS13	RPS12	RPS9	RPL21	RPS8	RPS5	RPS6	RPL13A	RPS3A	RPSA	RPL9P8	MT1A	RPL29	SOS2	RPL10	RPS15A	RPS3	RPL13	RPL15	RPS2	RPS27A	RPL18	RPL35A	RPL3L	RPS27	RPS29
R-HSA-6791226,"Major pathway of rRNA processing in the nucleolus and cytosol",60,189,0.012307091228755616,5.238144362706976E-10,3.131546832957355E-8,6,7,4.8335865211987294E-4,9606,Homo sapiens,"RPL4	RPL5	RPL30	RPL3	RPL32	RPL31	RPL34	RPLP0	RPL10A	RPL7	RPS15	RPS4X	RPL7A	RPS14	FBL	RPS17	RPS16	RPS18	RPL36	RPL35	RPLP2	RPL38	RPS11	RPS10	RPS13	RPS12	RPS9	RPL21	RPS8	RPS5	RPS6	RPL13A	RPS3A	RPSA	RPL9P8	SIK1	RPL29	SOS2	RPL10	NOC4L	SNU13	RPS15A	RPS3	RPL13	RPL15	RPS2	RPS27A	RPL18	RPL35A	RPL3L
R-HSA-166786,"Creation of C4 and C2 activators",43,111,0.007227974213713616,5.30770649653789E-10,3.131546832957355E-8,4,8,5.524098881369977E-4,9606,Homo sapiens,"C1QB	FCN1	C1QA	IGHV4-34	IGHV3-23	IGHV4-59	IGHV4-39	IGLV3-1	IGHV1-69	IGHG3	IGHG4	IGLV3-25	IGHG1	IGLV1-40	IGKC	IGLV1-47	IGLV6-57	IGKV1-17	IGLV2-14	IGLV3-21	IGLV1-44	IGLC3	IGKV1-12	IGKV3-15	IGLC1	IGLC2	IGKV1-33	IGKV3-11	IGHV3-30	IGLC7	IGHV3-33	IGHV3-11	IGKV1-5	IGKV1D-39	IGLV1-51	IGLV2-23	IGLV3-19	IGKV3-20	C1QC","","R-HSA-166726	R-HSA-173626	R-HSA-173631	R-HSA-2855125"
R-HSA-977606,"Regulation of Complement cascade",49,139,0.009051246988344077,7.514058264490586E-10,4.283013210759634E-8,21,42,0.0029001519127192375,9606,Homo sapiens,"C1QB	C1QA	C5AR2	IGHV4-34	IGHV3-23	IGHV4-59	IGHV4-39	IGLV3-1	IGHV1-69	CFP	C2	IGHG3	IGHG4	IGLV3-25	IGHG1	C5	IGLV1-40	IGKC	IGLV1-47	IGLV6-57	IGKV1-17	IGLV2-14	IGLV3-21	IGLV1-44	IGLC3	IGKV1-12	IGKV3-15	C3AR1	IGLC1	IGLC2	IGKV1-33	IGKV3-11	IGHV3-30	IGLC7	IGHV3-33	IGHV3-11	IGKV1-5	IGKV1D-39	IGLV1-51	IGLV2-23	SERPING1	IGLV3-19	IGKV3-20	CFB	C1QC","","R-HSA-444647	R-HSA-8852580	R-HSA-964811	R-HSA-8852481	R-HSA-375395	R-HSA-977605
R-HSA-5690714,"CD22 mediated BCR regulation",33,72,0.004688415706192616,9.931996336476345E-10,5.46259798506199E-8,4,4,2.7620494406849883E-4,9606,Homo sapiens,"IGHV4-34	IGHV3-23	IGHV4-59	IGHV4-39	IGLV3-1	IGHV1-69	IGLV3-25	IGLV1-40	IGKC	IGLV1-47	IGLV6-57	IGKV1-17	IGLV2-14	IGLV3-21	IGLV1-44	IGLC3	IGKV1-12	IGKV3-15	IGLC1	IGLC2	IGKV1-33	IGKV3-11	IGHV3-30	IGLC7	IGHV3-33	IGHV3-11	IGKV1-5	IGKV1D-39	IGLV1-51	IGLV2-23	IGLV3-19	CD22	IGKV3-20","","R-HSA-5690740	R-HSA-5690702	R-HSA-5690701	R-HSA-5690669"
R-HSA-72695,"Formation of the ternary complex, and subsequently, the 43S complex",28,54,0.0035163117796444617,1.3243079965974403E-9,7.151263181626177E-8,1,3,2.071537080513741E-4,9606,Homo sapiens,"RPS15	RPS4X	RPS14	RPS17	RPS16	RPS15A	RPS18	RPS3	RPS2	RPS11	RPS27A	RPS10	RPS13	RPS12	RPS9	RPS8	RPS5	RPS6	RPS3A	RPSA	RPS27	RPS29	EIF3L	FAU	EIF3F	RPS23","","R-HSA-72691"
R-HSA-2408522,"Selenoamino acid metabolism",57,180,0.011721039265481539,1.5321370838705661E-9,7.967112836126944E-8,3,33,0.0022786907885651154,9606,Homo sapiens,"RPL4	RPL5	RPL30	RPL3	RPL32	RPL31	RPL34	RPLP0	RPL10A	HNMT	RPL7	RPS15	RPS4X	RPL7A	RPS14	RPS17	RPS16	RPS18	RPL36	RPL35	RPLP2	RPL38	RPS11	RPS10	RPS13	RPS12	RPS9	RPL21	RPS8	RPS5	RPS6	RPL13A	RPS3A	RPSA	RPL9P8	RPL29	SOS2	NNMT	RPL10	RPS15A	RPS3	RPL13	RPL15	RPS2	RPS27A	RPL18	RPL35A	RPL3L	RPS27	RPS29
R-HSA-72649,"Translation initiation complex formation",30,62,0.004037246858110308,1.67348612745144E-9,8.534779250002344E-8,2,2,1.3810247203424942E-4,9606,Homo sapiens,"RPS15	RPS4X	RPS14	RPS17	RPS16	RPS15A	RPS18	RPS3	RPS2	RPS11	RPS27A	RPS10	RPS13	EIF4B	RPS12	RPS9	RPS8	RPS5	RPS6	RPS3A	RPSA	RPS27	RPS29	EIF3L	PABPC1	FAU	EIF3F	RPS23","","R-HSA-156808	R-HSA-157849"
R-HSA-2730905,"Role of LAT2/NTAL/LAB on calcium mobilization",41,107,0.006967506674480693,1.7966254040047147E-9,8.983127020023574E-8,5,7,4.8335865211987294E-4,9606,Homo sapiens,"IGHV4-34	IGHV3-23	IGHV4-59	IGHV4-39	IGLV3-1	IGHV1-69	IGLV3-25	IGLV1-40	IGKC	IGLV1-47	IGLV6-57	IGKV1-17	IGLV2-14	IGLV3-21	IGLV1-44	IGLC3	IGKV1-12	IGKV3-15	FCER1A	IGLC1	IGLC2	IGKV1-33	IGKV3-11	IGHV3-30	IGLC7	SYK	PDPK1	IGHV3-33	IGHV3-11	IGKV1-5	IGKV1D-39	IGLV1-51	PIK3CA	IGLV2-23	IGHE	IGLV3-19	IGKV3-20","","R-HSA-2730842	R-HSA-2730860	R-HSA-202164	R-HSA-2730884	R-HSA-2730870"
R-HSA-2029482,"Regulation of actin dynamics for phagocytic cup formation",52,158,0.010288467799700463,2.2651397424411357E-9,1.0872670763717451E-7,16,24,0.0016572296644109929,9606,Homo sapiens,"NAPA	CYFIP2	WIPF1	ARPC1B	IGHV4-34	IGHV3-23	IGHV4-59	IGHV4-39	IGLV3-1	IGHV1-69	IGHG3	IGHG4	IGLV3-25	IGHG1	FCGR3A	IGLV1-40	IGKC	IGLV1-47	IGLV6-57	IGKV1-17	IGLV2-14	IGLV3-21	IGLV1-44	IGLC3	IGKV3-15	IGKV1-12	IGLC1	IGLC2	IGKV1-33	IGKV3-11	FCGR1A	MAPK3	ACTR3	IGHV3-30	IGLC7	SYK	IGHV3-33	IGHV3-11	IGKV1-5	IGKV1D-39	BAIAP2	FCGR2A	IGLV1-51	IGLV2-23	BTK	CD247	IGLV3-19	IGKV3-20","","R-HSA-2197697	R-HSA-2029469	R-HSA-2197698
R-HSA-166658,"Complement cascade",51,156,0.010158234030084002,3.9810917895621856E-9,1.8711131410942272E-7,44,72,0.004971688993232979,9606,Homo sapiens,"C1QB	FCN1	C1QA	C5AR2	IGHV4-34	IGHV3-23	IGHV4-59	IGHV4-39	IGLV3-1	IGHV1-69	CFP	C2	IGHG3	IGHG4	IGLV3-25	IGHG1	C5	IGLV1-40	IGKC	IGLV1-47	IGLV6-57	IGKV1-17	IGLV2-14	IGLV3-21	IGLV1-44	IGLC3	IGKV1-12	IGKV3-15	C3AR1	IGLC1	IGLC2	IGKV1-33	IGKV3-11	IGHV3-30	IGLC7	IGHV3-33	IGHV3-11	IGKV1-5	IGKV1D-39	GZMM	IGLV1-51	IGLV2-23	SERPING1	IGLV3-19	IGKV3-20	CFB	C1QC","","R-HSA-166726	R-HSA-964811	R-HSA-8852481	R-HSA-173636
R-HSA-2168880,"Scavenging of heme from plasma",40,106,0.006902389789672462,4.266218267545696E-9,1.9624604030710202E-7,5,12,8.286148322054964E-4,9606,Homo sapiens,"IGHV4-34	IGHV3-23	HP	IGHV4-59	IGHV4-39	IGLV3-1	IGHV1-69	IGLV3-25	IGLV1-40	IGKC	IGLV1-47	IGLV6-57	IGKV1-17	IGLV2-14	IGLV3-21	IGLV1-44	IGLC3	IGKV1-12	IGKV3-15	IGLC1	IGLC2	IGKV1-33	IGKV3-11	IGHA1	APOL1	CD163	IGHV3-30	IGLC7	IGHV3-33	IGHV3-11	IGKV1-5	IGKV1D-39	IGLV1-51	IGLV2-23	IGLV3-19	IGKV3-20","","R-HSA-2168883	R-HSA-2168885	R-HSA-2168889	R-HSA-2230938	R-HSA-2203516"
R-HSA-72662,"Activation of the mRNA upon binding of the cap-binding complex and eIFs, and subsequent binding to 43S",30,66,0.0042977143973432315,6.714337974500495E-9,3.0214520885252227E-7,3,6,4.143074161027482E-4,9606,Homo sapiens,"RPS15	RPS4X	RPS14	RPS17	RPS16	RPS15A	RPS18	RPS3	RPS2	RPS11	RPS27A	RPS10	RPS13	EIF4B	RPS12	RPS9	RPS8	RPS5	RPS6	RPS3A	RPSA	RPS27	RPS29	EIF3L	PABPC1	FAU	EIF3F	RPS23","","R-HSA-72647	R-HSA-156808	R-HSA-157849"
R-HSA-9664417,"Leishmania phagocytosis",50,157,0.010223350914892232,1.2683686878567357E-8,5.205430293475644E-7,22,27,0.001864383372462367,9606,Homo sapiens,"CYFIP2	NAPA	WIPF1	ARPC1B	IGHV4-34	IGHV3-23	IGHV4-59	IGHV4-39	IGLV3-1	IGHV1-69	IGHG3	IGHG4	IGLV3-25	IGHG1	FCGR3A	IGLV1-40	IGKC	IGLV1-47	IGLV6-57	IGKV1-17	IGLV2-14	IGLV3-21	IGLV1-44	IGLC3	IGKV1-12	IGKV3-15	IGLC1	IGLC2	IGKV1-33	IGKV3-11	MAPK3	ACTR3	IGHV3-30	IGLC7	SYK	IGHV3-33	IGHV3-11	IGKV1-5	IGKV1D-39	BAIAP2	IGLV1-51	IGLV2-23	BTK	CD247	IGLV3-19	IGKV3-20","","R-HSA-9664275	R-HSA-9664273	R-HSA-2029469	R-HSA-2197698	R-HSA-2029466
R-HSA-9664422,"FCGR3A-mediated phagocytosis",50,157,0.010223350914892232,1.2683686878567357E-8,5.205430293475644E-7,22,27,0.001864383372462367,9606,Homo sapiens,"CYFIP2	NAPA	WIPF1	ARPC1B	IGHV4-34	IGHV3-23	IGHV4-59	IGHV4-39	IGLV3-1	IGHV1-69	IGHG3	IGHG4	IGLV3-25	IGHG1	FCGR3A	IGLV1-40	IGKC	IGLV1-47	IGLV6-57	IGKV1-17	IGLV2-14	IGLV3-21	IGLV1-44	IGLC3	IGKV1-12	IGKV3-15	IGLC1	IGLC2	IGKV1-33	IGKV3-11	MAPK3	ACTR3	IGHV3-30	IGLC7	SYK	IGHV3-33	IGHV3-11	IGKV1-5	IGKV1D-39	BAIAP2	IGLV1-51	IGLV2-23	BTK	CD247	IGLV3-19	IGKV3-20","","R-HSA-9664275	R-HSA-9664273	R-HSA-2029469	R-HSA-2197698	R-HSA-2029466
R-HSA-9664407,"Parasite infection",50,157,0.010223350914892232,1.2683686878567357E-8,5.205430293475644E-7,22,27,0.001864383372462367,9606,Homo sapiens,"CYFIP2	NAPA	WIPF1	ARPC1B	IGHV4-34	IGHV3-23	IGHV4-59	IGHV4-39	IGLV3-1	IGHV1-69	IGHG3	IGHG4	IGLV3-25	IGHG1	FCGR3A	IGLV1-40	IGKC	IGLV1-47	IGLV6-57	IGKV1-17	IGLV2-14	IGLV3-21	IGLV1-44	IGLC3	IGKV1-12	IGKV3-15	IGLC1	IGLC2	IGKV1-33	IGKV3-11	MAPK3	ACTR3	IGHV3-30	IGLC7	SYK	IGHV3-33	IGHV3-11	IGKV1-5	IGKV1D-39	BAIAP2	IGLV1-51	IGLV2-23	BTK	CD247	IGLV3-19	IGKV3-20","","R-HSA-9664275	R-HSA-9664273	R-HSA-2029469	R-HSA-2197698	R-HSA-2029466
R-HSA-72702,"Ribosomal scanning and start codon recognition",29,64,0.004167480627726769,1.269617144750157E-8,5.205430293475644E-7,2,2,1.3810247203424942E-4,9606,Homo sapiens,"RPS15	RPS4X	RPS14	RPS17	RPS16	RPS15A	RPS18	RPS3	RPS2	RPS11	RPS27A	RPS10	RPS13	EIF4B	RPS12	RPS9	RPS8	RPS5	RPS6	RPS3A	RPSA	RPS27	RPS29	EIF3L	FAU	EIF3F	RPS23","","R-HSA-72697	R-HSA-72621"
R-HSA-8868773,"rRNA processing in the nucleus and cytosol",60,207,0.013479195155303771,1.350349165818443E-8,5.377311759202641E-7,8,15,0.0010357685402568706,9606,Homo sapiens,"RPL4	RPL5	RPL30	RPL3	RPL32	RPL31	RPL34	RPLP0	RPL10A	RPL7	RPS15	RPS4X	RPL7A	RPS14	FBL	RPS17	RPS16	RPS18	RPL36	RPL35	RPLP2	RPL38	RPS11	RPS10	RPS13	RPS12	RPS9	RPL21	RPS8	RPS5	RPS6	RPL13A	RPS3A	RPSA	RPL9P8	SIK1	RPL29	SOS2	RPL10	NOC4L	SNU13	RPS15A	RPS3	RPL13	RPL15	RPS2	RPS27A	RPL18	RPL35A	RPL3L
R-HSA-2871809,"FCERI mediated Ca+2 mobilization",44,129,0.00840007814026177,1.3787978869750361E-8,5.377311759202641E-7,8,11,7.595635961883718E-4,9606,Homo sapiens,"TXK	IGHV4-34	IGHV3-23	IGHV4-59	IGHV4-39	IGLV3-1	IGHV1-69	IGLV3-25	PPP3CA	PPP3R1	PPP3CB	IGLV1-40	PPP3CC	IGKC	IGLV1-47	IGLV6-57	IGKV1-17	IGLV2-14	IGLV3-21	IGLV1-44	IGLC3	IGKV1-12	IGKV3-15	FCER1A	IGLC1	IGLC2	IGKV1-33	IGKV3-11	IGHV3-30	IGLC7	SYK	IGHV3-33	IGHV3-11	IGKV1-5	IGKV1D-39	IGLV1-51	IGLV2-23	BTK	IGHE	IGLV3-19	IGKV3-20","","R-HSA-2730888	R-HSA-2730872	R-HSA-2730858	R-HSA-2730847	R-HSA-2730833	R-HSA-2730849	R-HSA-2730867	R-HSA-2730885"
R-HSA-9679506,"SARS-CoV Infections",124,572,0.037246858110308,2.443768387649925E-8,9.530696711834707E-7,81,401,0.027689545642867006,9606,Homo sapiens,"NUP188	IGHV3-23	RPS15	RPS14	RPS17	CYSLTR1	RPS16	RPS18	IGKV1-17	IGKV1-12	TRIM25	RPS11	B2M	GOLGA7	IL6R	RPS10	RPS13	RPS12	ZBP1	RPS9	HLA-H	IGHV3-30	RPS8	IL11RA	RPS5	IGHV3-33	RPS6	HLA-B	HLA-C	ATP1B3	RPSA	IGKV1D-39	HLA-A	ATP1B1	HLA-G	SAP30	EEF1A1	BTK	PPIA	KPNB1	RPN2	SDC3	IGHV4-59	IGHV1-69	IGLV1-40	IGLV1-47	IGLV6-57	IGLV2-14	IGLV1-44	IGKV3-15
R-HSA-9692914,"SARS-CoV-1-host interactions",41,118,0.007683792407371231,2.5881520815396186E-8,9.83497790985055E-7,19,48,0.0033144593288219858,9606,Homo sapiens,"RPS15	RPS4X	IFIH1	RPS14	RPS17	RPS16	RPS15A	RPS18	RPS3	CASP1	TRIM25	RPS2	RPS11	RPS27A	RPS10	RPS13	RPS12	RPS9	PDPK1	RPS8	DDX58	CAV1	RPS5	RPS6	RPS3A	RPSA	NMI	EEF1A1	BST2	RPS27	TRAF3	RPS29	RCAN3	TLR7	FAU	PPIA	KPNB1	RIGI	RPS23","","R-HSA-9729232	R-HSA-9693590	R-HSA-9731057	R-HSA-9693589	R-HSA-9711058	R-HSA-9685179	R-HSA-167983	R-HSA-9731034	R-HSA-9685219	R-HSA-9728804	R-HSA-9731047	R-HSA-9735840
R-HSA-2029480,"Fcgamma receptor (FCGR) dependent phagocytosis",56,193,0.012567558767988539,3.9192131096044136E-8,1.450108850553633E-6,29,42,0.0029001519127192375,9606,Homo sapiens,"CYFIP2	WIPF1	ARPC1B	IGHV4-34	IGHV3-23	IGHV4-39	IGHG3	IGHG4	IGHG1	FCGR3A	IGKV1-17	IGLC3	IGKV1-12	IGLC1	IGLC2	ACTR3	IGHV3-30	SYK	PRKCE	IGHV3-33	PRKCD	IGKV1D-39	PLPP5	PIK3CA	BTK	IGLV3-19	NAPA	IGHV4-59	IGLV3-1	IGHV1-69	IGLV3-25	IGLV1-40	IGKC	IGLV1-47	IGLV6-57	IGLV2-14	IGLV3-21	IGLV1-44	IGKV3-15	IGKV1-33	IGKV3-11	FCGR1A	MAPK3	IGLC7	IGHV3-11	IGKV1-5	BAIAP2	FCGR2A	IGLV1-51	IGLV2-23
R-HSA-983695,"Antigen activates B Cell Receptor (BCR) leading to generation of second messengers",37,103,0.00670703913524777,5.390468726940156E-8,1.9405687416984563E-6,15,26,0.0017953321364452424,9606,Homo sapiens,"IGHV4-34	IGHV3-23	IGHV4-59	DAPP1	IGHV4-39	IGLV3-1	IGHV1-69	IGLV3-25	IGLV1-40	IGKC	IGLV1-47	IGLV6-57	IGKV1-17	IGLV2-14	IGLV3-21	IGLV1-44	IGLC3	IGKV1-12	IGKV3-15	IGLC1	IGLC2	IGKV1-33	IGKV3-11	IGHV3-30	IGLC7	SYK	IGHV3-33	IGHV3-11	IGKV1-5	IGKV1D-39	IGLV1-51	IGLV2-23	BTK	PIK3AP1	IGLV3-19	CD22	IGKV3-20","","R-HSA-9606162	R-HSA-9606163	R-HSA-9606160	R-HSA-2045911	R-HSA-1112666	R-HSA-9691421	R-HSA-983709	R-HSA-983707	R-HSA-9606151	R-HSA-9606884	R-HSA-983703	R-HSA-983700	R-HSA-9606894	R-HSA-9606159
R-HSA-9664323,"FCGR3A-mediated IL10 synthesis",45,141,0.009181480757960539,6.235518779096338E-8,2.244786760474682E-6,10,20,0.0013810247203424942,9606,Homo sapiens,"IGHV4-34	IGHV3-23	ADCY4	IGHV4-59	IGHV4-39	IGLV3-1	IGHV1-69	IGHG3	IGHG4	IGLV3-25	IGHG1	FCGR3A	IGLV1-40	IGKC	IGLV1-47	IGLV6-57	IGKV1-17	IGLV2-14	IGLV3-21	IGLV1-44	IGLC3	IGKV1-12	IGKV3-15	IGLC1	IGLC2	IGKV1-33	IGKV3-11	FCGR1A	IGHV3-30	IGLC7	SYK	IGHV3-33	IGHV3-11	IGKV1-5	IGKV1D-39	IGLV1-51	FCGR2A	IGLV2-23	CD247	IGLV3-19	IGKV3-20","","R-HSA-9664275	R-HSA-9664273	R-HSA-9664278	R-HSA-9664261	R-HSA-111930	R-HSA-9664271	R-HSA-9664270	R-HSA-9664397	R-HSA-9664285	R-HSA-9664268"
R-HSA-2871796,"FCERI mediated MAPK activation",41,124,0.008074493716220616,9.503086362272484E-8,3.3126710257125325E-6,6,20,0.0013810247203424942,9606,Homo sapiens,"IGHV4-34	IGHV3-23	IGHV4-59	IGHV4-39	IGLV3-1	IGHV1-69	IGLV3-25	IGLV1-40	IGKC	IGLV1-47	IGLV6-57	IGKV1-17	IGLV2-14	IGLV3-21	IGLV1-44	IGLC3	IGKV1-12	IGKV3-15	FCER1A	IGLC1	IGLC2	IGKV1-33	IGKV3-11	MAPK3	IGHV3-30	MAP3K1	IGLC7	SYK	IGHV3-33	IGHV3-11	IGKV1-5	IGKV1D-39	IGLV1-51	IGLV2-23	IGHE	IGLV3-19	IGKV3-20","","R-HSA-450325	R-HSA-2730896	R-HSA-2730851	R-HSA-2730868	R-HSA-2730887	R-HSA-2730886"
R-HSA-9679191,"Potential therapeutics for SARS",50,168,0.01093963664778277,9.743150075625095E-8,3.3126710257125325E-6,14,36,0.0024858444966164893,9606,Homo sapiens,"ITGB1	IGHV4-34	IGHV3-23	IGHV4-39	CYSLTR1	IGKV1-17	IGLC3	IGKV1-12	IGLC1	IGLC2	JAK2	IL6R	ZBP1	IGHV3-30	SYK	ITGA4	IL11RA	IGHV3-33	IGKV1D-39	ATP1B3	ATP1B1	SAP30	BTK	TLR9	TLR7	IGLV3-19	IGHV4-59	IGLV3-1	ATP1A1	IGHV1-69	IGLV3-25	IGLV1-40	IGKC	IGLV1-47	IGLV6-57	IGLV2-14	IGLV3-21	IGLV1-44	IGKV3-15	IGKV1-33	IGKV3-11	IGLC7	STAT2	PTGES3	IGHV3-11	IGKV1-5	IGLV1-51	IMPDH1	IGLV2-23	IGKV3-20","","R-HSA-9696179
R-HSA-1280218,"Adaptive Immune System",179,933,0.060754053526079314,1.0363156299764142E-7,3.5234731419198084E-6,183,265,0.018298577544538046,9606,Homo sapiens,"IFITM3	IFITM1	NCF1	NCF2	IGHV3-23	UBE2L6	IFI30	HERC5	HERC4	IGKV1-17	IGKV1-12	FBXO6	B2M	TRIM21	FBXO7	ICOSLG	HERC6	FBXO9	CD96	LAG3	HLA-H	WSB1	IGHV3-30	FBXW11	PRKCB	IGHV3-33	AP1B1	TAP2	HLA-B	TAP1	HLA-C	CYBB	IGKV1D-39	HLA-A	HLA-G	TUBA4A	CD8B	BTK	PSME1	KLRF1	CD300E	MAL	PSME2	RBCK1	LAP3	CLEC4E	PPIA	CD274	KLRB1	UBA7
R-HSA-9754678,"SARS-CoV-2 modulates host translation machinery",26,62,0.004037246858110308,2.9986039951079846E-7,9.895393183856349E-6,1,6,4.143074161027482E-4,9606,Homo sapiens,"RPS9	RPS8	RPS5	RPS6	RPS3A	RPSA	RPS15	RPS4X	RPS14	RPS17	RPS16	RPS15A	RPS27	RPS18	RPS29	RPS3	RPS2	FAU	RPS11	RPS27A	RPS10	RPS13	RPS12	RPS23","","R-HSA-9729849"
R-HSA-9664433,"Leishmania parasite growth and survival",53,193,0.012567558767988539,4.669553566039042E-7,1.4942571411324934E-5,24,40,0.0027620494406849884,9606,Homo sapiens,"IGHV4-34	IGHV3-23	ADCY4	IGHV4-59	IGHV4-39	IGLV3-1	IGHV1-69	IGHG3	IGHG4	IGLV3-25	IGHG1	FCGR3A	CYSLTR1	IGLV1-40	IGKC	IGLV1-47	IGLV6-57	IGKV1-17	IGLV2-14	IGLV3-21	GNG7	IGLV1-44	IGLC3	IGKV3-15	IGKV1-12	IGLC1	IGLC2	IGKV1-33	IGKV3-11	FCGR1A	CD163	IGHV3-30	IGLC7	SYK	IGHV3-33	IGHV3-11	RHBDF2	IGKV1-5	IGKV1D-39	IL6	FCGR2A	IGLV1-51	IGLV2-23	GNB4	CD247	IGLV3-19	IGKV3-20","","R-HSA-9660819	R-HSA-9664275	R-HSA-9664306	R-HSA-9664273
R-HSA-9662851,"Anti-inflammatory response favouring Leishmania parasite infection",53,193,0.012567558767988539,4.669553566039042E-7,1.4942571411324934E-5,24,40,0.0027620494406849884,9606,Homo sapiens,"IGHV4-34	IGHV3-23	ADCY4	IGHV4-59	IGHV4-39	IGLV3-1	IGHV1-69	IGHG3	IGHG4	IGLV3-25	IGHG1	FCGR3A	CYSLTR1	IGLV1-40	IGKC	IGLV1-47	IGLV6-57	IGKV1-17	IGLV2-14	IGLV3-21	GNG7	IGLV1-44	IGLC3	IGKV3-15	IGKV1-12	IGLC1	IGLC2	IGKV1-33	IGKV3-11	FCGR1A	CD163	IGHV3-30	IGLC7	SYK	IGHV3-33	IGHV3-11	RHBDF2	IGKV1-5	IGKV1D-39	IL6	FCGR2A	IGLV1-51	IGLV2-23	GNB4	CD247	IGLV3-19	IGKV3-20","","R-HSA-9660819	R-HSA-9664275	R-HSA-9664306	R-HSA-9664273
R-HSA-983705,"Signaling by the B Cell Receptor (BCR)",51,189,0.012307091228755616,1.2453982201066083E-6,3.9852743043411465E-5,28,45,0.003107305620770612,9606,Homo sapiens,"IGHV4-34	IGHV3-23	IGHV4-39	PPP3CA	PPP3CB	PPP3CC	IGKV1-17	IGLC3	IGKV1-12	IGLC1	IGLC2	IGHV3-30	SYK	PRKCB	FBXW11	IGHV3-33	IGKV1D-39	BTK	PSME1	PSME2	PPIA	IGLV3-19	RPN2	IGHV4-59	DAPP1	IGLV3-1	IGHV1-69	IGLV3-25	PPP3R1	IGLV1-40	IGKC	IGLV1-47	IGLV6-57	IGLV2-14	IGLV3-21	IGLV1-44	IGKV3-15	IGKV1-33	IGKV3-11	RPS27A	IGLC7	IGHV3-11	IGKV1-5	PSMB8	PSMB9	IGLV1-51	IGLV2-23	REL	PIK3AP1	CD22
R-HSA-168249,"Innate Immune System",234,1341,0.08732174252783746,1.495363258330329E-6,4.6356261008240196E-5,423,725,0.05006214611241541,9606,Homo sapiens,"CYFIP2	WIPF1	CLEC10A	IGHV3-23	UBE2L6	HERC5	IGKV1-17	FTH1	ANPEP	DHX58	C3AR1	IGKV1-12	TRIM25	B2M	GOLGA7	TRIM21	HLA-H	MEF2C	IGHV3-30	NHLRC3	PRKCE	IGHV3-33	PRKCD	KRT1	HLA-B	HLA-C	RNASE2	SIGIRR	PLPP5	MT1A	BTK	PSME1	SERPING1	PSME2	CFB	NLRX1	RPN2	PRKDC	TXK	IQGAP1	IGHV1-69	CFP	MEFV	C2	PPP3R1	C5	SIGLEC14	PTPRN2	JUP	REG4
R-HSA-202733,"Cell surface interactions at the vascular wall",62,257,0.016735039395715308,3.4597868898700312E-6,1.0725339358597097E-4,22,65,0.004488330341113106,9606,Homo sapiens,"ITGB1	IGHV4-34	IGHV3-23	SIRPG	IGHV4-39	F11R	THBD	GRB14	IGKV1-17	IGLC3	IGKV1-12	SIRPA	IGLC1	IGLC2	IGHV3-30	ITGA4	IGHV3-33	IGKV1D-39	ATP1B3	ATP1B1	CEACAM1	SLC7A7	SLC7A8	PIK3CA	ITGA6	PPIA	IGLV3-19	SDC3	IGHV4-59	IGLV3-1	IGHV1-69	IGLV3-25	IGLV1-40	IGKC	IGLV1-47	IGLV6-57	IGLV2-14	IGLV3-21	IGLV1-44	IGKV3-15	IGKV1-33	IGKV3-11	IGHA1	IGLC7	CAV1	IGHV3-11	IGKV1-5	TNFRSF10B	PPBP	MERTK
R-HSA-2871837,"FCERI mediated NF-kB activation",47,175,0.011395454841440385,3.599403920584443E-6,1.0798211761753329E-4,8,19,0.0013119734843253694,9606,Homo sapiens,"RPN2	IGHV4-34	IGHV3-23	IGHV4-59	IGHV4-39	IGLV3-1	IGHV1-69	IGLV3-25	IGLV1-40	IGKC	IGLV1-47	IGLV6-57	IGKV1-17	IGLV2-14	IGLV3-21	IGLV1-44	IGLC3	IGKV1-12	IGKV3-15	FCER1A	IGLC1	IGLC2	IGKV1-33	IGKV3-11	RPS27A	IGHV3-30	IGLC7	PDPK1	FBXW11	IGHV3-33	IGHV3-11	IGKV1-5	IGKV1D-39	PSMB8	PSMB9	IGLV1-51	IGLV2-23	PSME1	TAB3	IGHE	PSME2	IGLV3-19	IGKV3-20","","R-HSA-2730904	R-HSA-2730861	R-HSA-5607728	R-HSA-202534	R-HSA-2730876	R-HSA-5607724	R-HSA-2730882	R-HSA-2730900"
R-HSA-72312,"rRNA processing",60,247,0.016083870547633,4.021883839522289E-6,1.2065651518566867E-4,8,21,0.0014500759563596188,9606,Homo sapiens,"RPL4	RPL5	RPL30	RPL3	RPL32	RPL31	RPL34	RPLP0	RPL10A	RPL7	RPS15	RPS4X	RPL7A	RPS14	FBL	RPS17	RPS16	RPS18	RPL36	RPL35	RPLP2	RPL38	RPS11	RPS10	RPS13	RPS12	RPS9	RPL21	RPS8	RPS5	RPS6	RPL13A	RPS3A	RPSA	RPL9P8	SIK1	RPL29	SOS2	RPL10	NOC4L	SNU13	RPS15A	RPS3	RPL13	RPL15	RPS2	RPS27A	RPL18	RPL35A	RPL3L
R-HSA-9678108,"SARS-CoV-1 Infection",50,194,0.012632675652796771,5.397794324069061E-6,1.5653603539800276E-4,27,159,0.010979146526722829,9606,Homo sapiens,"PRKCSH	RPS15	RPS4X	IFIH1	RPS14	RPS17	RPS16	RPS15A	RPS18	CTSL	CASP1	RPS3	ST3GAL4	TRIM25	RPS2	RPS11	RPS27A	RPS10	RPS13	RPS12	ST3GAL3	RPS9	PDPK1	DDX58	RPS8	CAV1	RPS5	RPS6	PARP16	RPS3A	RPSA	NMI	PARP9	PARP14	PARP10	BST2	EEF1A1	RPS27	TRAF3	RPS29	RCAN3	CHMP2A	TLR7	FAU	PPIA	KPNB1	RIGI	RPS23","","R-HSA-9685655	R-HSA-9729232	R-HSA-9693590
R-HSA-2454202,"Fc epsilon receptor (FCERI) signaling",56,235,0.015302467929934232,1.4063583964274429E-5,4.0784393496395843E-4,34,65,0.004488330341113106,9606,Homo sapiens,"IGHV4-34	IGHV3-23	IGHV4-39	PPP3CA	PPP3CB	PPP3CC	IGKV1-17	IGLC3	IGKV1-12	FCER1A	IGLC1	IGLC2	IGHV3-30	SYK	PDPK1	FBXW11	IGHV3-33	IGKV1D-39	PIK3CA	BTK	PSME1	IGHE	PSME2	IGLV3-19	RPN2	TXK	IGHV4-59	IGLV3-1	IGHV1-69	IGLV3-25	PPP3R1	IGLV1-40	IGKC	IGLV1-47	IGLV6-57	IGLV2-14	IGLV3-21	IGLV1-44	IGKV3-15	IGKV1-33	IGKV3-11	RPS27A	MAPK3	MAP3K1	IGLC7	IGHV3-11	IGKV1-5	PSMB8	PSMB9	IGLV1-51
R-HSA-9824446,"Viral Infection Pathways",185,1073,0.06987041739923162,3.921187382838198E-5,0.0010979324671946955,229,651,0.04495235464714818,9606,Homo sapiens,"RPL4	RPL5	RPL30	RPL3	RPL32	NUP188	RPL31	RPL34	IGHV3-23	RPL10A	RPL7	RPS15	RPS14	RPS17	CYSLTR1	RPS16	RPS18	IGKV1-17	RPL36	IGKV1-12	RPL35	TRIM25	RPL38	RPS11	B2M	GOLGA7	IL6R	RPS10	RPS13	RPS12	ZBP1	RPS9	HLA-H	IGHV3-30	RPL21	RPS8	IL11RA	RPS5	IGHV3-33	RPS6	AP1B1	HLA-B	HLA-C	ATP1B3	RPSA	IGKV1D-39	HLA-A	RPL9P8	ATP1B1	HLA-G
R-HSA-2173782,"Binding and Uptake of Ligands by Scavenger Receptors",42,168,0.01093963664778277,5.686657839720777E-5,0.0015922641951218175,10,33,0.0022786907885651154,9606,Homo sapiens,"IGHV4-34	IGHV3-23	HP	IGHV4-59	IGHV4-39	IGLV3-1	IGHV1-69	IGLV3-25	IGLV1-40	IGKC	IGLV1-47	IGLV6-57	IGKV1-17	IGLV2-14	IGLV3-21	FTH1	IGLV1-44	IGLC3	IGKV1-12	IGKV3-15	IGLC1	IGLC2	IGKV1-33	IGKV3-11	IGHA1	APOL1	MSR1	CD163	IGHV3-30	IGLC7	IGHV3-33	IGHV3-11	IGKV1-5	IGKV1D-39	IGLV1-51	IGLV2-23	IGLV3-19	IGKV3-20","","R-HSA-3221843	R-HSA-2168883	R-HSA-2173778	R-HSA-2187266	R-HSA-2168885	R-HSA-2168889	R-HSA-2507854	R-HSA-2230938	R-HSA-2203516	R-HSA-2299677"
R-HSA-9824443,"Parasitic Infection Pathways",65,302,0.019665299212085693,6.25317653166757E-5,0.001688357663550244,51,95,0.006559867421626847,9606,Homo sapiens,"CYFIP2	WIPF1	ARPC1B	IGHV4-34	IGHV3-23	IGHV4-39	IGHG3	IGHG4	IGHG1	FCGR3A	CYSLTR1	IGKV1-17	IGLC3	CASP1	C3AR1	IGKV1-12	IGLC1	IGLC2	ACTR3	IGHV3-30	SYK	IGHV3-33	RHBDF2	IGKV1D-39	BTK	IGLV3-19	NAPA	ADCY4	IGHV4-59	IGLV3-1	IGHV1-69	MEFV	IGLV3-25	NT5E	IGLV1-40	IGKC	IGLV1-47	IGLV6-57	IGLV2-14	IGLV3-21	GNG7	IGLV1-44	IGKV3-15	IGKV1-33	IGKV3-11	FCGR1A	MAPK3	CD163	IGLC7	IGHV3-11
R-HSA-9658195,"Leishmania infection",65,302,0.019665299212085693,6.25317653166757E-5,0.001688357663550244,51,95,0.006559867421626847,9606,Homo sapiens,"CYFIP2	WIPF1	ARPC1B	IGHV4-34	IGHV3-23	IGHV4-39	IGHG3	IGHG4	IGHG1	FCGR3A	CYSLTR1	IGKV1-17	IGLC3	CASP1	C3AR1	IGKV1-12	IGLC1	IGLC2	ACTR3	IGHV3-30	SYK	IGHV3-33	RHBDF2	IGKV1D-39	BTK	IGLV3-19	NAPA	ADCY4	IGHV4-59	IGLV3-1	IGHV1-69	MEFV	IGLV3-25	NT5E	IGLV1-40	IGKC	IGLV1-47	IGLV6-57	IGLV2-14	IGLV3-21	GNG7	IGLV1-44	IGKV3-15	IGKV1-33	IGKV3-11	FCGR1A	MAPK3	CD163	IGLC7	IGHV3-11
R-HSA-72766,"Translation",69,339,0.022074623949990234,1.8715346193109994E-4,0.005053143472139698,43,99,0.006836072365695346,9606,Homo sapiens,"RPL4	RPL5	RPL30	RPL3	RPL32	RPL31	RPL34	RPLP0	RPL10A	RPL7	RPS15	RPS4X	EEF1B2	RPL7A	RPS14	RPS17	RPS16	RPS18	SEC61G	RPL36	RPL35	RPLP2	RPL38	RPS11	RPS10	RPS13	RPS12	RPS9	RPL21	RPS8	RPS5	RPS6	RPL13A	RPS3A	RPSA	RPL9P8	MRPL45	EEF1A1	EEF1G	PABPC1	RPL29	SOS2	EEF1A1P5	RPN2	RPL10	RPS15A	RPS3	RPL13	RPL15	RPS2
R-HSA-380108,"Chemokine receptors bind chemokines",19,57,0.003711662434069154,2.1803128164865626E-4,0.005668813322865063,12,19,0.0013119734843253694,9606,Homo sapiens,"CCR1	CX3CR1	CXCL9	CCL20	CXCR4	CXCR6	PPBP	CXCL5	CXCL10	CXCL11	CCL8	CXCR2	CCRL2	XCL2	CCL2	CCR7	CCR6","","R-HSA-373813	R-HSA-374214	R-HSA-443986	R-HSA-373073	R-HSA-373071	R-HSA-373791	R-HSA-373087	R-HSA-373358	R-HSA-373342	R-HSA-374248	R-HSA-373339	R-HSA-3296301"
R-HSA-9705683,"SARS-CoV-2-host interactions",53,248,0.016148987432441232,3.3314347219493E-4,0.00866173027706818,26,67,0.004626432813147356,9606,Homo sapiens,"NUP188	RPS15	RPS4X	IFIH1	RPS14	RPS17	RPS16	RPS18	TRIM25	RPS11	B2M	RPS10	RPS13	RPS12	RPS9	HLA-H	PDPK1	DDX58	RPS8	RPS5	RPS6	HLA-B	HLA-C	RPS3A	RPSA	HLA-A	HLA-G	TLR1	TRAF3	IRF7	TLR8	TLR7	TLR2	NOD2	RPS15A	RPS3	RPS2	RPS27A	STAT1	STAT2	CNBP	CAV1	ISG15	RPS27	RPS29	TAB3	FAU	SEC24D	RIGI	RPS23","","R-HSA-9754518
R-HSA-1236975,"Antigen processing-Cross presentation",31,128,0.008334961255453539,8.204198315345801E-4,0.021330915619899082,20,23,0.0015881784283938683,9606,Homo sapiens,"NCF1	RPN2	NCF2	LY96	DBP	CTSL	SEC61G	FCGR1A	RPS27A	B2M	FCGR1B	HLA-H	HLA-B	TAP2	HLA-C	CYBB	TAP1	HLA-A	HLA-G	PSMB8	PSMB9	TLR1	BTK	PSME1	MAL	PSME2	CLEC4E	TLR4	MYD88	TLR2","","R-HSA-1236947	R-HSA-8863973	R-HSA-8951595	R-HSA-1236948	R-HSA-1236949	R-HSA-1236954	R-HSA-1236955	R-HSA-8863914	R-HSA-8863895	R-HSA-8863858	R-HSA-1236935	R-HSA-1236967	R-HSA-1236964	R-HSA-1236965	R-HSA-1236970	R-HSA-1236939	R-HSA-1236971	R-HSA-1236943	R-HSA-1236940	R-HSA-1236941"
R-HSA-1236977,"Endosomal/Vacuolar pathway",8,15,9.767532721234617E-4,8.582917235802068E-4,0.02145729308950517,4,4,2.7620494406849883E-4,9606,Homo sapiens,"HLA-H	CTSL	HLA-B	HLA-C	HLA-A	B2M	HLA-G","","R-HSA-1236948	R-HSA-1236964	R-HSA-1236954	R-HSA-1236943"
R-HSA-9694516,"SARS-CoV-2 Infection",69,365,0.023767662955004234,0.001277148909502146,0.03192872273755365,42,210,0.014500759563596189,9606,Homo sapiens,"NUP188	PRKCSH	RPS15	RPS4X	IFIH1	RPS14	RPS17	RPS16	RPS18	CTSL	TRIM25	RPS11	B2M	GOLGA7	RPS10	RPS13	RPS12	RPS9	HLA-H	PDPK1	DDX58	RPS8	RPS5	RPS6	HLA-B	HLA-C	RPS3A	RPSA	HLA-A	PARP9	HLA-G	TLR1	TRAF3	IRF7	TLR8	TLR7	TLR2	RPN2	SDC3	NOD2	RPS15A	RPS3	ST3GAL4	RPS2	RPS27A	GPC6	ST3GAL3	STAT1	STAT2	CNBP
R-HSA-936440,"Negative regulators of DDX58/IFIH1 signaling",13,37,0.0024093247379045387,0.0012799018673779194,0.031997546684447986,12,13,8.976660682226212E-4,9606,Homo sapiens,"NLRX1	UBA7	DDX58	NLRC5	UBE2L6	ISG15	HERC5	IFIH1	TRAF3	PIN1	TRIM25	RPS27A	RIGI","","R-HSA-936462	R-HSA-990526	R-HSA-937343	R-HSA-936412	R-HSA-936380	R-HSA-936381	R-HSA-936378	R-HSA-936475	R-HSA-936390	R-HSA-936564	R-HSA-936563	R-HSA-990528"
R-HSA-449147,"Signaling by Interleukins",112,658,0.04284691020381585,0.0019643934877632274,0.04714544370631746,294,505,0.034870874188647975,9606,Homo sapiens,"ITGB1	CDKN1A	ARF1	IL1RN	RPLP0	RORC	IL5RA	RORA	IL27	LMNB1	IGHG4	IGHG1	CASP1	LGALS9	JAK2	IL6R	IKBIP	MAP2K3	MEF2C	IL4R	SYK	CISH	FBXW11	IL11RA	IL15	PPP2R5D	VRK3	DUSP6	SIGIRR	IFNG	PIK3CA	PSME1	IGHE	PSME2	PPIA	SQSTM1	SOS2	NLRX1	RPN2	ALOX15	NLRC5	NOD2	USP18	SOCS2	SOCS3	MUC1	SOCS1	TIFA	CCL2	PTK2B
R-HSA-6798695,"Neutrophil degranulation",84,478,0.03112587093833431,0.003054282715750034,0.07330278517800082,10,10,6.905123601712471E-4,9606,Homo sapiens,"FCN1	TNFAIP6	RAB3D	GDI2	HP	FCAR	HK3	FCGR3B	GM2A	FTH1	ADGRE3	LAMP3	ANPEP	TIMP2	C3AR1	SIRPA	B2M	GOLGA7	GYG1	HLA-H	DBNL	DYNLT1	NHLRC3	PGAM1	PRKCD	KRT1	HLA-B	PLAUR	HLA-C	CYBB	MMP8	RNASE2	CKAP4	EEF1A1	TOM1L2	CEACAM1	CLEC4D	NPC2	CAT	ALDOC	ALDOA	SLC27A3	DNASE1L3	DSC1	PPIA	KPNB1	TLR2	GRN	RPN2	CLEC12A
R-HSA-168898,"Toll-like Receptor Cascades",41,202,0.013153610731262616,0.003573087209129855,0.0837771320156071,145,198,0.013672144731390692,9606,Homo sapiens,"NLRX1	UNC93B1	NLRC5	LY96	NOD2	USP18	SOCS1	CTSL	TIFA	RPS27A	MAP2K6	MAPK3	IKBIP	MAP2K3	MEF2C	MAP3K1	FBXW11	PPP2R5D	VRK3	S100B	DUSP6	SIGIRR	TLR1	TRAF3	BTK	IRF7	TLR9	MAL	TAB3	TLR8	TLR7	TLR5	TLR4	BIRC2	MYD88	LGMN	TLR2","","R-HSA-975118	R-HSA-177671	R-HSA-975115	R-HSA-975880	R-HSA-975878	R-HSA-975111	R-HSA-975879	R-HSA-9750942	R-HSA-975106	R-HSA-975874	R-HSA-936960	R-HSA-975873	R-HSA-975134	R-HSA-936991
R-HSA-168181,"Toll Like Receptor 7/8 (TLR7/8) Cascade",27,118,0.007683792407371231,0.0036424840006785697,0.0837771320156071,52,79,0.005455047645352852,9606,Homo sapiens,"NLRX1	NLRC5	LY96	NOD2	USP18	TIFA	RPS27A	MAP2K6	MAPK3	IKBIP	MAP2K3	MEF2C	MAP3K1	FBXW11	PPP2R5D	VRK3	S100B	DUSP6	IRF7	TLR9	TAB3	TLR8	TLR7	TLR4	MYD88","","R-HSA-975118	R-HSA-975115	R-HSA-975111	R-HSA-9750942	R-HSA-975106	R-HSA-975134	R-HSA-933533	R-HSA-450325	R-HSA-199959	R-HSA-933531	R-HSA-203797	R-HSA-9758604	R-HSA-975125	R-HSA-450333	R-HSA-975122	R-HSA-975147	R-HSA-9679029	R-HSA-450337	R-HSA-450346	R-HSA-167983	R-HSA-450358	R-HSA-975160	R-HSA-9750946	R-HSA-975156	R-HSA-975180	R-HSA-9750226
R-HSA-8851680,"Butyrophilin (BTN) family interactions",6,12,7.814026176987692E-4,0.005041022595036804,0.11229328979609443,5,8,5.524098881369977E-4,9606,Homo sapiens,"BTF3	BTNL8	BTN3A1	BTN2A2","","R-HSA-8851988	R-HSA-8938431	R-HSA-8851038	R-HSA-8852013	R-HSA-8852010"
R-HSA-166058,"MyD88:MAL(TIRAP) cascade initiated on plasma membrane",29,133,0.008660545679494694,0.00510424044527702,0.11229328979609443,49,76,0.005247893937301478,9606,Homo sapiens,"NLRX1	NLRC5	LY96	NOD2	USP18	SOCS1	TIFA	RPS27A	MAP2K6	MAPK3	IKBIP	MAP2K3	MEF2C	MAP3K1	FBXW11	PPP2R5D	VRK3	S100B	DUSP6	SIGIRR	TLR1	BTK	MAL	TAB3	TLR4	MYD88	TLR2","","R-HSA-9750942	R-HSA-166286	R-HSA-166284	R-HSA-936960	R-HSA-2559414	R-HSA-936991	R-HSA-450325	R-HSA-936986	R-HSA-199959	R-HSA-203797	R-HSA-9758604	R-HSA-450333	R-HSA-450337	R-HSA-450346	R-HSA-937022	R-HSA-9750946	R-HSA-166072	R-HSA-166082	R-HSA-2201316	R-HSA-9750226	R-HSA-2559456	R-HSA-198731	R-HSA-166091	R-HSA-2201322
R-HSA-168188,"Toll Like Receptor TLR6:TLR2 Cascade",29,133,0.008660545679494694,0.00510424044527702,0.11229328979609443,50,78,0.005385996409335727,9606,Homo sapiens,"NLRX1	NLRC5	LY96	NOD2	USP18	SOCS1	TIFA	RPS27A	MAP2K6	MAPK3	IKBIP	MAP2K3	MEF2C	MAP3K1	FBXW11	PPP2R5D	VRK3	S100B	DUSP6	SIGIRR	TLR1	BTK	MAL	TAB3	TLR4	MYD88	TLR2","","R-HSA-9750942	R-HSA-166286	R-HSA-166284	R-HSA-936960	R-HSA-2559414	R-HSA-936991	R-HSA-450325	R-HSA-936986	R-HSA-199959	R-HSA-203797	R-HSA-9758604	R-HSA-450333	R-HSA-450337	R-HSA-450346	R-HSA-937022	R-HSA-9750946	R-HSA-166072	R-HSA-166082	R-HSA-2201316	R-HSA-9750226	R-HSA-2559456	R-HSA-198731	R-HSA-166091	R-HSA-2201322
R-HSA-1679131,"Trafficking and processing of endosomal TLR",7,16,0.0010418701569316923,0.0051993933442726625,0.11438665357399858,7,7,4.8335865211987294E-4,9606,Homo sapiens,"CTSL	UNC93B1	TLR9	TLR8	TLR7	LGMN","","R-HSA-1678921	R-HSA-1678920	R-HSA-1678923	R-HSA-1678927	R-HSA-1678944	R-HSA-1678981	R-HSA-1678998"
R-HSA-422475,"Axon guidance",98,585,0.038093377612815005,0.005573811232905568,0.11705003589101692,122,298,0.020577268333103162,9606,Homo sapiens,"ITGB1	RPL4	RPL5	RPL30	RPL3	RPL32	RPL31	ARPC1B	RPL34	CLTC	RPLP0	CASC3	RPL10A	RPL7	RPS15	RPS4X	RPL7A	RPS14	RPS17	PPP3CB	RPS16	PPP3CC	RPS18	DPYSL2	MAGOH	RPL36	RPL35	RPLP2	NRCAM	RPL38	RPS11	EPHB2	NEO1	RPS10	RPS13	RPS12	ACTR3	LYPLA2	EPHA4	RPS9	RPL21	RPS8	RPS5	RPS6	RPL13A	RPS3A	RPSA	RPL9P8	TUBA4A	PIK3CA
R-HSA-975155,"MyD88 dependent cascade initiated on endosome",26,117,0.007618675522563001,0.00611444117524973,0.12840326468024432,48,75,0.005178842701284353,9606,Homo sapiens,"IKBIP	MAP2K3	MEF2C	MAP3K1	NLRX1	FBXW11	NLRC5	LY96	PPP2R5D	NOD2	VRK3	S100B	USP18	DUSP6	TIFA	IRF7	TLR9	TAB3	TLR7	RPS27A	TLR4	MYD88	MAP2K6	MAPK3","","R-HSA-975118	R-HSA-975180	R-HSA-975115	R-HSA-9750226	R-HSA-198731	R-HSA-975111	R-HSA-975175	R-HSA-9750942	R-HSA-9749471	R-HSA-975106	R-HSA-975170	R-HSA-5684250	R-HSA-9749464	R-HSA-5684248	R-HSA-975134	R-HSA-933533	R-HSA-450325	R-HSA-9761344	R-HSA-199959	R-HSA-933531	R-HSA-203797	R-HSA-166869	R-HSA-9758604	R-HSA-198746	R-HSA-975188	R-HSA-975125	R-HSA-450333
R-HSA-5663205,"Infectious disease",219,1445,0.09409389854789346,0.006412508604256462,0.1346626806893857,302,897,0.06193895870736086,9606,Homo sapiens,"CYFIP2	RPL4	RPL5	RPL30	RPL3	RPL32	RPL31	WIPF1	RPL34	IGHV3-23	RPL7	RPS15	RPS14	RPS17	RPS16	RPS18	IGKV1-17	RPL36	C3AR1	IGKV1-12	RPL35	TRIM25	RPL38	TRIM27	RPS11	B2M	GOLGA7	RPS10	RPS13	RPS12	HLA-H	IGHV3-30	RPL21	IGHV3-33	AP1B1	HLA-B	HLA-C	HLA-A	HLA-G	MT1A	BTK	PSME1	PSME2	RPL29	RPN2	SDC3	IGHV1-69	MEFV	RNF213	ST3GAL4
R-HSA-168179,"Toll Like Receptor TLR1:TLR2 Cascade",29,136,0.008855896333919385,0.006820307006827342,0.13640614013654684,50,78,0.005385996409335727,9606,Homo sapiens,"NLRX1	NLRC5	LY96	NOD2	USP18	SOCS1	TIFA	RPS27A	MAP2K6	MAPK3	IKBIP	MAP2K3	MEF2C	MAP3K1	FBXW11	PPP2R5D	VRK3	S100B	DUSP6	SIGIRR	TLR1	BTK	MAL	TAB3	TLR4	MYD88	TLR2","","R-HSA-9750942	R-HSA-166286	R-HSA-166284	R-HSA-936960	R-HSA-2559414	R-HSA-936991	R-HSA-450325	R-HSA-936986	R-HSA-199959	R-HSA-203797	R-HSA-9758604	R-HSA-450333	R-HSA-450337	R-HSA-450346	R-HSA-937022	R-HSA-9750946	R-HSA-166072	R-HSA-166082	R-HSA-2201316	R-HSA-9750226	R-HSA-2559456	R-HSA-198731	R-HSA-166091	R-HSA-2201322
R-HSA-181438,"Toll Like Receptor 2 (TLR2) Cascade",29,136,0.008855896333919385,0.006820307006827342,0.13640614013654684,51,80,0.005524098881369977,9606,Homo sapiens,"NLRX1	NLRC5	LY96	NOD2	USP18	SOCS1	TIFA	RPS27A	MAP2K6	MAPK3	IKBIP	MAP2K3	MEF2C	MAP3K1	FBXW11	PPP2R5D	VRK3	S100B	DUSP6	SIGIRR	TLR1	BTK	MAL	TAB3	TLR4	MYD88	TLR2","","R-HSA-9750942	R-HSA-166286	R-HSA-166284	R-HSA-936960	R-HSA-2559414	R-HSA-936991	R-HSA-450325	R-HSA-936986	R-HSA-199959	R-HSA-203797	R-HSA-9758604	R-HSA-450333	R-HSA-450337	R-HSA-450346	R-HSA-937022	R-HSA-9750946	R-HSA-166072	R-HSA-166082	R-HSA-2201316	R-HSA-9750226	R-HSA-2559456	R-HSA-198731	R-HSA-166091	R-HSA-2201322
R-HSA-1059683,"Interleukin-6 signaling",7,17,0.0011069870417399232,0.0071329247532680995,0.142658495065362,20,20,0.0013810247203424942,9606,Homo sapiens,"SOCS3	IL6	IL11RA	STAT1	JAK2	IL6R","","R-HSA-1112690	R-HSA-1112755	R-HSA-1067667	R-HSA-1112565	R-HSA-1112727	R-HSA-1067640	R-HSA-1112602	R-HSA-1112538	R-HSA-1112604	R-HSA-1067676	R-HSA-1112510	R-HSA-1067646	R-HSA-1112703	R-HSA-1112514	R-HSA-1067651	R-HSA-1112708	R-HSA-1067688	R-HSA-1112587	R-HSA-1067659	R-HSA-9681294"
R-HSA-5676594,"TNF receptor superfamily (TNFSF) members mediating non-canonical NF-kB pathway",7,17,0.0011069870417399232,0.0071329247532680995,0.142658495065362,9,12,8.286148322054964E-4,9606,Homo sapiens,"CD40LG	TNFSF14	TRAF3	LTB	BIRC2	TNFSF13B","","R-HSA-5676598	R-HSA-5676599	R-HSA-5676596	R-HSA-5676597	R-HSA-5668789	R-HSA-5676595	R-HSA-5676593	R-HSA-5676591	R-HSA-199404"
R-HSA-168138,"Toll Like Receptor 9 (TLR9) Cascade",26,121,0.007879143061795924,0.009126540324802312,0.17605062772791202,53,80,0.005524098881369977,9606,Homo sapiens,"IKBIP	MAP2K3	MEF2C	MAP3K1	NLRX1	FBXW11	NLRC5	LY96	PPP2R5D	NOD2	VRK3	S100B	USP18	DUSP6	TIFA	IRF7	TLR9	TAB3	TLR7	RPS27A	TLR4	MYD88	MAP2K6	MAPK3","","R-HSA-975118	R-HSA-975115	R-HSA-975111	R-HSA-9750942	R-HSA-975106	R-HSA-975134	R-HSA-933533	R-HSA-450325	R-HSA-199959	R-HSA-933531	R-HSA-203797	R-HSA-9758604	R-HSA-975125	R-HSA-450333	R-HSA-975122	R-HSA-975147	R-HSA-450337	R-HSA-450346	R-HSA-450358	R-HSA-975160	R-HSA-9750946	R-HSA-975156	R-HSA-975180	R-HSA-9750226	R-HSA-198731	R-HSA-975175	R-HSA-9749471
R-HSA-9705462,"Inactivation of CSF3 (G-CSF) signaling",9,27,0.0017581558898222308,0.00926582251199537,0.17605062772791202,9,9,6.214611241541223E-4,9606,Homo sapiens,"SOCS3	SOCS1	SYK	STAT1	RPS27A	JAK2","","R-HSA-9705461	R-HSA-9705729	R-HSA-9705458	R-HSA-9705726	R-HSA-9705465	R-HSA-9707977	R-HSA-9705466	R-HSA-9705738	R-HSA-9705467"
R-HSA-166016,"Toll Like Receptor 4 (TLR4) Cascade",33,165,0.010744285993358077,0.010056747285080547,0.1910781984165304,75,107,0.007388482253832343,9606,Homo sapiens,"NLRX1	NLRC5	LY96	NOD2	USP18	SOCS1	TIFA	RPS27A	MAP2K6	MAPK3	IKBIP	MAP2K3	MEF2C	MAP3K1	FBXW11	PPP2R5D	VRK3	S100B	DUSP6	SIGIRR	TLR1	TRAF3	BTK	IRF7	MAL	TAB3	TLR4	BIRC2	MYD88	TLR2","","R-HSA-177671	R-HSA-9750942	R-HSA-166286	R-HSA-166284	R-HSA-936960	R-HSA-2559414	R-HSA-936991	R-HSA-450325	R-HSA-936986	R-HSA-199959	R-HSA-5362500	R-HSA-203797	R-HSA-936985	R-HSA-9758604	R-HSA-166168	R-HSA-450333	R-HSA-166041	R-HSA-166175	R-HSA-2562564	R-HSA-450337	R-HSA-450346
R-HSA-975138,"TRAF6 mediated induction of NFkB and MAP kinases upon TLR7/8 or 9 activation",25,116,0.00755355863775477,0.010058396535304936,0.1911095341707938,33,60,0.004143074161027482,9606,Homo sapiens,"IKBIP	MAP2K3	MEF2C	MAP3K1	NLRX1	FBXW11	NLRC5	LY96	PPP2R5D	NOD2	VRK3	S100B	USP18	DUSP6	TIFA	TLR9	TAB3	TLR7	RPS27A	TLR4	MYD88	MAP2K6	MAPK3","","R-HSA-9750226	R-HSA-198731	R-HSA-9750942	R-HSA-9749471	R-HSA-5684250	R-HSA-9749464	R-HSA-5684248	R-HSA-450325	R-HSA-9761344	R-HSA-199959	R-HSA-203797	R-HSA-166869	R-HSA-9758604	R-HSA-198746	R-HSA-450333	R-HSA-975122	R-HSA-9749494	R-HSA-168166	R-HSA-975147	R-HSA-5684273	R-HSA-450337	R-HSA-198756	R-HSA-450346	R-HSA-450358	R-HSA-975103	R-HSA-975100	R-HSA-9750946	R-HSA-975097
R-HSA-4411364,"Binding of TCF/LEF:CTNNB1 to target gene promoters",5,10,6.511688480823078E-4,0.010128253241682095,0.1924368115919598,4,4,2.7620494406849883E-4,9606,Homo sapiens,"TCF7L2	LEF1	TCF7	AXIN2","","R-HSA-4411351	R-HSA-4411367	R-HSA-4411357	R-HSA-4411372"
R-HSA-1236974,"ER-Phagosome pathway",23,106,0.006902389789672462,0.01221901247326218,0.23216123699198143,10,10,6.905123601712471E-4,9606,Homo sapiens,"HLA-H	RPN2	HLA-B	TAP2	HLA-C	TAP1	LY96	HLA-A	HLA-G	PSMB8	PSMB9	TLR1	DBP	SEC61G	BTK	PSME1	MAL	PSME2	RPS27A	TLR4	B2M	MYD88	TLR2","","R-HSA-8863895	R-HSA-1236947	R-HSA-8863973	R-HSA-8951595	R-HSA-8863858	R-HSA-1236935	R-HSA-1236949	R-HSA-1236965	R-HSA-1236971	R-HSA-8863914"
R-HSA-9029569,"NR1H3 & NR1H2 regulate gene expression linked to cholesterol transport and efflux",16,66,0.0042977143973432315,0.013311449337661707,0.23960608807791073,22,40,0.0027620494406849884,9606,Homo sapiens,"ABCA1	NCOA1	CETP	EEPD1	MOV10	KDM1B	APOD	TBL1X	ABCG1	TNRC6A","","R-HSA-9024361	R-HSA-9618486	R-HSA-9035180	R-HSA-9029551	R-HSA-9024334	R-HSA-9035169	R-HSA-9657786	R-HSA-9618392	R-HSA-9024386	R-HSA-9657791	R-HSA-9605052	R-HSA-9624925	R-HSA-9024326	R-HSA-9029561	R-HSA-9605057	R-HSA-9657767	R-HSA-9035133	R-HSA-9035167	R-HSA-9618405	R-HSA-9038545	R-HSA-9618479	R-HSA-9619756"
R-HSA-174577,"Activation of C3 and C5",4,7,4.558181936576154E-4,0.01337955281241554,0.24083195062347973,4,4,2.7620494406849883E-4,9606,Homo sapiens,"C5	CFP	CFB	C2","","R-HSA-173680	R-HSA-166817	R-HSA-173636	R-HSA-9691621"
R-HSA-1169408,"ISG15 antiviral mechanism",19,84,0.005469818323891385,0.014545582042032046,0.2577550429470623,16,16,0.0011048197762739953,9606,Homo sapiens,"UBA7	NUP188	DDX58	STAT1	MX2	MX1	EIF2AK2	UBE2L6	ISG15	IFIT1	USP18	HERC5	PIN1	TRIM25	USP41	RPS27A	KPNB1	RIGI	MAPK3","","R-HSA-1678841	R-HSA-936462	R-HSA-1169395	R-HSA-1678843	R-HSA-1169394	R-HSA-1678842	R-HSA-1169397	R-HSA-1169399	R-HSA-1169398	R-HSA-1169403	R-HSA-1169307	R-HSA-1176059	R-HSA-1169402	R-HSA-1169405	R-HSA-1169404	R-HSA-1169406"
R-HSA-166166,"MyD88-independent TLR4 cascade ",25,121,0.007879143061795924,0.016027253641898498,0.2577550429470623,49,72,0.004971688993232979,9606,Homo sapiens,"IKBIP	MAP2K3	MEF2C	NLRX1	FBXW11	NLRC5	LY96	PPP2R5D	NOD2	VRK3	S100B	USP18	DUSP6	TRAF3	TIFA	IRF7	TAB3	RPS27A	TLR4	BIRC2	MAP2K6	MAPK3","","R-HSA-177671	R-HSA-9750942	R-HSA-450325	R-HSA-199959	R-HSA-5362500	R-HSA-203797	R-HSA-936985	R-HSA-9758604	R-HSA-450333	R-HSA-166175	R-HSA-2562564	R-HSA-450337	R-HSA-450346	R-HSA-450358	R-HSA-9750946	R-HSA-2213017	R-HSA-9750226	R-HSA-2569057	R-HSA-198731	R-HSA-2562541	R-HSA-937029	R-HSA-9749471	R-HSA-5684250	R-HSA-9749464	R-HSA-5684248	R-HSA-168915	R-HSA-9761344	R-HSA-198746	R-HSA-2201338
R-HSA-937061,"TRIF(TICAM1)-mediated TLR4 signaling ",25,121,0.007879143061795924,0.016027253641898498,0.2577550429470623,47,70,0.004833586521198729,9606,Homo sapiens,"IKBIP	MAP2K3	MEF2C	NLRX1	FBXW11	NLRC5	LY96	PPP2R5D	NOD2	VRK3	S100B	USP18	DUSP6	TRAF3	TIFA	IRF7	TAB3	RPS27A	TLR4	BIRC2	MAP2K6	MAPK3","","R-HSA-177671	R-HSA-9750226	R-HSA-2569057	R-HSA-198731	R-HSA-9750942	R-HSA-2562541	R-HSA-937029	R-HSA-9749471	R-HSA-5684250	R-HSA-9749464	R-HSA-5684248	R-HSA-168915	R-HSA-450325	R-HSA-9761344	R-HSA-199959	R-HSA-5362500	R-HSA-203797	R-HSA-936985	R-HSA-9758604	R-HSA-198746	R-HSA-450333	R-HSA-2201338	R-HSA-168921	R-HSA-9749494	R-HSA-2562564	R-HSA-936941	R-HSA-168166	R-HSA-166245	R-HSA-168933
R-HSA-9758274,"Regulation of NF-kappa B signaling",7,20,0.0013023376961646155,0.016109690184191394,0.2577550429470623,8,11,7.595635961883718E-4,9606,Homo sapiens,"IKBIP	NLRX1	NLRC5	RPS27A	USP18","","R-HSA-9749494	R-HSA-9761344	R-HSA-9750946	R-HSA-9750226	R-HSA-9750942	R-HSA-9749471	R-HSA-9749487	R-HSA-9749464"
R-HSA-6783589,"Interleukin-6 family signaling",9,30,0.0019535065442469234,0.01717992001361557,0.2748787202178491,30,34,0.00234774202458224,9606,Homo sapiens,"SOCS3	IL6	IL11RA	STAT1	LIF	JAK2	IL6R","","R-HSA-6783524	R-HSA-1067667	R-HSA-1112727	R-HSA-1112602	R-HSA-1112538	R-HSA-1112604	R-HSA-1067676	R-HSA-6783530	R-HSA-1112514	R-HSA-1067651	R-HSA-1112708	R-HSA-6784189	R-HSA-1112587	R-HSA-1067659	R-HSA-9681294	R-HSA-1112690	R-HSA-1112755	R-HSA-6783556	R-HSA-449829	R-HSA-1112565	R-HSA-6783681	R-HSA-6783552	R-HSA-1067640	R-HSA-6784204	R-HSA-1112510	R-HSA-1067646	R-HSA-1112703	R-HSA-5696482	R-HSA-1067688	R-HSA-449976"
R-HSA-9675108,"Nervous system development",99,621,0.04043758546591131,0.01841303784693038,0.2946086055508861,123,324,0.022372600469548407,9606,Homo sapiens,"ITGB1	RPL4	RPL5	RPL30	RPL3	RPL32	RPL31	ARPC1B	RPL34	CLTC	RPLP0	CASC3	RPL10A	RPL7	RPS15	RPS4X	RPL7A	RPS14	RPS17	PPP3CB	RPS16	PPP3CC	RPS18	DPYSL2	MAGOH	RPL36	RPL35	RPLP2	NRCAM	RPL38	RPS11	EPHB2	NEO1	RPS10	RPS13	RPS12	ACTR3	LYPLA2	EPHA4	RPS9	RPL21	RPS8	RPS5	RPS6	RPL13A	RPS3A	RPSA	RPL9P8	TUBA4A	PIK3CA
R-HSA-4641265,"Repression of WNT target genes",6,16,0.0010418701569316923,0.018554508618446652,0.29687213789514644,7,7,4.8335865211987294E-4,9606,Homo sapiens,"TCF7L2	TLE2	LEF1	TCF7	AXIN2","","R-HSA-4649028	R-HSA-5334050	R-HSA-8944349	R-HSA-8944352	R-HSA-4641231	R-HSA-5229348	R-HSA-4641229"
R-HSA-877312,"Regulation of IFNG signaling",6,16,0.0010418701569316923,0.018554508618446652,0.29687213789514644,4,4,2.7620494406849883E-4,9606,Homo sapiens,"SOCS3	SOCS1	IFNG	STAT1	JAK2	PTPN2","","R-HSA-997326	R-HSA-877308	R-HSA-877269	R-HSA-877281"
R-HSA-75072,"mRNA Editing",5,12,7.814026176987692E-4,0.020520056430288647,0.3078008464543297,8,9,6.214611241541223E-4,9606,Homo sapiens,"SCO2	APOBEC3H	ADAR	APOBEC3A	APOBEC3B","","R-HSA-75090	R-HSA-111237	R-HSA-111238	R-HSA-77609	R-HSA-77613	R-HSA-83677	R-HSA-77615	R-HSA-77614"
R-HSA-1266695,"Interleukin-7 signaling",9,31,0.002018623429055154,0.02067670964175905,0.31015064462638575,18,26,0.0017953321364452424,9606,Homo sapiens,"SOCS2	SOCS1	CISH	IL7R	H3C4","","R-HSA-449958	R-HSA-1295540	R-HSA-8865711	R-HSA-8983011	R-HSA-6785165	R-HSA-8865613	R-HSA-8983077	R-HSA-1295519	R-HSA-8983078	R-HSA-1295516	R-HSA-8983003	R-HSA-1264832	R-HSA-9012671	R-HSA-9025969	R-HSA-8983059	R-HSA-449978	R-HSA-8983061	R-HSA-8983063"
R-HSA-451927,"Interleukin-2 family signaling",12,47,0.0030604935859868464,0.020722687025848674,0.3108403053877301,48,59,0.004074022925010357,9606,Homo sapiens,"IL4R	SYK	PIK3CA	IL15	STAT1	IL2RB	PTK2B	IL5RA	LGALS9	JAK2	SOS2","","R-HSA-8985929	R-HSA-912527	R-HSA-8983307	R-HSA-452100	R-HSA-8983371	R-HSA-508292	R-HSA-8983309	R-HSA-452097	R-HSA-8983374	R-HSA-8983425	R-HSA-8983424	R-HSA-450063	R-HSA-8983299	R-HSA-452108	R-HSA-8983298	R-HSA-8985988	R-HSA-8983300	R-HSA-9006873	R-HSA-508247	R-HSA-8983384	R-HSA-913374	R-HSA-8983378	R-HSA-452122	R-HSA-913424	R-HSA-449115	R-HSA-8963734	R-HSA-8985943	R-HSA-9006870	R-HSA-451942	R-HSA-919404	R-HSA-508451	R-HSA-8985900	R-HSA-508513	R-HSA-8985966	R-HSA-8983394	R-HSA-9009700	R-HSA-9011748	R-HSA-450027	R-HSA-8983335	R-HSA-5340385
R-HSA-210991,"Basigin interactions",8,26,0.0016930390050140002,0.020908687641742918,0.31363031462614377,5,10,6.905123601712471E-4,9606,Homo sapiens,"ITGB1	SLC7A7	SLC7A8	CAV1	ATP1B3	ITGA6	ATP1B1	PPIA","","R-HSA-204434	R-HSA-204549	R-HSA-204485	R-HSA-375133	R-HSA-375131"
R-HSA-9796292,"Formation of axial mesoderm",6,17,0.0011069870417399232,0.024035901027189,0.360538515407835,4,4,2.7620494406849883E-4,9606,Homo sapiens,"TEAD4	SHH	LEF1	TCF7","","R-HSA-9796209	R-HSA-9796225	R-HSA-9815789	R-HSA-9796300"
R-HSA-212300,"PRC2 methylates histones and DNA",11,43,0.0028000260467539234,0.02569234676243637,0.38538520143654553,4,4,2.7620494406849883E-4,9606,Homo sapiens,"H2BC12	H4C8	H2BC5	PHF1	H2BC4	H3C4	H3-3A	EZH2	PHF19","","R-HSA-212263	R-HSA-212222	R-HSA-212269	R-HSA-212252"
R-HSA-3371511,"HSF1 activation",11,43,0.0028000260467539234,0.02569234676243637,0.38538520143654553,5,7,4.8335865211987294E-4,9606,Homo sapiens,"EEF1A1	PTGES3	HSPA6	RPA1	SERPINH1	TNFRSF21	HSPA1A","","R-HSA-3371586	R-HSA-4793819	R-HSA-3371591	R-HSA-5082409	R-HSA-5324632"
R-HSA-201722,"Formation of the beta-catenin:TCF transactivating complex",15,66,0.0042977143973432315,0.026552597197292416,0.3870375877040608,13,13,8.976660682226212E-4,9606,Homo sapiens,"H4C8	H2BC12	BCL9	TCF7L2	TLE2	H2BC5	H2BC4	TCF7	LEF1	AXIN2	H3C4	H3-3A","","R-HSA-3299569	R-HSA-4411367	R-HSA-3322422	R-HSA-3451153	R-HSA-3364026	R-HSA-3322427	R-HSA-3322424	R-HSA-4411372	R-HSA-201712	R-HSA-4411351	R-HSA-3364014	R-HSA-4411357	R-HSA-3451147"
R-HSA-110056,"MAPK3 (ERK1) activation",5,13,8.465195025070001E-4,0.027645541978861488,0.3870375877040608,3,4,2.7620494406849883E-4,9606,Homo sapiens,"IL6	IL11RA	JAK2	IL6R	MAPK3","","R-HSA-109857	R-HSA-109860	R-HSA-109863"
R-HSA-77042,"Formation of editosomes by ADAR proteins",2,2,1.3023376961646154E-4,0.027830970827578683,0.38963359158610156,4,4,2.7620494406849883E-4,9606,Homo sapiens,"SCO2	ADAR","","R-HSA-75090	R-HSA-111237	R-HSA-111238	R-HSA-77613"
R-HSA-168176,"Toll Like Receptor 5 (TLR5) Cascade",22,109,0.007097740444097154,0.028309160439205727,0.3963282461488802,44,71,0.004902637757215854,9606,Homo sapiens,"IKBIP	MAP2K3	MEF2C	NLRX1	MAP3K1	FBXW11	NLRC5	PPP2R5D	NOD2	VRK3	S100B	USP18	DUSP6	TIFA	TAB3	TLR5	RPS27A	MYD88	MAP2K6	MAPK3","","R-HSA-975880	R-HSA-9750226	R-HSA-975878	R-HSA-198731	R-HSA-975879	R-HSA-9750942	R-HSA-9749471	R-HSA-975874	R-HSA-5684250	R-HSA-9749464	R-HSA-936960	R-HSA-5684248	R-HSA-975873	R-HSA-936991	R-HSA-450325	R-HSA-9761344	R-HSA-936986	R-HSA-937050	R-HSA-199959	R-HSA-203797	R-HSA-166869	R-HSA-9758604	R-HSA-198746	R-HSA-450333	R-HSA-936942	R-HSA-975852	R-HSA-9749494	R-HSA-975853	R-HSA-168166	R-HSA-5684273	R-HSA-450337
R-HSA-975871,"MyD88 cascade initiated on plasma membrane",22,109,0.007097740444097154,0.028309160439205727,0.3963282461488802,43,70,0.004833586521198729,9606,Homo sapiens,"IKBIP	MAP2K3	MEF2C	NLRX1	MAP3K1	FBXW11	NLRC5	PPP2R5D	NOD2	VRK3	S100B	USP18	DUSP6	TIFA	TAB3	TLR5	RPS27A	MYD88	MAP2K6	MAPK3","","R-HSA-975880	R-HSA-9750226	R-HSA-975878	R-HSA-198731	R-HSA-975879	R-HSA-9750942	R-HSA-9749471	R-HSA-975874	R-HSA-5684250	R-HSA-9749464	R-HSA-936960	R-HSA-5684248	R-HSA-975873	R-HSA-936991	R-HSA-450325	R-HSA-9761344	R-HSA-936986	R-HSA-937050	R-HSA-199959	R-HSA-203797	R-HSA-166869	R-HSA-9758604	R-HSA-198746	R-HSA-450333	R-HSA-936942	R-HSA-975852	R-HSA-9749494	R-HSA-975853	R-HSA-168166	R-HSA-5684273	R-HSA-450337
R-HSA-168142,"Toll Like Receptor 10 (TLR10) Cascade",22,109,0.007097740444097154,0.028309160439205727,0.3963282461488802,43,71,0.004902637757215854,9606,Homo sapiens,"IKBIP	MAP2K3	MEF2C	NLRX1	MAP3K1	FBXW11	NLRC5	PPP2R5D	NOD2	VRK3	S100B	USP18	DUSP6	TIFA	TAB3	TLR5	RPS27A	MYD88	MAP2K6	MAPK3","","R-HSA-975880	R-HSA-9750226	R-HSA-975878	R-HSA-198731	R-HSA-975879	R-HSA-9750942	R-HSA-9749471	R-HSA-975874	R-HSA-5684250	R-HSA-9749464	R-HSA-936960	R-HSA-5684248	R-HSA-975873	R-HSA-936991	R-HSA-450325	R-HSA-9761344	R-HSA-936986	R-HSA-937050	R-HSA-199959	R-HSA-203797	R-HSA-166869	R-HSA-9758604	R-HSA-198746	R-HSA-450333	R-HSA-936942	R-HSA-975852	R-HSA-9749494	R-HSA-975853	R-HSA-168166	R-HSA-5684273	R-HSA-450337
R-HSA-1169410,"Antiviral mechanism by IFN-stimulated genes",32,173,0.011265221071823924,0.028918198564806596,0.40485477990729235,64,71,0.004902637757215854,9606,Homo sapiens,"UBA7	NUP188	UBE2L6	ADAR	IFIT1	USP18	FAAP20	OASL	HERC5	TRIM25	RPS27A	MAP2K6	MAPK3	DDX58	STAT1	FANCL	MX2	MX1	FANCA	EIF2AK2	ISG15	TUBA4A	TARBP2	OAS1	OAS2	OAS3	PIN1	USP41	PTPN2	KPNB1	HSPA1A	RIGI","","R-HSA-8985097	R-HSA-936462	R-HSA-8983688	R-HSA-9836435	R-HSA-9835411	R-HSA-9836702	R-HSA-8983680	R-HSA-8985091	R-HSA-1169307	R-HSA-9836184	R-HSA-8985104	R-HSA-9834807	R-HSA-9835189	R-HSA-9835443	R-HSA-9833777	R-HSA-9839025	R-HSA-9835454	R-HSA-9836606	R-HSA-9834809
R-HSA-73728,"RNA Polymerase I Promoter Opening",9,33,0.0021488571986716157,0.029156780399353543,0.4081949255909496,2,2,1.3810247203424942E-4,9606,Homo sapiens,"H2BC12	H4C8	H2BC5	H2BC4	H3C4	H3-3A	MAPK3","","R-HSA-73718	R-HSA-73722"
R-HSA-168164,"Toll Like Receptor 3 (TLR3) Cascade",23,116,0.00755355863775477,0.03015009973330729,0.40842752527473003,41,73,0.005040740229250103,9606,Homo sapiens,"IKBIP	MAP2K3	MEF2C	NLRX1	FBXW11	NLRC5	PPP2R5D	NOD2	VRK3	S100B	USP18	DUSP6	TRAF3	TIFA	IRF7	TAB3	RPS27A	BIRC2	MAP2K6	MAPK3","","R-HSA-177671	R-HSA-9750226	R-HSA-198731	R-HSA-9750942	R-HSA-9749471	R-HSA-5684250	R-HSA-9749464	R-HSA-9628444	R-HSA-5684248	R-HSA-9014342	R-HSA-9013979	R-HSA-847070	R-HSA-9013978	R-HSA-450325	R-HSA-9761344	R-HSA-199959	R-HSA-450259	R-HSA-203797	R-HSA-9758604	R-HSA-177690	R-HSA-198746	R-HSA-450333	R-HSA-177692	R-HSA-9013974	R-HSA-9013992	R-HSA-9749494	R-HSA-168166	R-HSA-168933	R-HSA-5684273	R-HSA-450337	R-HSA-198756
R-HSA-5668541,"TNFR2 non-canonical NF-kB pathway",21,104,0.006772156020056001,0.03141750194421,0.40842752527473003,28,44,0.003038254384753487,9606,Homo sapiens,"RPN2	TNFSF14	FBXW11	TNFSF13	PSMB8	PSMB9	TNFSF13B	EDAR	CD40LG	TRAF3	REL	PSME1	TNFRSF17	PSME2	CD27	TNFRSF25	LTB	RPS27A	BIRC2","","R-HSA-5669012	R-HSA-5693012	R-HSA-5668481	R-HSA-5668417	R-HSA-5675656	R-HSA-5668534	R-HSA-5676598	R-HSA-5676599	R-HSA-5676596	R-HSA-5676597	R-HSA-5668789	R-HSA-5676595	R-HSA-5607731	R-HSA-5676593	R-HSA-5668414	R-HSA-5607741	R-HSA-5676607	R-HSA-5668543	R-HSA-199404	R-HSA-5668454	R-HSA-5669024	R-HSA-5607725	R-HSA-5676591	R-HSA-5675948	R-HSA-5607726	R-HSA-5607720	R-HSA-5668520	R-HSA-5607723"
R-HSA-400253,"Circadian Clock",21,105,0.006837272904864231,0.034203901089176814,0.4446507141592986,53,59,0.004074022925010357,9606,Homo sapiens,"NCOA1	MEF2C	RORA	NR1D1	NPAS2	HELZ2	DBP	NFIL3	NAMPT	NRIP1	SIK1	TBL1X	RPS27A	CLOCK","","R-HSA-1368087	R-HSA-1368081	R-HSA-400256	R-HSA-400267	R-HSA-5663174	R-HSA-1368069	R-HSA-5663170	R-HSA-1368065	R-HSA-549533	R-HSA-879770	R-HSA-400282	R-HSA-879762	R-HSA-1368119	R-HSA-879782	R-HSA-1368889	R-HSA-549424	R-HSA-879798	R-HSA-549428	R-HSA-5663127	R-HSA-5663252	R-HSA-5663124	R-HSA-5663122	R-HSA-5663120	R-HSA-5663132	R-HSA-5663258	R-HSA-421320	R-HSA-400342	R-HSA-8878679	R-HSA-1368133	R-HSA-549467	R-HSA-5663105	R-HSA-1368140	R-HSA-5663118	R-HSA-5663246	R-HSA-5663245	R-HSA-5669302	R-HSA-879724
R-HSA-8953897,"Cellular responses to stimuli",156,1051,0.06843784593345055,0.03562221309558122,0.4630887702425559,187,525,0.03625189890899047,9606,Homo sapiens,"RPL4	RPL5	RPL30	RPL3	NCF1	RPL32	NUP188	NCF2	RPL31	RPL34	RORA	RPL10A	RPL7	NR3C2	RPS15	RPS14	RPS17	MT2A	RPS16	RPS18	SESN1	RPL36	RPL35	RPL38	NBN	RPS11	RPS10	TRIM21	RPS13	RPS12	MAP2K3	TKTL1	RPS9	MEF2C	RPL21	RPS8	RPS5	RPS6	PRKCD	CYBB	RPSA	RPL9P8	TUBA4A	EEF1A1	MT1A	SCO2	ERF	MT1F	PSME1	PSME2
R-HSA-912446,"Meiotic recombination",13,57,0.003711662434069154,0.036128539607049204,0.46967101489163965,7,9,6.214611241541223E-4,9606,Homo sapiens,"H2BC12	H4C8	H2BC5	H2BC4	RPA1	RBBP8	BRCA1	NBN	BRCA2	H3C4	H3-3A","","R-HSA-912429	R-HSA-912458	R-HSA-912503	R-HSA-9023941	R-HSA-912496	R-HSA-9023943	R-HSA-1214188"
R-HSA-8953750,"Transcriptional Regulation by E2F6",11,46,0.0029953767011786157,0.03865554065947152,0.5025220285731298,15,33,0.0022786907885651154,9606,Homo sapiens,"UXT	RRM2	MAX	RBBP8	BRCA1	PHC3	EZH2","","R-HSA-9007625	R-HSA-9007465	R-HSA-9007464	R-HSA-8953418	R-HSA-8953452	R-HSA-8954082	R-HSA-9007591	R-HSA-8953115	R-HSA-8961982	R-HSA-8954110	R-HSA-9007615	R-HSA-9007283	R-HSA-9007605	R-HSA-8953556	R-HSA-9007606"
R-HSA-6785807,"Interleukin-4 and Interleukin-13 signaling",37,211,0.013739662694536693,0.03936091724749469,0.5116919242174309,28,47,0.003245408092804861,9606,Homo sapiens,"ITGB1	CDKN1A	IL4R	IL11RA	STAT1	ALOX15	LIF	RORC	RORA	IGHG4	SOCS3	MUC1	IGHG1	IL6	SOCS1	CCL2	IGHE	VIM	JAK2	IL6R","","R-HSA-6788582	R-HSA-6793958	R-HSA-6786095	R-HSA-6789615	R-HSA-6786092	R-HSA-6785898	R-HSA-6786101	R-HSA-6786096	R-HSA-6786110	R-HSA-6793978	R-HSA-6788346	R-HSA-6790022	R-HSA-6785860	R-HSA-6786050	R-HSA-6786114	R-HSA-6788623	R-HSA-6788622	R-HSA-6786124	R-HSA-6786058	R-HSA-6786070	R-HSA-6797269	R-HSA-6788628	R-HSA-6789524	R-HSA-6790036	R-HSA-6785821	R-HSA-6788571	R-HSA-6790041	R-HSA-6786072"
R-HSA-9674555,"Signaling by CSF3 (G-CSF)",9,35,0.002279090968288077,0.03981257236103397,0.5175634406934416,17,21,0.0014500759563596188,9606,Homo sapiens,"SOCS3	SOCS1	SYK	STAT1	RPS27A	JAK2","","R-HSA-9705461	R-HSA-9674550	R-HSA-9705458	R-HSA-9705726	R-HSA-9674808	R-HSA-9705465	R-HSA-9705466	R-HSA-9705467	R-HSA-9674563	R-HSA-9674562	R-HSA-9674816	R-HSA-9674567	R-HSA-9676071	R-HSA-9705729	R-HSA-9674542	R-HSA-9707977	R-HSA-9705738"
R-HSA-9707616,"Heme signaling",15,70,0.004558181936576154,0.040734843675487076,0.5188465768922312,14,25,0.0017262809004281177,9606,Homo sapiens,"HELZ2	NCOA1	MEF2C	XPO1	NRIP1	LY96	RORA	TBL1X	NR1D1	CLOCK	TLR4	NPAS2","","R-HSA-1368119	R-HSA-549475	R-HSA-5663258	R-HSA-400342	R-HSA-1368069	R-HSA-5663271	R-HSA-9708423	R-HSA-1368065	R-HSA-5663265	R-HSA-1368140	R-HSA-9708430	R-HSA-5663245	R-HSA-9707594	R-HSA-9707659"
R-HSA-8949275,"RUNX3 Regulates Immune Response and Cell Migration",4,10,6.511688480823078E-4,0.04147113399304536,0.5188465768922312,4,5,3.4525618008562355E-4,9606,Homo sapiens,"ITGA4	RORC","","R-HSA-8949276	R-HSA-8949343	R-HSA-8949301	R-HSA-8949335"
R-HSA-69560,"Transcriptional activation of p53 responsive genes ",3,6,3.907013088493846E-4,0.04323721474101927,0.5188465768922312,4,5,3.4525618008562355E-4,9606,Homo sapiens,"CDKN1A","","R-HSA-6803411	R-HSA-6803388	R-HSA-6803403	R-HSA-6803801"
R-HSA-69895,"Transcriptional activation of cell cycle inhibitor p21 ",3,6,3.907013088493846E-4,0.04323721474101927,0.5188465768922312,4,5,3.4525618008562355E-4,9606,Homo sapiens,"CDKN1A","","R-HSA-6803411	R-HSA-6803388	R-HSA-6803403	R-HSA-6803801"
R-HSA-173736,"Alternative complement activation",3,6,3.907013088493846E-4,0.04323721474101927,0.5188465768922312,7,9,6.214611241541223E-4,9606,Homo sapiens,"GZMM	CFP	CFB","","R-HSA-183122	R-HSA-173745	R-HSA-183126	R-HSA-174551	R-HSA-173754	R-HSA-183130	R-HSA-173740"
R-HSA-9609523,"Insertion of tail-anchored proteins into the endoplasmic reticulum membrane",7,25,0.0016279221202057693,0.04510639518454651,0.5412767422145581,6,7,4.8335865211987294E-4,9606,Homo sapiens,"BAG6	CAMLG	SEC61G	OTOF	UBE2J2	EMD	GET4","","R-HSA-9609921	R-HSA-9609860	R-HSA-9610442	R-HSA-9609899	R-HSA-9617596	R-HSA-9609917"
R-HSA-936964,"Activation of IRF3, IRF7 mediated by TBK1, IKBKE",6,20,0.0013023376961646155,0.046620489185220215,0.5594458702226426,9,9,6.214611241541223E-4,9606,Homo sapiens,"TRAF3	IRF7	LY96	RPS27A	TLR4","","R-HSA-936941	R-HSA-177671	R-HSA-5362500	R-HSA-166245	R-HSA-168933	R-HSA-5362486	R-HSA-2213017	R-HSA-2201338	R-HSA-166271"
R-HSA-2262752,"Cellular responses to stress",152,1033,0.06726574200690238,0.047231120950404715,0.5667734514048566,177,494,0.03411131059245961,9606,Homo sapiens,"RPL4	RPL5	RPL30	RPL3	NCF1	RPL32	NUP188	NCF2	RPL31	RPL34	RORA	RPL10A	RPL7	NR3C2	RPS15	RPS14	RPS17	RPS16	RPS18	SESN1	RPL36	RPL35	RPL38	NBN	RPS11	RPS10	TRIM21	RPS13	RPS12	MAP2K3	TKTL1	RPS9	MEF2C	RPL21	RPS8	RPS5	RPS6	PRKCD	CYBB	RPSA	RPL9P8	TUBA4A	EEF1A1	SCO2	ERF	PSME1	PSME2	RPL29	CLOCK	SQSTM1
R-HSA-5602358,"Diseases associated with the TLR signaling cascade",10,42,0.0027349091619456923,0.048188443319448604,0.5782613198333832,9,15,0.0010357685402568706,9606,Homo sapiens,"TLR1	UNC93B1	TRAF3	BTK	MAL	LY96	TLR5	TLR4	MYD88	TLR2","","R-HSA-5602353	R-HSA-5602672	R-HSA-5602624	R-HSA-5602316	R-HSA-5602383	R-HSA-5607838	R-HSA-5602606	R-HSA-5602472	R-HSA-5602603"
R-HSA-5260271,"Diseases of Immune System",10,42,0.0027349091619456923,0.048188443319448604,0.5782613198333832,9,15,0.0010357685402568706,9606,Homo sapiens,"TLR1	UNC93B1	TRAF3	BTK	MAL	LY96	TLR5	TLR4	MYD88	TLR2","","R-HSA-5602353	R-HSA-5602672	R-HSA-5602624	R-HSA-5602316	R-HSA-5602383	R-HSA-5607838	R-HSA-5602606	R-HSA-5602472	R-HSA-5602603"
R-HSA-8866654,"E3 ubiquitin ligases ubiquitinate target proteins",13,60,0.003907013088493847,0.05027128278413595,0.6032553934096314,16,16,0.0011048197762739953,9606,Homo sapiens,"H2BC12	H2BC5	PRKDC	H2BC4	HLA-B	HLA-A	UBE2J2	RPS27A	H2BC18	TLR2","","R-HSA-8943080	R-HSA-8943083	R-HSA-8938829	R-HSA-8943040	R-HSA-8943041	R-HSA-8939335	R-HSA-8953946	R-HSA-8939323	R-HSA-8943003	R-HSA-8953917	R-HSA-8938815	R-HSA-8943007	R-HSA-8938770	R-HSA-8942099	R-HSA-8938773	R-HSA-8942101"
R-HSA-9692916,"SARS-CoV-1 activates/modulates innate immune responses",13,60,0.003907013088493847,0.05027128278413595,0.6032553934096314,15,30,0.002071537080513741,9606,Homo sapiens,"DDX58	NMI	IFIH1	BST2	TRAF3	RCAN3	CASP1	TRIM25	TLR7	RPS27A	PPIA	KPNB1	RIGI","","R-HSA-9693590	R-HSA-9731057	R-HSA-9693589	R-HSA-9711058	R-HSA-9685179	R-HSA-167983	R-HSA-9685219	R-HSA-9728804	R-HSA-9731047	R-HSA-9735840	R-HSA-9706977	R-HSA-9685195	R-HSA-9685162	R-HSA-9711016	R-HSA-9728776"
R-HSA-9024446,"NR1H2 and NR1H3-mediated signaling",17,85,0.005534935208699616,0.05236570429190068,0.6073376076017165,32,60,0.004143074161027482,9606,Homo sapiens,"ABCA1	NCOA1	CETP	EEPD1	MOV10	KDM1B	NRIP1	APOD	TBL1X	ABCG1	TNRC6A","","R-HSA-9029580	R-HSA-9024334	R-HSA-9618392	R-HSA-9024386	R-HSA-9624925	R-HSA-9024326	R-HSA-9605056	R-HSA-9605057	R-HSA-9605063	R-HSA-9605060	R-HSA-9035167	R-HSA-9038545	R-HSA-9024361	R-HSA-9618486	R-HSA-9028525	R-HSA-9028524	R-HSA-9035180	R-HSA-9029551	R-HSA-9028526	R-HSA-9035169	R-HSA-9605051	R-HSA-9029536	R-HSA-9657786	R-HSA-9657791	R-HSA-9605052	R-HSA-9029561	R-HSA-9657767	R-HSA-9035133	R-HSA-9618405	R-HSA-9028533	R-HSA-9618479	R-HSA-9619756"
R-HSA-5602498,"MyD88 deficiency (TLR2/4)",7,26,0.0016930390050140002,0.05341082495448113,0.6073376076017165,2,2,1.3810247203424942E-4,9606,Homo sapiens,"TLR1	BTK	MAL	LY96	TLR4	MYD88	TLR2","","R-HSA-5602383	R-HSA-5602606"
R-HSA-9637628,"Modulation by Mtb of host immune system",4,11,7.162857328905385E-4,0.05508172916877996,0.6073376076017165,4,6,4.143074161027482E-4,9606,Homo sapiens,"RPS27A	B2M	TLR2","","R-HSA-9637635	R-HSA-9637638	R-HSA-9637641	R-HSA-9636461"
R-HSA-8939242,"RUNX1 regulates transcription of genes involved in differentiation of keratinocytes",4,11,7.162857328905385E-4,0.05508172916877996,0.6073376076017165,3,8,5.524098881369977E-4,9606,Homo sapiens,"SOCS3	CTSL","","R-HSA-8938108	R-HSA-8955885	R-HSA-8955748"
R-HSA-5693565,"Recruitment and ATM-mediated phosphorylation of repair and signaling proteins at DNA double strand breaks",14,67,0.004362831282151462,0.05521250978197423,0.6073376076017165,35,39,0.0026929982046678637,9606,Homo sapiens,"BABAM1	H2BC12	H4C8	KDM4B	UBXN1	H2BC5	H2BC4	APBB1	BRCA1	NBN	RPS27A","","R-HSA-5683735	R-HSA-5682967	R-HSA-69891	R-HSA-5682965	R-HSA-5683986	R-HSA-5693598	R-HSA-5682588	R-HSA-5682586	R-HSA-5683930	R-HSA-5683801	R-HSA-9700998	R-HSA-5659781	R-HSA-5682629	R-HSA-5683077	R-HSA-5693583	R-HSA-5683405	R-HSA-9701000	R-HSA-9701003	R-HSA-5682992	R-HSA-5693566	R-HSA-5683967	R-HSA-5683964	R-HSA-5683384	R-HSA-5683385	R-HSA-5682598	R-HSA-5682983	R-HSA-5693602	R-HSA-5693536	R-HSA-5683425	R-HSA-5693551	R-HSA-5682607	R-HSA-5682863	R-HSA-5693549	R-HSA-5682858	R-HSA-9707051"
R-HSA-3134975,"Regulation of innate immune responses to cytosolic DNA",6,21,0.0013674545809728462,0.05633419961709363,0.6196761957880299,8,9,6.214611241541223E-4,9606,Homo sapiens,"ZBP1	TREX1	RPS27A	TRIM21	TRIM56","","R-HSA-3245943	R-HSA-8948703	R-HSA-3249386	R-HSA-3134804	R-HSA-3244605	R-HSA-3134946	R-HSA-8948709	R-HSA-1964496"
R-HSA-8876725,"Protein methylation",6,21,0.0013674545809728462,0.05633419961709363,0.6196761957880299,7,9,6.214611241541223E-4,9606,Homo sapiens,"EEF1A1	CIR1	RPS2	METTL21A	EEF2	CAMKMT","","R-HSA-8879123	R-HSA-8932413	R-HSA-8932221	R-HSA-8931858	R-HSA-6786205	R-HSA-8932243	R-HSA-8931974"
R-HSA-983169,"Class I MHC mediated antigen processing & presentation",65,412,0.02682815654099108,0.05654145267833566,0.6219559794616922,43,48,0.0033144593288219858,9606,Homo sapiens,"NCF1	NCF2	UBE2L6	HERC5	UFL1	HERC4	DBP	CTSL	SEC61G	TRIM69	FBXO6	B2M	TRIM21	FBXO7	HERC6	FBXO9	HLA-H	WSB1	DTX3L	FBXW11	HLA-B	TAP2	HLA-C	CYBB	TAP1	HLA-A	HLA-G	PJA1	TLR1	BTK	PSME1	MAL	PSME2	RBCK1	LAP3	CLEC4E	TLR4	TLR2	UBA7	RPN2	UBA6	LY96	UBE2J2	SOCS3	SOCS1	RNF213	RPS27A	FCGR1A	FCGR1B	UBE2C
R-HSA-8983711,"OAS antiviral response",5,16,0.0010418701569316923,0.05761414704377177,0.6337556174814895,9,15,0.0010357685402568706,9606,Homo sapiens,"OAS1	DDX58	OAS2	OAS3	RIGI	OASL","","R-HSA-8985097	R-HSA-8983688	R-HSA-8985153	R-HSA-8983680	R-HSA-8985104	R-HSA-8985091	R-HSA-8985138	R-HSA-8985157	R-HSA-8983671"
R-HSA-9656249,"Defective Base Excision Repair Associated with OGG1",2,3,1.953506544246923E-4,0.05762078359926637,0.63382861959193,5,5,3.4525618008562355E-4,9606,Homo sapiens,"OGG1","","R-HSA-9657051	R-HSA-9656250	R-HSA-9656254	R-HSA-9658813	R-HSA-9656252"
R-HSA-5602680,"MyD88 deficiency (TLR5)",2,3,1.953506544246923E-4,0.05762078359926637,0.63382861959193,1,1,6.905123601712471E-5,9606,Homo sapiens,"TLR5	MYD88","","R-HSA-5602316"
R-HSA-1538133,"G0 and Early G1",9,38,0.0024744416227127693,0.060282958157379496,0.6631125397311745,26,27,0.001864383372462367,9606,Homo sapiens,"TOP2A	CCNA2	CCNA1	MAX	E2F2	MYBL2","","R-HSA-1362261	R-HSA-8964492	R-HSA-1227670	R-HSA-1227671	R-HSA-8961934	R-HSA-8961665	R-HSA-8964482	R-HSA-8964550	R-HSA-8964561	R-HSA-8964498	R-HSA-8961619	R-HSA-8964567	R-HSA-8964588	R-HSA-8964525	R-HSA-1363314	R-HSA-8978926	R-HSA-8964513	R-HSA-8964580	R-HSA-8964475	R-HSA-1363303	R-HSA-8964465	R-HSA-8964531	R-HSA-188345	R-HSA-1363311	R-HSA-1363306	R-HSA-8964471"
R-HSA-5689896,"Ovarian tumor domain proteases",10,44,0.002865142931562154,0.06166184329051605,0.6782802761956765,9,14,9.667173042397459E-4,9606,Homo sapiens,"IFIH1	VCPIP1	DDX58	TRAF3	TRIM25	NOD2	RPS27A	RIGI","","R-HSA-5690870	R-HSA-688136	R-HSA-936381	R-HSA-8869506	R-HSA-8865182	R-HSA-8940100	R-HSA-5690827	R-HSA-5690843	R-HSA-5690856"
R-HSA-5603041,"IRAK4 deficiency (TLR2/4)",7,27,0.0017581558898222308,0.06261233421743029,0.6836825353974585,2,2,1.3810247203424942E-4,9606,Homo sapiens,"TLR1	BTK	MAL	LY96	TLR4	MYD88	TLR2","","R-HSA-5602353	R-HSA-5602672"
R-HSA-9617828,"FOXO-mediated transcription of cell cycle genes",7,27,0.0017581558898222308,0.06261233421743029,0.6836825353974585,9,22,0.0015191271923767435,9606,Homo sapiens,"CDKN1A	CAV1	KLF4","","R-HSA-9617840	R-HSA-9624976	R-HSA-9625409	R-HSA-6803411	R-HSA-9618004	R-HSA-9624985	R-HSA-6803403	R-HSA-9617838	R-HSA-9625406"
R-HSA-9706377,"FLT3 signaling by CBL mutants",3,7,4.558181936576154E-4,0.06263028628303091,0.6836825353974585,1,1,6.905123601712471E-5,9606,Homo sapiens,"FLT3LG	RPS27A","","R-HSA-9706356"
R-HSA-389948,"PD-1 signaling",8,33,0.0021488571986716157,0.06634211362259201,0.6836825353974585,4,5,3.4525618008562355E-4,9606,Homo sapiens,"CD274	HLA-DRB4	HLA-DRA	PDCD1LG2	CD247	HLA-DQA2	HLA-DQA1","","R-HSA-389762	R-HSA-388828	R-HSA-389759	R-HSA-389758"
R-HSA-5675482,"Regulation of necroptotic cell death",9,39,0.0025395585075210004,0.06836825353974585,0.6836825353974585,14,21,0.0014500759563596188,9606,Homo sapiens,"SDCBP	MLKL	FLOT1	TNFSF10	TNFRSF10B	RPS27A	BIRC2","","R-HSA-3465429	R-HSA-9687638	R-HSA-9688831	R-HSA-9698844	R-HSA-9793444	R-HSA-9688832	R-HSA-9793472	R-HSA-5675456	R-HSA-9793485	R-HSA-5675470	R-HSA-9687625	R-HSA-9688456	R-HSA-9686920	R-HSA-9793451"
R-HSA-68616,"Assembly of the ORC complex at the origin of replication",9,39,0.0025395585075210004,0.06836825353974585,0.6836825353974585,5,11,7.595635961883718E-4,9606,Homo sapiens,"H2BC12	H4C8	H2BC5	H2BC4	H3C4	H3-3A	KPNB1","","R-HSA-9749197	R-HSA-9734670	R-HSA-9734687	R-HSA-9734713	R-HSA-9749098"
R-HSA-975110,"TRAF6 mediated IRF7 activation in TLR7/8 or 9 signaling",5,17,0.0011069870417399232,0.07056091482087723,0.7056091482087723,5,5,3.4525618008562355E-4,9606,Homo sapiens,"IRF7	TLR9	TLR7	RPS27A	MYD88","","R-HSA-975118	R-HSA-933533	R-HSA-933531	R-HSA-975188	R-HSA-975106"
R-HSA-2025928,"Calcineurin activates NFAT",4,12,7.814026176987692E-4,0.07080921932874296,0.7080921932874296,2,3,2.071537080513741E-4,9606,Homo sapiens,"PPP3CA	PPP3R1	PPP3CB	PPP3CC	PPIA","","R-HSA-2025882	R-HSA-2025890"
R-HSA-112411,"MAPK1 (ERK2) activation",4,12,7.814026176987692E-4,0.07080921932874296,0.7080921932874296,1,3,2.071537080513741E-4,9606,Homo sapiens,"IL6	IL11RA	JAK2	IL6R","","R-HSA-109858"
R-HSA-5693607,"Processing of DNA double-strand break ends",17,89,0.005795402747932539,0.0726214123113742,0.726214123113742,17,17,0.00117387101229112,9606,Homo sapiens,"H4C8	RMI2	H2BC5	H2BC4	RPA1	BRCA1	BABAM1	H2BC12	CCNA2	CCNA1	RBBP8	TIMELESS	NBN	RPS27A","","R-HSA-5684887	R-HSA-5684052	R-HSA-5684882	R-HSA-5685011	R-HSA-5684081	R-HSA-5693542	R-HSA-5684071	R-HSA-5685156	R-HSA-5684096	R-HSA-5685953	R-HSA-5685985	R-HSA-5687758	R-HSA-5684140	R-HSA-5684108	R-HSA-5685994	R-HSA-5684875	R-HSA-5693608"
R-HSA-112409,"RAF-independent MAPK1/3 activation",7,28,0.0018232727746304617,0.07272102877003694,0.7266170010366141,9,12,8.286148322054964E-4,9606,Homo sapiens,"DUSP5	IL6	IL11RA	JAK2	IL6R	DUSP6	MAPK3","","R-HSA-109857	R-HSA-5675206	R-HSA-109858	R-HSA-5674387	R-HSA-109860	R-HSA-5675376	R-HSA-109863	R-HSA-5674385	R-HSA-5675373"
R-HSA-9616222,"Transcriptional regulation of granulopoiesis",14,70,0.004558181936576154,0.07282562672450421,0.7266170010366141,8,27,0.001864383372462367,9606,Homo sapiens,"H4C8	H2BC12	CDKN1A	H2BC5	IL11RA	H2BC4	LEF1	IL6R	H3C4	H3-3A	PML	FLI1","","R-HSA-9622386	R-HSA-9616243	R-HSA-9634433	R-HSA-9616214	R-HSA-8865505	R-HSA-9617064	R-HSA-9634430	R-HSA-9624668"
R-HSA-8852135,"Protein ubiquitination",16,83,0.005404701439083154,0.07494062874896379,0.7266170010366141,30,32,0.0022096395525479907,9606,Homo sapiens,"H2BC5	UBA6	UBE2C	PRKDC	H2BC4	HLA-B	UBE2G1	HLA-A	UBE2J2	H2BC18	H2BC12	RPS27A	TLR2","","R-HSA-8938829	R-HSA-8865090	R-HSA-8943040	R-HSA-8943041	R-HSA-8865098	R-HSA-8853514	R-HSA-8939335	R-HSA-8953946	R-HSA-8943003	R-HSA-8943007	R-HSA-8852127	R-HSA-8938770	R-HSA-8942099	R-HSA-8938773	R-HSA-8942101	R-HSA-8865050	R-HSA-8943080	R-HSA-8852134	R-HSA-8852133	R-HSA-8943083	R-HSA-8852132	R-HSA-8852131	R-HSA-8852130	R-HSA-8852129	R-HSA-8852128	R-HSA-8852136	R-HSA-8939323	R-HSA-8953917	R-HSA-8938815	R-HSA-8853503"
R-HSA-2559582,"Senescence-Associated Secretory Phenotype (SASP)",17,90,0.005860519632740769,0.07840306823439003,0.7266170010366141,11,22,0.0015191271923767435,9606,Homo sapiens,"H4C8	CDKN1A	H2BC5	UBE2C	H2BC4	H2BC12	CCNA2	CCNA1	IL6	RPS27A	H3C4	H3-3A	MAPK3","","R-HSA-3788745	R-HSA-3790137	R-HSA-3857305	R-HSA-3788748	R-HSA-3788705	R-HSA-198746	R-HSA-3857329	R-HSA-3790130	R-HSA-3788725	R-HSA-3788708	R-HSA-3788724"
R-HSA-8849932,"Synaptic adhesion-like molecules",6,23,0.0014976883505893079,0.07914716039438707,0.7266170010366141,5,8,5.524098881369977E-4,9606,Homo sapiens,"LRFN3	RTN3	LRFN4	PTPRS	FLOT1	PTPRF","","R-HSA-8849908	R-HSA-8849891	R-HSA-8855648	R-HSA-8849900	R-HSA-8849882"
R-HSA-982772,"Growth hormone receptor signaling",7,29,0.0018883896594386925,0.08373851603579885,0.7266170010366141,21,28,0.0019334346084794918,9606,Homo sapiens,"SOCS2	SOCS3	SOCS1	CISH	STAT1	JAK2	MAPK3","","R-HSA-982792	R-HSA-1169210	R-HSA-1168445	R-HSA-1168767	R-HSA-1168894	R-HSA-1168768	R-HSA-982810	R-HSA-982778	R-HSA-1169188	R-HSA-1168839	R-HSA-1168423	R-HSA-1168393	R-HSA-1168809	R-HSA-982807	R-HSA-1169192	R-HSA-1168456	R-HSA-982775	R-HSA-1168459	R-HSA-1168394	R-HSA-1168813	R-HSA-982768"
R-HSA-975163,"IRAK2 mediated activation of TAK1 complex upon TLR7/8 or 9 stimulation",5,18,0.001172103926548154,0.08497095736682714,0.7266170010366141,4,5,3.4525618008562355E-4,9606,Homo sapiens,"TAB3	LY96	RPS27A	TLR4","","R-HSA-450358	R-HSA-975103	R-HSA-975147	R-HSA-975097"
R-HSA-111469,"SMAC, XIAP-regulated apoptotic response",3,8,5.209350784658462E-4,0.0853399603294871,0.7266170010366141,10,10,6.905123601712471E-4,9606,Homo sapiens,"CASP7	DIABLO	SEPTIN4","","R-HSA-9627107	R-HSA-114419	R-HSA-9627104	R-HSA-114354	R-HSA-114306	R-HSA-9627350	R-HSA-114361	R-HSA-114392	R-HSA-114440	R-HSA-9627369"
R-HSA-75158,"TRAIL signaling",3,8,5.209350784658462E-4,0.0853399603294871,0.7266170010366141,6,6,4.143074161027482E-4,9606,Homo sapiens,"TNFSF10	TNFRSF10B","","R-HSA-141139	R-HSA-75187	R-HSA-141316	R-HSA-75238	R-HSA-5635741	R-HSA-75146"
R-HSA-75094,"Formation of the Editosome",3,8,5.209350784658462E-4,0.0853399603294871,0.7266170010366141,1,2,1.3810247203424942E-4,9606,Homo sapiens,"APOBEC3H	APOBEC3A	APOBEC3B","","R-HSA-77609"
R-HSA-5334118,"DNA methylation",8,35,0.002279090968288077,0.08588855115182892,0.7266170010366141,7,7,4.8335865211987294E-4,9606,Homo sapiens,"H2BC12	H4C8	H2BC5	H2BC4	H3C4	H3-3A","","R-HSA-5334097	R-HSA-5334160	R-HSA-5334099	R-HSA-5334179	R-HSA-5334164	R-HSA-5334151	R-HSA-5334152"
R-HSA-3371568,"Attenuation phase",10,47,0.0030604935859868464,0.08605668410398026,0.7266170010366141,4,5,3.4525618008562355E-4,9606,Homo sapiens,"PTGES3	HSPA6	SERPINH1	TNFRSF21	HSPA1A","","R-HSA-3371554	R-HSA-5324617	R-HSA-5082369	R-HSA-5082384"
R-HSA-983170,"Antigen Presentation: Folding, assembly and peptide loading of class I MHC",9,41,0.0026697922771374617,0.08648292773495303,0.7266170010366141,15,16,0.0011048197762739953,9606,Homo sapiens,"HLA-H	DBP	HLA-B	TAP2	HLA-C	TAP1	HLA-A	SEC24D	B2M	HLA-G","","R-HSA-8951499	R-HSA-983148	R-HSA-983146	R-HSA-983145	R-HSA-983144	R-HSA-203979	R-HSA-983142	R-HSA-983427	R-HSA-983426	R-HSA-983138	R-HSA-983425	R-HSA-983424	R-HSA-983422	R-HSA-983421	R-HSA-983161"
R-HSA-73772,"RNA Polymerase I Promoter Escape",12,60,0.003907013088493847,0.09137587520237922,0.7266170010366141,2,2,1.3810247203424942E-4,9606,Homo sapiens,"H2BC12	H4C8	MT1A	H2BC5	H2BC4	RPA1	POLR1E	H3C4	H3-3A","","R-HSA-73769	R-HSA-74986"
R-HSA-937041,"IKK complex recruitment mediated by RIP1",6,24,0.0015628052353975385,0.09223474629708761,0.7266170010366141,3,3,2.071537080513741E-4,9606,Homo sapiens,"LY96	RPS27A	TLR4	BIRC2","","R-HSA-168915	R-HSA-937029	R-HSA-168921"
R-HSA-9709603,"Impaired BRCA2 binding to PALB2",6,24,0.0015628052353975385,0.09223474629708761,0.7266170010366141,1,1,6.905123601712471E-5,9606,Homo sapiens,"RAD51AP1	RMI2	RBBP8	BRCA1	NBN	BRCA2","","R-HSA-9709601"
R-HSA-8950505,"Gene and protein expression by JAK-STAT signaling after Interleukin-12 stimulation",14,73,0.004753532591000847,0.09375940153277496,0.7266170010366141,7,36,0.0024858444966164893,9606,Homo sapiens,"ARF1	IFNG	HNRNPA2B1	RPLP0	PSME2	PPIA	LMNB1","","R-HSA-8950328	R-HSA-8950681	R-HSA-8950173	R-HSA-9006431	R-HSA-8950322	R-HSA-8950260	R-HSA-8950292"
R-HSA-75064,"mRNA Editing: A to I Conversion",2,4,2.604675392329231E-4,0.09434951623193355,0.7266170010366141,6,6,4.143074161027482E-4,9606,Homo sapiens,"SCO2	ADAR","","R-HSA-75090	R-HSA-111237	R-HSA-111238	R-HSA-77613	R-HSA-77615	R-HSA-77614"
R-HSA-844615,"The AIM2 inflammasome",2,4,2.604675392329231E-4,0.09434951623193355,0.7266170010366141,4,4,2.7620494406849883E-4,9606,Homo sapiens,"AIM2	CASP1","","R-HSA-844620	R-HSA-874079	R-HSA-844618	R-HSA-844619"
R-HSA-75102,"C6 deamination of adenosine",2,4,2.604675392329231E-4,0.09434951623193355,0.7266170010366141,2,2,1.3810247203424942E-4,9606,Homo sapiens,"SCO2	ADAR","","R-HSA-77615	R-HSA-77614"
R-HSA-202430,"Translocation of ZAP-70 to Immunological synapse",7,30,0.0019535065442469234,0.09565803941612716,0.7266170010366141,4,4,2.7620494406849883E-4,9606,Homo sapiens,"HLA-DRB4	HLA-DRA	PTPN22	CD247	HLA-DQA2	HLA-DQA1","","R-HSA-8855381	R-HSA-202168	R-HSA-202344	R-HSA-202174"
R-HSA-5669034,"TNFs bind their physiological receptors",7,30,0.0019535065442469234,0.09565803941612716,0.7266170010366141,6,13,8.976660682226212E-4,9606,Homo sapiens,"EDAR	TNFSF14	TNFSF13	TNFRSF17	CD27	TNFRSF25	TNFSF13B","","R-HSA-5669012	R-HSA-5693012	R-HSA-5669024	R-HSA-5676607	R-HSA-5675948	R-HSA-5675656"
R-HSA-9821993,"Replacement of protamines by nucleosomes in the male pronucleus",7,30,0.0019535065442469234,0.09565803941612716,0.7266170010366141,2,6,4.143074161027482E-4,9606,Homo sapiens,"H2BC12	H4C8	H2BC5	H2BC4	H3-3A","","R-HSA-9822583	R-HSA-9822185"
R-HSA-453279,"Mitotic G1 phase and G1/S transition",29,174,0.011330337956632155,0.09857348919699815,0.7266170010366141,58,101,0.006974174837729595,9606,Homo sapiens,"CDKN1C	TOP2A	CDKN1A	RRM2	RPN2	MCM8	MAX	RPA1	TYMS	PSMB8	PSMB9	CCNA2	CCNA1	CDC45	PSME1	E2F2	PSME2	MYBL2	JAK2	RPS27A","","R-HSA-187520	R-HSA-8964492	R-HSA-1227670	R-HSA-1227671	R-HSA-8961934	R-HSA-8942607	R-HSA-8961665	R-HSA-8964482	R-HSA-8962050	R-HSA-1363331	R-HSA-8964498	R-HSA-187552	R-HSA-8964525	R-HSA-9018017	R-HSA-8964513	R-HSA-68914	R-HSA-187574	R-HSA-68917	R-HSA-187575	R-HSA-68916	R-HSA-187828	R-HSA-8961982	R-HSA-68919	R-HSA-68918	R-HSA-8932400	R-HSA-69562	R-HSA-8964531	R-HSA-188345	R-HSA-8961972	R-HSA-1362261	R-HSA-68940
R-HSA-5250924,"B-WICH complex positively regulates rRNA expression",12,61,0.003972129973302077,0.09982360202686413,0.7266170010366141,3,3,2.071537080513741E-4,9606,Homo sapiens,"H2BC12	H4C8	MT1A	H2BC5	H2BC4	RPA1	POLR1E	H3C4	H3-3A","","R-HSA-5250930	R-HSA-5250947	R-HSA-5250938"
R-HSA-937072,"TRAF6-mediated induction of TAK1 complex within TLR4 complex",5,19,0.0012372208113563847,0.10080131991740504,0.7266170010366141,6,6,4.143074161027482E-4,9606,Homo sapiens,"TAB3	LY96	RPS27A	TLR4","","R-HSA-450358	R-HSA-936952	R-HSA-936985	R-HSA-936951	R-HSA-937075	R-HSA-936947"
R-HSA-445989,"TAK1-dependent IKK and NF-kappa-B activation ",11,55,0.0035814286644526927,0.1026380919986627,0.7266170010366141,11,17,0.00117387101229112,9606,Homo sapiens,"IKBIP	NLRX1	TIFA	NLRC5	TAB3	NOD2	RPS27A	S100B	USP18","","R-HSA-9749494	R-HSA-9761344	R-HSA-168166	R-HSA-9750946	R-HSA-9750226	R-HSA-9758604	R-HSA-9750942	R-HSA-168184	R-HSA-9749471	R-HSA-9749487	R-HSA-9749464"
R-HSA-9701193,"Defective homologous recombination repair (HRR) due to PALB2 loss of function",6,25,0.0016279221202057693,0.1064139946451862,0.7266170010366141,2,2,1.3810247203424942E-4,9606,Homo sapiens,"RAD51AP1	RMI2	RBBP8	BRCA1	NBN	BRCA2","","R-HSA-9704408	R-HSA-9704330"
R-HSA-9701192,"Defective homologous recombination repair (HRR) due to BRCA1 loss of function",6,25,0.0016279221202057693,0.1064139946451862,0.7266170010366141,1,1,6.905123601712471E-5,9606,Homo sapiens,"RAD51AP1	RMI2	RBBP8	BRCA1	NBN	BRCA2","","R-HSA-9701199"
R-HSA-9704646,"Defective HDR through Homologous Recombination Repair (HRR) due to PALB2 loss of BRCA2/RAD51/RAD51C binding function",6,25,0.0016279221202057693,0.1064139946451862,0.7266170010366141,1,1,6.905123601712471E-5,9606,Homo sapiens,"RAD51AP1	RMI2	RBBP8	BRCA1	NBN	BRCA2","","R-HSA-9704408"
R-HSA-9704331,"Defective HDR through Homologous Recombination Repair (HRR) due to PALB2 loss of BRCA1 binding function",6,25,0.0016279221202057693,0.1064139946451862,0.7266170010366141,1,1,6.905123601712471E-5,9606,Homo sapiens,"RAD51AP1	RMI2	RBBP8	BRCA1	NBN	BRCA2","","R-HSA-9704330"
R-HSA-1368108,"BMAL1:CLOCK,NPAS2 activates circadian gene expression",9,43,0.0028000260467539234,0.10719205753367134,0.7266170010366141,20,20,0.0013810247203424942,9606,Homo sapiens,"HELZ2	NCOA1	DBP	NAMPT	TBL1X	CLOCK	NPAS2","","R-HSA-879724	R-HSA-5663127	R-HSA-5663156	R-HSA-5663124	R-HSA-5663122	R-HSA-8878702	R-HSA-5663132	R-HSA-879782	R-HSA-5663165	R-HSA-1368889	R-HSA-8878679	R-HSA-5663138	R-HSA-5663170	R-HSA-879770	R-HSA-5663105	R-HSA-549424	R-HSA-879798	R-HSA-549364	R-HSA-549428	R-HSA-879762"
R-HSA-69205,"G1/S-Specific Transcription",9,43,0.0028000260467539234,0.10719205753367134,0.7266170010366141,10,28,0.0019334346084794918,9606,Homo sapiens,"CCNA1	RRM2	CDC45	E2F2	TYMS","","R-HSA-8961915	R-HSA-8961934	R-HSA-8961982	R-HSA-8961888	R-HSA-8961665	R-HSA-8962050	R-HSA-8961619	R-HSA-8961907	R-HSA-8961972	R-HSA-8961895"
R-HSA-9013973,"TICAM1-dependent activation of IRF3/IRF7",4,14,9.116363873152308E-4,0.10825868538364136,0.7266170010366141,9,9,6.214611241541223E-4,9606,Homo sapiens,"TRAF3	IRF7	RPS27A","","R-HSA-9013992	R-HSA-9013979	R-HSA-9013978	R-HSA-177671	R-HSA-168933	R-HSA-9013985	R-HSA-9013986	R-HSA-9013990	R-HSA-9013974"
R-HSA-9645460,"Alpha-protein kinase 1 signaling pathway",4,14,9.116363873152308E-4,0.10825868538364136,0.7266170010366141,9,10,6.905123601712471E-4,9606,Homo sapiens,"TIFA	TAB3	RPS27A","","R-HSA-9645394	R-HSA-9645442	R-HSA-9645520	R-HSA-9645414	R-HSA-9645524	R-HSA-9645481	R-HSA-9645535	R-HSA-9645406	R-HSA-9645501"
R-HSA-9662834,"CD163 mediating an anti-inflammatory response",4,14,9.116363873152308E-4,0.10825868538364136,0.7266170010366141,6,9,6.214611241541223E-4,9606,Homo sapiens,"CD163	IL6	RHBDF2","","R-HSA-9662818	R-HSA-9663426	R-HSA-9662837	R-HSA-9665525	R-HSA-9662747	R-HSA-9662781"
R-HSA-9832991,"Formation of the posterior neural plate",4,14,9.116363873152308E-4,0.10825868538364136,0.7266170010366141,4,6,4.143074161027482E-4,9606,Homo sapiens,"ZEB2	GBX2","","R-HSA-9833063	R-HSA-9832845	R-HSA-9833066	R-HSA-9832907"
R-HSA-5693606,"DNA Double Strand Break Response",14,75,0.004883766360617308,0.10959512436591246,0.7266170010366141,42,48,0.0033144593288219858,9606,Homo sapiens,"BABAM1	H2BC12	H4C8	KDM4B	UBXN1	H2BC5	H2BC4	APBB1	BRCA1	NBN	RPS27A","","R-HSA-5683735	R-HSA-5682967	R-HSA-69891	R-HSA-5682965	R-HSA-5683986	R-HSA-5693598	R-HSA-5682588	R-HSA-5682586	R-HSA-5683930	R-HSA-5683801	R-HSA-3785768	R-HSA-9700998	R-HSA-5659781	R-HSA-5682629	R-HSA-5683077	R-HSA-5693583	R-HSA-5683405	R-HSA-9701000	R-HSA-9701003	R-HSA-5682992	R-HSA-75174	R-HSA-5693566	R-HSA-5683967	R-HSA-5683964	R-HSA-5682044	R-HSA-5683384	R-HSA-5683385	R-HSA-5682598	R-HSA-5684006	R-HSA-5682983	R-HSA-5693540	R-HSA-5693602	R-HSA-5693536	R-HSA-5683425	R-HSA-5693551	R-HSA-5682607	R-HSA-5682863	R-HSA-5693612	R-HSA-5693549	R-HSA-5682858
R-HSA-8857538,"PTK6 promotes HIF1A stabilization",3,9,5.86051963274077E-4,0.11099762301652738,0.7266170010366141,6,6,4.143074161027482E-4,9606,Homo sapiens,"NMB	LRRK2	HBEGF","","R-HSA-8857555	R-HSA-8857583	R-HSA-8857565	R-HSA-8857549	R-HSA-9634702	R-HSA-8857577"
R-HSA-427975,"Proton/oligopeptide cotransporters",3,9,5.86051963274077E-4,0.11099762301652738,0.7266170010366141,2,2,1.3810247203424942E-4,9606,Homo sapiens,"SLC15A2	SLC15A4","","R-HSA-428007	R-HSA-427998"
R-HSA-977225,"Amyloid fiber formation",16,89,0.005795402747932539,0.11660919084708798,0.7266170010366141,12,33,0.0022786907885651154,9606,Homo sapiens,"H2BC12	H4C8	H2BC5	H2BC4	UBE2L6	RPS27A	MFGE8	TSPAN33	B2M	H3C4	H3-3A","","R-HSA-976734	R-HSA-5667111	R-HSA-5660757	R-HSA-9010074	R-HSA-5667107	R-HSA-5660752	R-HSA-977224	R-HSA-5658496	R-HSA-5660753	R-HSA-9010113	R-HSA-9010034	R-HSA-977136"
R-HSA-1362300,"Transcription of E2F targets under negative control by p107 (RBL1) and p130 (RBL2) in complex with HDAC1",5,20,0.0013023376961646155,0.11798969980203411,0.7266170010366141,8,8,5.524098881369977E-4,9606,Homo sapiens,"CCNA2	E2F2	MYBL2","","R-HSA-8964588	R-HSA-8961934	R-HSA-8978926	R-HSA-8964561	R-HSA-8964513	R-HSA-8964580	R-HSA-8964550	R-HSA-8964567"
R-HSA-6804116,"TP53 Regulates Transcription of Genes Involved in G1 Cell Cycle Arrest",5,20,0.0013023376961646155,0.11798969980203411,0.7266170010366141,6,17,0.00117387101229112,9606,Homo sapiens,"CCNA2	CCNA1	CDKN1A","","R-HSA-6803411	R-HSA-69562	R-HSA-6803388	R-HSA-187934	R-HSA-6803403	R-HSA-6803801"
R-HSA-5218859,"Regulated Necrosis",14,76,0.004948883245425539,0.11807606449544172,0.7266170010366141,24,52,0.003590664272890485,9606,Homo sapiens,"SDCBP	MLKL	CASP5	IRF1	CASP4	TNFSF10	FLOT1	CASP1	CHMP2A	TNFRSF10B	RPS27A	BIRC2","","R-HSA-9710101	R-HSA-3465429	R-HSA-9710294	R-HSA-9710295	R-HSA-5218891	R-HSA-9687638	R-HSA-9688831	R-HSA-9698844	R-HSA-9647619	R-HSA-9793444	R-HSA-9647680	R-HSA-9688832	R-HSA-5218906	R-HSA-9793472	R-HSA-5675456	R-HSA-5357927	R-HSA-9793485	R-HSA-5675470	R-HSA-5213462	R-HSA-9687625	R-HSA-5620975	R-HSA-9688456	R-HSA-9686920	R-HSA-9793451"
R-HSA-3769402,"Deactivation of the beta-catenin transactivating complex",9,44,0.002865142931562154,0.1185050209021773,0.7266170010366141,9,14,9.667173042397459E-4,9606,Homo sapiens,"BCL9	TCF7L2	TLE2	XPO1	CTNNBIP1	TCF7	LEF1	RPS27A","","R-HSA-3322434	R-HSA-3361751	R-HSA-3769391	R-HSA-3772430	R-HSA-3364042	R-HSA-3769392	R-HSA-3322431	R-HSA-5665608	R-HSA-3322429"
R-HSA-447115,"Interleukin-12 family signaling",17,96,0.006251220941590154,0.1193421375528193,0.7266170010366141,64,114,0.007871840905952216,9606,Homo sapiens,"ARF1	IFNG	STAT1	HNRNPA2B1	RPLP0	PSME2	IL27	JAK2	PPIA	LMNB1","","R-HSA-8950537	R-HSA-8984963	R-HSA-8984964	R-HSA-8950405	R-HSA-8950681	R-HSA-8983835	R-HSA-447252	R-HSA-8983834	R-HSA-8950173	R-HSA-8950674	R-HSA-447130	R-HSA-8950292	R-HSA-8950423	R-HSA-8950441	R-HSA-448421	R-HSA-8952749	R-HSA-8983983	R-HSA-8950063	R-HSA-8983841	R-HSA-8983845	R-HSA-448427	R-HSA-8950328	R-HSA-8983996	R-HSA-8983870	R-HSA-8950591	R-HSA-8950448	R-HSA-8950322	R-HSA-8950453	R-HSA-8950583	R-HSA-8950731	R-HSA-8950733	R-HSA-8984012	R-HSA-8984014	R-HSA-8984001	R-HSA-8983872	R-HSA-8950210	R-HSA-8950340	R-HSA-8983876	R-HSA-8950342	R-HSA-8983878	R-HSA-6809140
R-HSA-9669937,"Drug resistance of KIT mutants",1,1,6.511688480823077E-5,0.12051140094144763,0.7266170010366141,7,7,4.8335865211987294E-4,9606,Homo sapiens,"KIT","","R-HSA-9669859	R-HSA-9669874	R-HSA-9669863	R-HSA-9669878	R-HSA-9669855	R-HSA-9669870	R-HSA-9669868"
R-HSA-9669921,"KIT mutants bind TKIs",1,1,6.511688480823077E-5,0.12051140094144763,0.7266170010366141,3,3,2.071537080513741E-4,9606,Homo sapiens,"KIT","","R-HSA-9681382	R-HSA-9669898	R-HSA-9669900"
R-HSA-9669929,"Regorafenib-resistant KIT mutants",1,1,6.511688480823077E-5,0.12051140094144763,0.7266170010366141,1,1,6.905123601712471E-5,9606,Homo sapiens,"KIT","","R-HSA-9669870"
R-HSA-9669936,"Sorafenib-resistant KIT mutants",1,1,6.511688480823077E-5,0.12051140094144763,0.7266170010366141,1,1,6.905123601712471E-5,9606,Homo sapiens,"KIT","","R-HSA-9669874"
R-HSA-9669924,"Masitinib-resistant KIT mutants",1,1,6.511688480823077E-5,0.12051140094144763,0.7266170010366141,1,1,6.905123601712471E-5,9606,Homo sapiens,"KIT","","R-HSA-9669863"
R-HSA-9657050,"Defective OGG1 Localization",1,1,6.511688480823077E-5,0.12051140094144763,0.7266170010366141,1,1,6.905123601712471E-5,9606,Homo sapiens,"OGG1","","R-HSA-9657051"
R-HSA-9656255,"Defective OGG1 Substrate Binding",1,1,6.511688480823077E-5,0.12051140094144763,0.7266170010366141,1,1,6.905123601712471E-5,9606,Homo sapiens,"OGG1","","R-HSA-9656254"
R-HSA-9669914,"Dasatinib-resistant KIT mutants",1,1,6.511688480823077E-5,0.12051140094144763,0.7266170010366141,1,1,6.905123601712471E-5,9606,Homo sapiens,"KIT","","R-HSA-9669855"
R-HSA-9669917,"Imatinib-resistant KIT mutants",1,1,6.511688480823077E-5,0.12051140094144763,0.7266170010366141,1,1,6.905123601712471E-5,9606,Homo sapiens,"KIT","","R-HSA-9669859"
R-HSA-9669934,"Sunitinib-resistant KIT mutants",1,1,6.511688480823077E-5,0.12051140094144763,0.7266170010366141,1,1,6.905123601712471E-5,9606,Homo sapiens,"KIT","","R-HSA-9669878"
R-HSA-9669926,"Nilotinib-resistant KIT mutants",1,1,6.511688480823077E-5,0.12051140094144763,0.7266170010366141,1,1,6.905123601712471E-5,9606,Homo sapiens,"KIT","","R-HSA-9669868"
R-HSA-110330,"Recognition and association of DNA glycosylase with site containing an affected purine",8,38,0.0024744416227127693,0.12084169692901825,0.7266170010366141,4,10,6.905123601712471E-4,9606,Homo sapiens,"H2BC12	H4C8	H2BC5	OGG1	H2BC4","","R-HSA-9656947	R-HSA-9629195	R-HSA-110235	R-HSA-9629373"
R-HSA-2559586,"DNA Damage/Telomere Stress Induced Senescence",13,70,0.004558181936576154,0.12290952672141164,0.7266170010366141,15,18,0.0012429222483082447,9606,Homo sapiens,"H2BC12	H4C8	CCNA2	CCNA1	CDKN1A	H2BC5	H2BC4	NBN	H1-2	LMNB1","","R-HSA-5682044	R-HSA-3786258	R-HSA-4647594	R-HSA-6792712	R-HSA-4647593	R-HSA-3785768	R-HSA-5682020	R-HSA-5693540	R-HSA-5682018	R-HSA-3785711	R-HSA-5693612	R-HSA-4647613	R-HSA-69562	R-HSA-187934	R-HSA-5682026"
R-HSA-202670,"ERKs are inactivated",4,15,9.767532721234617E-4,0.1297127560440925,0.7266170010366141,2,2,1.3810247203424942E-4,9606,Homo sapiens,"PPP2R5D	VRK3	DUSP6	MAPK3","","R-HSA-199959	R-HSA-203797"
R-HSA-9020591,"Interleukin-12 signaling",15,84,0.005469818323891385,0.13027514874181667,0.7266170010366141,17,56,0.0038668692169589835,9606,Homo sapiens,"ARF1	IFNG	HNRNPA2B1	RPLP0	PSME2	JAK2	PPIA	LMNB1","","R-HSA-8950063	R-HSA-8981093	R-HSA-8950757	R-HSA-8952807	R-HSA-8950328	R-HSA-8950681	R-HSA-447252	R-HSA-8950173	R-HSA-9006431	R-HSA-8950448	R-HSA-8950128	R-HSA-8950354	R-HSA-8950322	R-HSA-8950260	R-HSA-447226	R-HSA-8950292	R-HSA-8950423"
R-HSA-5213460,"RIPK1-mediated regulated necrosis",9,45,0.0029302598163703846,0.13044118581213082,0.7266170010366141,19,29,0.0020024858444966163,9606,Homo sapiens,"SDCBP	MLKL	FLOT1	TNFSF10	TNFRSF10B	RPS27A	BIRC2","","R-HSA-3465429	R-HSA-5218891	R-HSA-9687638	R-HSA-9688831	R-HSA-9698844	R-HSA-9793444	R-HSA-9688832	R-HSA-5218906	R-HSA-9793472	R-HSA-5675456	R-HSA-5357927	R-HSA-9793485	R-HSA-5675470	R-HSA-5213462	R-HSA-9687625	R-HSA-5620975	R-HSA-9688456	R-HSA-9686920	R-HSA-9793451"
R-HSA-1500620,"Meiosis",16,91,0.005925636517549001,0.13306096318801575,0.7266170010366141,13,15,0.0010357685402568706,9606,Homo sapiens,"H4C8	H2BC5	H2BC4	RPA1	BRCA1	BRCA2	REC8	LMNB1	H2BC12	RAD21	RBBP8	NBN	H3C4	H3-3A","","R-HSA-912429	R-HSA-912458	R-HSA-912389	R-HSA-9023941	R-HSA-9023943	R-HSA-912450	R-HSA-912505	R-HSA-912408	R-HSA-912503	R-HSA-912470	R-HSA-912496	R-HSA-912467	R-HSA-1214188"
R-HSA-9020702,"Interleukin-1 signaling",21,125,0.008139610601028847,0.1338052222579521,0.7266170010366141,35,59,0.004074022925010357,9606,Homo sapiens,"IKBIP	IL1RN	NLRX1	RPN2	FBXW11	NLRC5	NOD2	S100B	USP18	PSMB8	PSMB9	TIFA	PSME1	TAB3	PSME2	RPS27A	SQSTM1	MYD88	MAP2K6","","R-HSA-727819	R-HSA-507719	R-HSA-9750226	R-HSA-446862	R-HSA-9750942	R-HSA-9749471	R-HSA-5684250	R-HSA-9749464	R-HSA-450187	R-HSA-5684248	R-HSA-446870	R-HSA-446868	R-HSA-450133	R-HSA-9761344	R-HSA-8948063	R-HSA-9758604	R-HSA-446684	R-HSA-446877	R-HSA-451418	R-HSA-446694	R-HSA-446692	R-HSA-9749494	R-HSA-209063	R-HSA-168166	R-HSA-209061	R-HSA-5684273	R-HSA-8948015	R-HSA-446894	R-HSA-446701	R-HSA-446634	R-HSA-9750946	R-HSA-168184
R-HSA-170145,"Phosphorylation of proteins involved in the G2/M transition by Cyclin A:Cdc2 complexes",2,5,3.255844240411539E-4,0.13591377275065775,0.7266170010366141,2,2,1.3810247203424942E-4,9606,Homo sapiens,"CCNA2	CCNA1","","R-HSA-69754	R-HSA-69756"
R-HSA-5603037,"IRAK4 deficiency (TLR5)",2,5,3.255844240411539E-4,0.13591377275065775,0.7266170010366141,2,2,1.3810247203424942E-4,9606,Homo sapiens,"TLR5	MYD88","","R-HSA-5602472	R-HSA-5602603"
R-HSA-1834949,"Cytosolic sensors of pathogen-associated DNA ",14,78,0.005079117015042001,0.1361493599476531,0.7266170010366141,24,50,0.0034525618008562353,9606,Homo sapiens,"ZBP1	PRKDC	TREX1	MT1A	AIM2	IFI16	IRF7	POLR1E	POLR3H	RPS27A	TRIM21	MYD88	TRIM56","","R-HSA-1834939	R-HSA-1810457	R-HSA-3245943	R-HSA-3134953	R-HSA-844619	R-HSA-3134822	R-HSA-3134821	R-HSA-168910	R-HSA-3244605	R-HSA-1606324	R-HSA-3134946	R-HSA-1964496	R-HSA-8948709	R-HSA-1606327	R-HSA-1606345	R-HSA-9604480	R-HSA-9604487	R-HSA-8948703	R-HSA-9679819	R-HSA-1591234	R-HSA-3249386	R-HSA-3134804	R-HSA-1834951	R-HSA-1964482"
R-HSA-918233,"TRAF3-dependent IRF activation pathway",5,21,0.0013674545809728462,0.1364570632750597,0.7266170010366141,8,11,7.595635961883718E-4,9606,Homo sapiens,"IFIH1	DDX58	TRAF3	IRF7	TRIM25	RIGI","","R-HSA-9705137	R-HSA-918232	R-HSA-1028821	R-HSA-918229	R-HSA-9705320	R-HSA-918227	R-HSA-918225	R-HSA-1028816"
R-HSA-202427,"Phosphorylation of CD3 and TCR zeta chains",7,33,0.0021488571986716157,0.13664243547492783,0.7266170010366141,6,7,4.8335865211987294E-4,9606,Homo sapiens,"HLA-DRB4	HLA-DRA	PTPN22	CD247	HLA-DQA2	HLA-DQA1","","R-HSA-202291	R-HSA-202214	R-HSA-202165	R-HSA-8855375	R-HSA-202233	R-HSA-8852200"
R-HSA-9705671,"SARS-CoV-2 activates/modulates innate and adaptive immune responses",26,160,0.010418701569316924,0.13698887388319825,0.7266170010366141,22,47,0.003245408092804861,9606,Homo sapiens,"NUP188	NOD2	IFIH1	TRIM25	RPS27A	B2M	HLA-H	DDX58	STAT1	CNBP	STAT2	HLA-B	HLA-C	ISG15	HLA-A	HLA-G	TLR1	TRAF3	IRF7	TAB3	TLR8	TLR7	SEC24D	TLR2	RIGI","","R-HSA-9755765	R-HSA-9729725	R-HSA-9729437	R-HSA-9759709	R-HSA-9755359	R-HSA-9754745	R-HSA-983426	R-HSA-9708889	R-HSA-9717658	R-HSA-9755258	R-HSA-909726	R-HSA-9755328	R-HSA-9755244	R-HSA-9755757	R-HSA-9729454	R-HSA-168184	R-HSA-9754830	R-HSA-9768142	R-HSA-9705320	R-HSA-9755368	R-HSA-918224	R-HSA-918225"
R-HSA-8951430,"RUNX3 regulates WNT signaling",3,10,6.511688480823078E-4,0.1391896085262827,0.7266170010366141,5,5,3.4525618008562355E-4,9606,Homo sapiens,"TCF7L2	LEF1	TCF7","","R-HSA-4411367	R-HSA-8951442	R-HSA-8951443	R-HSA-8951428	R-HSA-4411357"
R-HSA-112313,"Neurotransmitter uptake and metabolism In glial cells",3,10,6.511688480823078E-4,0.1391896085262827,0.7266170010366141,3,3,2.071537080513741E-4,9606,Homo sapiens,"SLC1A3	SAT1	GLUL","","R-HSA-210439	R-HSA-212614	R-HSA-70606"
R-HSA-210455,"Astrocytic Glutamate-Glutamine Uptake And Metabolism",3,10,6.511688480823078E-4,0.1391896085262827,0.7266170010366141,3,3,2.071537080513741E-4,9606,Homo sapiens,"SLC1A3	SAT1	GLUL","","R-HSA-210439	R-HSA-212614	R-HSA-70606"
R-HSA-9732724,"IFNG signaling activates MAPKs",3,10,6.511688480823078E-4,0.1391896085262827,0.7266170010366141,3,3,2.071537080513741E-4,9606,Homo sapiens,"IFNG	JAK2	MAPK3","","R-HSA-9732753	R-HSA-9732738	R-HSA-9732729"
R-HSA-72200,"mRNA Editing: C to U Conversion",3,10,6.511688480823078E-4,0.1391896085262827,0.7266170010366141,2,3,2.071537080513741E-4,9606,Homo sapiens,"APOBEC3H	APOBEC3A	APOBEC3B","","R-HSA-77609	R-HSA-83677"
R-HSA-8948747,"Regulation of PTEN localization",3,10,6.511688480823078E-4,0.1391896085262827,0.7266170010366141,2,4,2.7620494406849883E-4,9606,Homo sapiens,"RPS27A	PML","","R-HSA-6807106	R-HSA-6807118"
R-HSA-427413,"NoRC negatively regulates rRNA expression",14,79,0.0051442338998502314,0.14573186940994953,0.7266170010366141,5,7,4.8335865211987294E-4,9606,Homo sapiens,"H2BC12	H4C8	MT1A	H2BC5	H2BC4	RPA1	POLR1E	H3C4	H3-3A	SAP30","","R-HSA-427366	R-HSA-427409	R-HSA-5227490	R-HSA-433672	R-HSA-427337"
R-HSA-2559580,"Oxidative Stress Induced Senescence",19,113,0.007358207983330077,0.14688040468413754,0.7266170010366141,22,40,0.0027620494406849884,9606,Homo sapiens,"MAP2K3	H4C8	H2BC5	H2BC4	PHC3	H2BC12	MOV10	E2F2	RPS27A	H3C4	H3-3A	TNRC6A	EZH2	MAP2K6	MAPK3","","R-HSA-3240787	R-HSA-3228469	R-HSA-3238999	R-HSA-3209111	R-HSA-6804879	R-HSA-3209114	R-HSA-3240765	R-HSA-3240957	R-HSA-3209151	R-HSA-3240766	R-HSA-3229089	R-HSA-3222593	R-HSA-3223200	R-HSA-450325	R-HSA-3223236	R-HSA-3240295	R-HSA-3240777	R-HSA-450333	R-HSA-450296	R-HSA-3240783	R-HSA-3240782	R-HSA-3229102"
R-HSA-209543,"p75NTR recruits signalling complexes",4,16,0.0010418701569316923,0.15276371403474398,0.7266170010366141,8,9,6.214611241541223E-4,9606,Homo sapiens,"RPS27A	SQSTM1	MYD88","","R-HSA-193665	R-HSA-193686	R-HSA-193684	R-HSA-193641	R-HSA-193694	R-HSA-193695	R-HSA-193647	R-HSA-209566"
R-HSA-5661231,"Metallothioneins bind metals",4,16,0.0010418701569316923,0.15276371403474398,0.7266170010366141,10,27,0.001864383372462367,9606,Homo sapiens,"MT2A	MT1A	MT1F	MT1E","","R-HSA-5662598	R-HSA-5662614	R-HSA-5662596	R-HSA-5661219	R-HSA-5662595	R-HSA-5662608	R-HSA-5661217	R-HSA-5661230	R-HSA-5662623	R-HSA-5662986"
R-HSA-912694,"Regulation of IFNA/IFNB signaling",6,28,0.0018232727746304617,0.15508537512526466,0.7266170010366141,5,5,3.4525618008562355E-4,9606,Homo sapiens,"SOCS3	SOCS1	STAT1	STAT2	USP18","","R-HSA-912685	R-HSA-997311	R-HSA-997309	R-HSA-912680	R-HSA-997314"
R-HSA-5205685,"PINK1-PRKN Mediated Mitophagy",5,22,0.001432571465781077,0.15611037338842948,0.7266170010366141,5,8,5.524098881369977E-4,9606,Homo sapiens,"TOMM7	RPS27A	SQSTM1	TOMM6","","R-HSA-5205663	R-HSA-5205661	R-HSA-5205673	R-HSA-5205682	R-HSA-5205649"
R-HSA-164938,"Nef-mediates down modulation of cell surface receptors by recruiting them to clathrin adapters",5,22,0.001432571465781077,0.15611037338842948,0.7266170010366141,8,15,0.0010357685402568706,9606,Homo sapiens,"ARF1	CD8B	AP1B1	HLA-A	B2M","","R-HSA-182243	R-HSA-182198	R-HSA-182263	R-HSA-182279	R-HSA-182186	R-HSA-182171	R-HSA-182286	R-HSA-200879"
R-HSA-5663213,"RHO GTPases Activate WASPs and WAVEs",8,41,0.0026697922771374617,0.16218783371834755,0.7266170010366141,9,10,6.905123601712471E-4,9606,Homo sapiens,"ACTR3	CYFIP2	NAPA	WIPF1	ARPC1B	BTK	BAIAP2	MAPK3","","R-HSA-2130194	R-HSA-2029469	R-HSA-2197698	R-HSA-2029466	R-HSA-442592	R-HSA-2029465	R-HSA-2197691	R-HSA-2197690	R-HSA-2029473"
R-HSA-168638,"NOD1/2 Signaling Pathway",8,41,0.0026697922771374617,0.16218783371834755,0.7266170010366141,16,18,0.0012429222483082447,9606,Homo sapiens,"CASP4	CASP1	TAB3	NOD2	RPS27A	BIRC2	MAP2K6","","R-HSA-727819	R-HSA-741386	R-HSA-688136	R-HSA-688137	R-HSA-706479	R-HSA-622415	R-HSA-741411	R-HSA-1247960	R-HSA-9676160	R-HSA-688985	R-HSA-168405	R-HSA-708349	R-HSA-741395	R-HSA-168184	R-HSA-622420	R-HSA-168412"
R-HSA-5656169,"Termination of translesion DNA synthesis",7,35,0.002279090968288077,0.1680086409559468,0.7266170010366141,9,9,6.214611241541223E-4,9606,Homo sapiens,"UBA7	RPA1	TRIM25	UBE2L6	ISG15	RPS27A","","R-HSA-5653766	R-HSA-5653780	R-HSA-5653840	R-HSA-5653838	R-HSA-5653756	R-HSA-5653786	R-HSA-5653754	R-HSA-5653770	R-HSA-5655193"
R-HSA-9833482,"PKR-mediated signaling",15,88,0.005730285863124308,0.16805955385627014,0.7266170010366141,39,40,0.0027620494406849884,9606,Homo sapiens,"STAT1	FANCL	FANCA	EIF2AK2	UBE2L6	ADAR	ISG15	FAAP20	TUBA4A	TARBP2	HERC5	TRIM25	PTPN2	HSPA1A	MAP2K6","","R-HSA-168896	R-HSA-9836500	R-HSA-9836435	R-HSA-9835411	R-HSA-9835358	R-HSA-9836702	R-HSA-9836383	R-HSA-9833820	R-HSA-9833436	R-HSA-9836184	R-HSA-9835992	R-HSA-9834821	R-HSA-9835328	R-HSA-9836362	R-HSA-9836617	R-HSA-9834807	R-HSA-9836404	R-HSA-9833973	R-HSA-9835189	R-HSA-9835443	R-HSA-9833777	R-HSA-9835121	R-HSA-9839025	R-HSA-9835454	R-HSA-9836606	R-HSA-9836159	R-HSA-9833723	R-HSA-9836664	R-HSA-9834809	R-HSA-9835385	R-HSA-9835940	R-HSA-9836322	R-HSA-9833635	R-HSA-9836515	R-HSA-9836449	R-HSA-9835885
R-HSA-446107,"Type I hemidesmosome assembly",3,11,7.162857328905385E-4,0.1694836998102125,0.7266170010366141,6,6,4.143074161027482E-4,9606,Homo sapiens,"ITGB4	ITGA6	KRT5","","R-HSA-446083	R-HSA-432956	R-HSA-446077	R-HSA-432909	R-HSA-432952	R-HSA-446089"
R-HSA-164940,"Nef mediated downregulation of MHC class I complex cell surface expression",3,11,7.162857328905385E-4,0.1694836998102125,0.7266170010366141,4,4,2.7620494406849883E-4,9606,Homo sapiens,"AP1B1	HLA-A	B2M","","R-HSA-182243	R-HSA-182263	R-HSA-182279	R-HSA-182286"
R-HSA-3785653,"Myoclonic epilepsy of Lafora",3,11,7.162857328905385E-4,0.1694836998102125,0.7266170010366141,2,2,1.3810247203424942E-4,9606,Homo sapiens,"RPS27A	GYG1","","R-HSA-3797226	R-HSA-3791349"
R-HSA-164952,"The role of Nef in HIV-1 replication and disease pathogenesis",6,29,0.0018883896594386925,0.17316731370065774,0.7266170010366141,9,20,0.0013810247203424942,9606,Homo sapiens,"ARF1	CD8B	AP1B1	HLA-A	CD247	B2M","","R-HSA-182243	R-HSA-182198	R-HSA-182263	R-HSA-182279	R-HSA-182186	R-HSA-182171	R-HSA-182286	R-HSA-200879	R-HSA-164943"
R-HSA-1839117,"Signaling by cytosolic FGFR1 fusion mutants",5,23,0.0014976883505893079,0.17684532863301405,0.7266170010366141,14,14,9.667173042397459E-4,9606,Homo sapiens,"BCR	CPSF6	PIK3CA	STAT1	CNTRL","","R-HSA-1839102	R-HSA-1839039	R-HSA-1839065	R-HSA-1839067	R-HSA-1839031	R-HSA-1839095	R-HSA-1839091	R-HSA-1839080	R-HSA-1839112	R-HSA-1839114	R-HSA-1888198	R-HSA-1839078	R-HSA-1839110	R-HSA-1839107"
R-HSA-5685939,"HDR through MMEJ (alt-NHEJ)",4,17,0.0011069870417399232,0.17722245708456486,0.7266170010366141,8,8,5.524098881369977E-4,9606,Homo sapiens,"POLQ	RBBP8	NBN	BRCA2","","R-HSA-5687653	R-HSA-5687664	R-HSA-5687484	R-HSA-5687675	R-HSA-5687640	R-HSA-5687464	R-HSA-5687673	R-HSA-5687465"
R-HSA-9683610,"Maturation of nucleoprotein",4,17,0.0011069870417399232,0.17722245708456486,0.7266170010366141,1,9,6.214611241541223E-4,9606,Homo sapiens,"PARP10	PARP16	PARP14	PARP9","","R-HSA-9686061"
R-HSA-9706374,"FLT3 signaling through SRC family kinases",2,6,3.907013088493846E-4,0.18061594326079022,0.7266170010366141,4,4,2.7620494406849883E-4,9606,Homo sapiens,"SYK	FLT3LG","","R-HSA-9706336	R-HSA-9609274	R-HSA-9605259	R-HSA-9706312"
R-HSA-8866911,"TFAP2 (AP-2) family regulates transcription of cell cycle factors",2,6,3.907013088493846E-4,0.18061594326079022,0.7266170010366141,3,4,2.7620494406849883E-4,9606,Homo sapiens,"CDKN1A","","R-HSA-8865280	R-HSA-8865244	R-HSA-8865256"
R-HSA-450294,"MAP kinase activation",12,69,0.004493065051767923,0.1832013070620505,0.7266170010366141,15,32,0.0022096395525479907,9606,Homo sapiens,"MAP2K3	MEF2C	FBXW11	TAB3	PPP2R5D	NOD2	RPS27A	VRK3	DUSP6	MAPK3	MAP2K6","","R-HSA-5684273	R-HSA-450337	R-HSA-198756	R-HSA-198731	R-HSA-450346	R-HSA-5684250	R-HSA-5684248	R-HSA-450325	R-HSA-199959	R-HSA-203797	R-HSA-168053	R-HSA-198746	R-HSA-199929	R-HSA-450333	R-HSA-450296"
R-HSA-9683701,"Translation of Structural Proteins",9,49,0.003190727355603308,0.18403502545442363,0.7266170010366141,5,37,0.002554895732633614,9606,Homo sapiens,"PARP10	PRKCSH	ST3GAL4	PARP16	RPS27A	PARP14	PARP9	ST3GAL3","","R-HSA-9686790	R-HSA-9683769	R-HSA-9683679	R-HSA-9683663	R-HSA-9686061"
R-HSA-5693571,"Nonhomologous End-Joining (NHEJ)",10,56,0.0036465455492609234,0.189034011262591,0.7266170010366141,13,13,8.976660682226212E-4,9606,Homo sapiens,"BABAM1	H2BC12	H4C8	H2BC5	PRKDC	H2BC4	BRCA1	NBN","","R-HSA-5686900	R-HSA-5686704	R-HSA-5693599	R-HSA-5686685	R-HSA-5693533	R-HSA-5693574	R-HSA-5693575	R-HSA-5693604	R-HSA-5687360	R-HSA-5687183	R-HSA-5693615	R-HSA-5686924	R-HSA-5693578"
R-HSA-3214815,"HDACs deacetylate histones",11,63,0.004102363742918539,0.1927342799944709,0.7266170010366141,5,5,3.4525618008562355E-4,9606,Homo sapiens,"H2BC12	H4C8	H2BC5	H2BC4	TBL1X	H3C4	H2BC18	SAP30","","R-HSA-3777129	R-HSA-3782637	R-HSA-3782655	R-HSA-9679787	R-HSA-3769447"
R-HSA-6804757,"Regulation of TP53 Degradation",8,43,0.0028000260467539234,0.192937829946902,0.7266170010366141,10,30,0.002071537080513741,9606,Homo sapiens,"PRR5	CCNA2	CCNA1	PDPK1	RPS27A","","R-HSA-5689972	R-HSA-6804724	R-HSA-6795473	R-HSA-6804879	R-HSA-6804942	R-HSA-6793661	R-HSA-6795290	R-HSA-3215295	R-HSA-6804441	R-HSA-3215310"
R-HSA-69580,"p53-Dependent G1/S DNA damage checkpoint",12,70,0.004558181936576154,0.19545488772906727,0.7266170010366141,10,22,0.0015191271923767435,9606,Homo sapiens,"CCNA2	CCNA1	CDKN1A	RPN2	PSME1	PSME2	RPS27A	PSMB8	PSMB9","","R-HSA-6804724	R-HSA-6803411	R-HSA-6804879	R-HSA-264444	R-HSA-69562	R-HSA-6803388	R-HSA-187934	R-HSA-6803403	R-HSA-264458	R-HSA-6803801"
R-HSA-69563,"p53-Dependent G1 DNA Damage Response",12,70,0.004558181936576154,0.19545488772906727,0.7266170010366141,10,22,0.0015191271923767435,9606,Homo sapiens,"CCNA2	CCNA1	CDKN1A	RPN2	PSME1	PSME2	RPS27A	PSMB8	PSMB9","","R-HSA-6804724	R-HSA-6803411	R-HSA-6804879	R-HSA-264444	R-HSA-69562	R-HSA-6803388	R-HSA-187934	R-HSA-6803403	R-HSA-264458	R-HSA-6803801"
R-HSA-168928,"DDX58/IFIH1-mediated induction of interferon-alpha/beta",17,105,0.006837272904864231,0.20042151676726305,0.7266170010366141,45,53,0.0036597155089076096,9606,Homo sapiens,"NLRX1	MAP3K1	UBA7	DDX58	NLRC5	UBE2L6	ISG15	S100B	HERC5	IFIH1	TRAF3	DHX58	IRF7	PIN1	TRIM25	RPS27A	RIGI","","R-HSA-936462	R-HSA-9604499	R-HSA-936390	R-HSA-168909	R-HSA-990528	R-HSA-936412	R-HSA-933532	R-HSA-933533	R-HSA-933530	R-HSA-936475	R-HSA-933531	R-HSA-918232	R-HSA-933528	R-HSA-933526	R-HSA-918230	R-HSA-933527	R-HSA-1028821	R-HSA-918229	R-HSA-933525	R-HSA-1028820	R-HSA-1028819	R-HSA-918227	R-HSA-933523	R-HSA-918224	R-HSA-918225	R-HSA-1028816	R-HSA-168934	R-HSA-168166	R-HSA-168935	R-HSA-9705137	R-HSA-933538	R-HSA-933539	R-HSA-9705145	R-HSA-933536
R-HSA-8939236,"RUNX1 regulates transcription of genes involved in differentiation of HSCs",17,105,0.006837272904864231,0.20042151676726305,0.7266170010366141,8,15,0.0010357685402568706,9606,Homo sapiens,"H4C8	GRN	RPN2	H2BC5	H2BC4	LMO2	PSMB8	PSMB9	H2BC12	PSME1	PSME2	RPS27A	H3C4	H3-3A","","R-HSA-8956568	R-HSA-8956586	R-HSA-8956684	R-HSA-8865491	R-HSA-8865505	R-HSA-8956608	R-HSA-8957265	R-HSA-8865498"
R-HSA-2465910,"MASTL Facilitates Mitotic Progression",3,12,7.814026176987692E-4,0.2014486648469589,0.7266170010366141,4,4,2.7620494406849883E-4,9606,Homo sapiens,"PPP2R2D	ENSA	MASTL","","R-HSA-2430533	R-HSA-2430535	R-HSA-2430552	R-HSA-2168079"
R-HSA-937042,"IRAK2 mediated activation of TAK1 complex",3,12,7.814026176987692E-4,0.2014486648469589,0.7266170010366141,4,5,3.4525618008562355E-4,9606,Homo sapiens,"TAB3	RPS27A","","R-HSA-936942	R-HSA-936991	R-HSA-936986	R-HSA-936960"
R-HSA-264870,"Caspase-mediated cleavage of cytoskeletal proteins",3,12,7.814026176987692E-4,0.2014486648469589,0.7266170010366141,5,10,6.905123601712471E-4,9606,Homo sapiens,"CASP7	DBNL	VIM","","R-HSA-201639	R-HSA-202966	R-HSA-350319	R-HSA-350318	R-HSA-201628"
R-HSA-450520,"HuR (ELAVL1) binds and stabilizes mRNA",3,12,7.814026176987692E-4,0.2014486648469589,0.7266170010366141,3,7,4.8335865211987294E-4,9606,Homo sapiens,"XPO1	PRKCD	TNFSF13","","R-HSA-450533	R-HSA-450595	R-HSA-450387"
R-HSA-391160,"Signal regulatory protein family interactions",4,18,0.001172103926548154,0.20288997425723254,0.7266170010366141,9,10,6.905123601712471E-4,9606,Homo sapiens,"SIRPG	PTK2B	SIRPA	SKAP2","","R-HSA-391157	R-HSA-391156	R-HSA-391158	R-HSA-391153	R-HSA-391152	R-HSA-391168	R-HSA-391155	R-HSA-391151	R-HSA-391150"
R-HSA-427359,"SIRT1 negatively regulates rRNA expression",8,44,0.002865142931562154,0.2091590225792962,0.7266170010366141,3,5,3.4525618008562355E-4,9606,Homo sapiens,"H2BC12	H4C8	H2BC5	H2BC4	H3C4	H3-3A","","R-HSA-427527	R-HSA-427514	R-HSA-427528"
R-HSA-68867,"Assembly of the pre-replicative complex",18,113,0.007358207983330077,0.21037534943911473,0.7266170010366141,9,23,0.0015881784283938683,9606,Homo sapiens,"H4C8	RPN2	H2BC5	UBE2C	MCM8	H2BC4	PSMB8	PSMB9	H2BC12	PSME1	PSME2	RPS27A	H3C4	H3-3A	KPNB1","","R-HSA-68688	R-HSA-68825	R-HSA-68712	R-HSA-9749197	R-HSA-9734670	R-HSA-9734687	R-HSA-9749215	R-HSA-9734713	R-HSA-9749098"
R-HSA-5693554,"Resolution of D-loop Structures through Synthesis-Dependent Strand Annealing (SDSA)",6,31,0.002018623429055154,0.2117041221668502,0.7266170010366141,1,1,6.905123601712471E-5,9606,Homo sapiens,"RAD51AP1	RMI2	RBBP8	BRCA1	NBN	BRCA2","","R-HSA-5693589"
R-HSA-2559583,"Cellular Senescence",30,199,0.012958260076837924,0.21224646180755347,0.7266170010366141,55,90,0.006214611241541224,9606,Homo sapiens,"MAP2K3	H4C8	CDKN1A	H2BC5	UBE2C	H2BC4	PHC3	H1-2	LMNB1	H2BC12	CCNA2	MOV10	CCNA1	IL6	ERF	E2F2	NBN	RPS27A	H3C4	H3-3A	TNRC6A	MAP2K6	MAPK3	EZH2","","R-HSA-3790137	R-HSA-3228469	R-HSA-3857329	R-HSA-3790130	R-HSA-3240765	R-HSA-3788725	R-HSA-3788724	R-HSA-3209151	R-HSA-3240766	R-HSA-3229089	R-HSA-3785768	R-HSA-3223200	R-HSA-450325	R-HSA-3788705	R-HSA-450333	R-HSA-187934	R-HSA-3788708	R-HSA-3229102	R-HSA-3857305	R-HSA-3209109	R-HSA-3209111	R-HSA-3209114	R-HSA-5682044	R-HSA-3786258	R-HSA-5682020	R-HSA-5693540	R-HSA-5682018
R-HSA-9710421,"Defective pyroptosis",9,51,0.0033209611252197693,0.21398347801872608,0.7266170010366141,1,3,2.071537080513741E-4,9606,Homo sapiens,"H2BC12	H4C8	H2BC5	H2BC4	H3C4	H3-3A	EZH2","","R-HSA-9710490"
R-HSA-5668599,"RHO GTPases Activate NADPH Oxidases",7,38,0.0024744416227127693,0.2202336154232053,0.7266170010366141,11,14,9.667173042397459E-4,9606,Homo sapiens,"NCF1	NCF2	PRKCB	PRKCD	PIN1	CYBB	MAPK3","","R-HSA-9626848	R-HSA-9626832	R-HSA-9626880	R-HSA-9626816	R-HSA-5668629	R-HSA-9626817	R-HSA-5218827	R-HSA-5218841	R-HSA-5668735	R-HSA-5668605	R-HSA-5668731"
R-HSA-69615,"G1/S DNA Damage Checkpoints",12,72,0.004688415706192616,0.22102279006203118,0.7266170010366141,12,26,0.0017953321364452424,9606,Homo sapiens,"CCNA2	CCNA1	CDKN1A	RPN2	PSME1	PSME2	RPS27A	PSMB8	PSMB9","","R-HSA-69600	R-HSA-6804724	R-HSA-6803411	R-HSA-6804879	R-HSA-264444	R-HSA-69562	R-HSA-6803388	R-HSA-187934	R-HSA-6803403	R-HSA-264458	R-HSA-6803801	R-HSA-69598"
R-HSA-6783783,"Interleukin-10 signaling",14,86,0.005600052093507847,0.22222060946994215,0.7266170010366141,2,15,0.0010357685402568706,9606,Homo sapiens,"CCR1	CXCL10	IL6	IL1RN	CCL20	LIF	CCL2","","R-HSA-6784160	R-HSA-8937654"
R-HSA-73927,"Depurination",8,45,0.0029302598163703846,0.22588824147270548,0.7266170010366141,7,19,0.0013119734843253694,9606,Homo sapiens,"H2BC12	H4C8	H2BC5	OGG1	H2BC4","","R-HSA-9656947	R-HSA-9629216	R-HSA-110243	R-HSA-9629483	R-HSA-9629195	R-HSA-110235	R-HSA-9629373"
R-HSA-9656256,"Defective OGG1 Substrate Processing",1,2,1.3023376961646154E-4,0.22650627271143242,0.7266170010366141,3,3,2.071537080513741E-4,9606,Homo sapiens,"OGG1","","R-HSA-9656250	R-HSA-9658813	R-HSA-9656252"
R-HSA-5602415,"UNC93B1 deficiency - HSE",1,2,1.3023376961646154E-4,0.22650627271143242,0.7266170010366141,1,1,6.905123601712471E-5,9606,Homo sapiens,"UNC93B1","","R-HSA-5607838"
R-HSA-9763198,"Impaired BRCA2 binding to SEM1 (DSS1)",1,2,1.3023376961646154E-4,0.22650627271143242,0.7266170010366141,1,1,6.905123601712471E-5,9606,Homo sapiens,"BRCA2","","R-HSA-9763200"
R-HSA-3359454,"Defective TCN2 causes TCN2 deficiency",1,2,1.3023376961646154E-4,0.22650627271143242,0.7266170010366141,1,1,6.905123601712471E-5,9606,Homo sapiens,"TCN2","","R-HSA-3299657"
R-HSA-9699150,"Defective DNA double strand break response due to BARD1 loss of function",1,2,1.3023376961646154E-4,0.22650627271143242,0.7266170010366141,1,1,6.905123601712471E-5,9606,Homo sapiens,"BRCA1","","R-HSA-9699163"
R-HSA-9663199,"Defective DNA double strand break response due to BRCA1 loss of function",1,2,1.3023376961646154E-4,0.22650627271143242,0.7266170010366141,1,1,6.905123601712471E-5,9606,Homo sapiens,"BRCA1","","R-HSA-9663194"
R-HSA-4043911,"Defective PMM2 causes PMM2-CDG",1,2,1.3023376961646154E-4,0.22650627271143242,0.7266170010366141,1,1,6.905123601712471E-5,9606,Homo sapiens,"PMM2","","R-HSA-3781926"
R-HSA-9709275,"Impaired BRCA2 translocation to the nucleus",1,2,1.3023376961646154E-4,0.22650627271143242,0.7266170010366141,1,1,6.905123601712471E-5,9606,Homo sapiens,"BRCA2","","R-HSA-9709268"
R-HSA-169131,"Inhibition of PKR",1,2,1.3023376961646154E-4,0.22650627271143242,0.7266170010366141,1,2,1.3810247203424942E-4,9606,Homo sapiens,"EIF2AK2","","R-HSA-168896"
R-HSA-373756,"SDK interactions",1,2,1.3023376961646154E-4,0.22650627271143242,0.7266170010366141,1,2,1.3810247203424942E-4,9606,Homo sapiens,"SDK2","","R-HSA-373741"
R-HSA-111463,"SMAC (DIABLO) binds to IAPs ",2,7,4.558181936576154E-4,0.2270970213321729,0.7266170010366141,4,4,2.7620494406849883E-4,9606,Homo sapiens,"CASP7	DIABLO","","R-HSA-114354	R-HSA-114306	R-HSA-9627350	R-HSA-114361"
R-HSA-111464,"SMAC(DIABLO)-mediated dissociation of IAP:caspase complexes ",2,7,4.558181936576154E-4,0.2270970213321729,0.7266170010366141,3,3,2.071537080513741E-4,9606,Homo sapiens,"CASP7	DIABLO","","R-HSA-114419	R-HSA-114392	R-HSA-114440"
R-HSA-68911,"G2 Phase",2,7,4.558181936576154E-4,0.2270970213321729,0.7266170010366141,2,2,1.3810247203424942E-4,9606,Homo sapiens,"CCNA2	CCNA1","","R-HSA-187937	R-HSA-187959"
R-HSA-1566977,"Fibronectin matrix formation",2,7,4.558181936576154E-4,0.2270970213321729,0.7266170010366141,2,3,2.071537080513741E-4,9606,Homo sapiens,"ITGB1	CEACAM1","","R-HSA-202723	R-HSA-2327746"
R-HSA-9818026,"NFE2L2 regulating inflammation associated genes",2,7,4.558181936576154E-4,0.2270970213321729,0.7266170010366141,2,3,2.071537080513741E-4,9606,Homo sapiens,"CCL2","","R-HSA-9796070	R-HSA-9796066"
R-HSA-3134963,"DEx/H-box helicases activate type I IFN and inflammatory cytokines production ",2,7,4.558181936576154E-4,0.2270970213321729,0.7266170010366141,3,5,3.4525618008562355E-4,9606,Homo sapiens,"IRF7	MYD88","","R-HSA-9604480	R-HSA-9604487	R-HSA-3134953"
R-HSA-8849474,"PTK6 Activates STAT3",2,7,4.558181936576154E-4,0.2270970213321729,0.7266170010366141,3,9,6.214611241541223E-4,9606,Homo sapiens,"SOCS3","","R-HSA-8848150	R-HSA-8848178	R-HSA-8848110"
R-HSA-2173791,"TGF-beta receptor signaling in EMT (epithelial to mesenchymal transition)",4,19,0.0012372208113563847,0.2295628878250744,0.7266170010366141,6,6,4.143074161027482E-4,9606,Homo sapiens,"PARD6A	RPS27A	F11R","","R-HSA-2160931	R-HSA-2160932	R-HSA-2134532	R-HSA-2160935	R-HSA-2134519	R-HSA-2134506"
R-HSA-193639,"p75NTR signals via NF-kB",4,19,0.0012372208113563847,0.2295628878250744,0.7266170010366141,11,13,8.976660682226212E-4,9606,Homo sapiens,"RPS27A	SQSTM1	MYD88","","R-HSA-193665	R-HSA-209536	R-HSA-193686	R-HSA-193703	R-HSA-193684	R-HSA-193641	R-HSA-193705	R-HSA-193694	R-HSA-193695	R-HSA-193647	R-HSA-209566"
R-HSA-168927,"TICAM1, RIP1-mediated IKK complex recruitment",4,19,0.0012372208113563847,0.2295628878250744,0.7266170010366141,1,3,2.071537080513741E-4,9606,Homo sapiens,"RPS27A	BIRC2","","R-HSA-9014342"
R-HSA-3371571,"HSF1-dependent transactivation",10,59,0.0038418962036856157,0.23206174256125212,0.7266170010366141,5,8,5.524098881369977E-4,9606,Homo sapiens,"PTGES3	HSPA6	SERPINH1	TNFRSF21	HSPA1A","","R-HSA-3371554	R-HSA-5324617	R-HSA-5082356	R-HSA-5082369	R-HSA-5082384"
R-HSA-9014325,"TICAM1,TRAF6-dependent induction of TAK1 complex",3,13,8.465195025070001E-4,0.2346682691504065,0.7266170010366141,5,6,4.143074161027482E-4,9606,Homo sapiens,"TAB3	RPS27A","","R-HSA-847070	R-HSA-450259	R-HSA-177690	R-HSA-9628444	R-HSA-177692"
R-HSA-9020956,"Interleukin-27 signaling",3,13,8.465195025070001E-4,0.2346682691504065,0.7266170010366141,16,20,0.0013810247203424942,9606,Homo sapiens,"STAT1	IL27	JAK2","","R-HSA-8950504	R-HSA-8950441	R-HSA-8950537	R-HSA-8950731	R-HSA-448421	R-HSA-8950733	R-HSA-8950210	R-HSA-8950340	R-HSA-448427	R-HSA-1067646	R-HSA-8950342	R-HSA-8950782	R-HSA-8950398	R-HSA-8950674	R-HSA-8950485	R-HSA-8950518"
R-HSA-5689877,"Josephin domain DUBs",3,13,8.465195025070001E-4,0.2346682691504065,0.7266170010366141,3,6,4.143074161027482E-4,9606,Homo sapiens,"RPS27A","","R-HSA-5689111	R-HSA-5688837	R-HSA-5688797"
R-HSA-9664873,"Pexophagy",3,13,8.465195025070001E-4,0.2346682691504065,0.7266170010366141,6,13,8.976660682226212E-4,9606,Homo sapiens,"RPS27A	SQSTM1","","R-HSA-9664881	R-HSA-9664880	R-HSA-9664855	R-HSA-9664888	R-HSA-9674127	R-HSA-9664892"
R-HSA-1236973,"Cross-presentation of particulate exogenous antigens (phagosomes)",3,13,8.465195025070001E-4,0.2346682691504065,0.7266170010366141,1,3,2.071537080513741E-4,9606,Homo sapiens,"NCF1	NCF2	CYBB","","R-HSA-1236967"
R-HSA-5693538,"Homology Directed Repair",20,130,0.00846519502507,0.23843048662818056,0.7266170010366141,45,52,0.003590664272890485,9606,Homo sapiens,"H4C8	POLQ	RMI2	H2BC5	H2BC4	RPA1	BRCA1	BRCA2	RAD51AP1	BABAM1	H2BC12	CCNA2	CCNA1	RBBP8	TIMELESS	NBN	RPS27A","","R-HSA-5684887	R-HSA-5684052	R-HSA-5693589	R-HSA-5684882	R-HSA-5686483	R-HSA-5685011	R-HSA-5693584	R-HSA-5685341	R-HSA-9709273	R-HSA-5687640	R-HSA-5693593	R-HSA-5686469	R-HSA-9763137	R-HSA-5684096	R-HSA-5685953	R-HSA-5686657	R-HSA-5685838	R-HSA-5687758	R-HSA-5693580	R-HSA-5684108	R-HSA-5686410	R-HSA-5684875	R-HSA-5693620	R-HSA-5686642	R-HSA-5687664	R-HSA-5684081	R-HSA-5686398	R-HSA-5687484	R-HSA-5693564	R-HSA-5685242	R-HSA-5687675	R-HSA-5693561	R-HSA-5687673	R-HSA-5693542
R-HSA-6806003,"Regulation of TP53 Expression and Degradation",8,46,0.0029953767011786157,0.2430803742908504,0.7266170010366141,10,35,0.0024167932605993645,9606,Homo sapiens,"PRR5	CCNA2	CCNA1	PDPK1	RPS27A","","R-HSA-5689972	R-HSA-6804724	R-HSA-6795473	R-HSA-6804879	R-HSA-6804942	R-HSA-6793661	R-HSA-6795290	R-HSA-3215295	R-HSA-6804441	R-HSA-3215310"
R-HSA-198753,"ERK/MAPK targets",5,26,0.0016930390050140002,0.24438316855053088,0.7266170010366141,6,7,4.8335865211987294E-4,9606,Homo sapiens,"MEF2C	PPP2R5D	VRK3	DUSP6	MAPK3","","R-HSA-199959	R-HSA-203797	R-HSA-198756	R-HSA-198731	R-HSA-198746	R-HSA-199929"
R-HSA-6783310,"Fanconi Anemia Pathway",9,53,0.003451194894836231,0.24569638913626635,0.7266170010366141,11,15,0.0010357685402568706,9606,Homo sapiens,"DCLRE1A	FANCL	FANCD2	FANCA	RPA1	USP1	RPS27A	FAAP20","","R-HSA-6785126	R-HSA-6786166	R-HSA-6785732	R-HSA-6785986	R-HSA-6788385	R-HSA-6785361	R-HSA-6785342	R-HSA-6786155	R-HSA-6786171	R-HSA-6785594	R-HSA-6788392"
R-HSA-5250941,"Negative epigenetic regulation of rRNA expression",14,88,0.005730285863124308,0.24674861550093352,0.7266170010366141,8,12,8.286148322054964E-4,9606,Homo sapiens,"H2BC12	H4C8	MT1A	H2BC5	H2BC4	RPA1	POLR1E	H3C4	H3-3A	SAP30","","R-HSA-427366	R-HSA-427527	R-HSA-427409	R-HSA-427514	R-HSA-5227490	R-HSA-433672	R-HSA-427528	R-HSA-427337"
R-HSA-69002,"DNA Replication Pre-Initiation",20,131,0.008530311909878232,0.24858889726864186,0.7266170010366141,16,32,0.0022096395525479907,9606,Homo sapiens,"H4C8	RPN2	H2BC5	UBE2C	MCM8	H2BC4	RPA1	PSMB8	PSMB9	H2BC12	CDC45	PSME1	PSME2	RPS27A	H3C4	H3-3A	KPNB1","","R-HSA-68960	R-HSA-68712	R-HSA-9734687	R-HSA-9749215	R-HSA-9734713	R-HSA-68940	R-HSA-68688	R-HSA-68914	R-HSA-68917	R-HSA-68916	R-HSA-68919	R-HSA-68918	R-HSA-68825	R-HSA-9749197	R-HSA-9734670	R-HSA-9749098"
R-HSA-5693567,"HDR through Homologous Recombination (HRR) or Single Strand Annealing (SSA)",19,124,0.008074493716220616,0.25058881037550296,0.7266170010366141,37,44,0.003038254384753487,9606,Homo sapiens,"H4C8	RMI2	H2BC5	H2BC4	RPA1	BRCA1	BRCA2	RAD51AP1	BABAM1	H2BC12	CCNA2	CCNA1	RBBP8	TIMELESS	NBN	RPS27A","","R-HSA-5684887	R-HSA-5684052	R-HSA-5693589	R-HSA-5684882	R-HSA-5686483	R-HSA-5685011	R-HSA-5693584	R-HSA-5685341	R-HSA-9709273	R-HSA-5693593	R-HSA-5686469	R-HSA-9763137	R-HSA-5684096	R-HSA-5685953	R-HSA-5686657	R-HSA-5685838	R-HSA-5687758	R-HSA-5693580	R-HSA-5684108	R-HSA-5686410	R-HSA-5684875	R-HSA-5693620	R-HSA-5686642	R-HSA-5684081	R-HSA-5686398	R-HSA-5693564	R-HSA-5685242	R-HSA-5693561	R-HSA-5693542	R-HSA-5684071	R-HSA-5685156	R-HSA-5693539	R-HSA-5685985	R-HSA-5684140	R-HSA-5685994
R-HSA-5357956,"TNFR1-induced NF-kappa-B signaling pathway",6,33,0.0021488571986716157,0.25287559501227586,0.7266170010366141,5,5,3.4525618008562355E-4,9606,Homo sapiens,"RNF31	TAB3	RBCK1	RPS27A	BIRC2","","R-HSA-5357776	R-HSA-5357904	R-HSA-5357860	R-HSA-5357780	R-HSA-5357757"
R-HSA-171306,"Packaging Of Telomere Ends",6,33,0.0021488571986716157,0.25287559501227586,0.7266170010366141,2,2,1.3810247203424942E-4,9606,Homo sapiens,"H2BC12	H4C8	H2BC5	H2BC4","","R-HSA-181450	R-HSA-176700"
R-HSA-8866652,"Synthesis of active ubiquitin: roles of E1 and E2 enzymes",6,33,0.0021488571986716157,0.25287559501227586,0.7266170010366141,14,16,0.0011048197762739953,9606,Homo sapiens,"UBA6	UBE2C	UBE2G1	RPS27A	TLR2","","R-HSA-8852134	R-HSA-8852133	R-HSA-8852132	R-HSA-8852131	R-HSA-8865090	R-HSA-8852130	R-HSA-8852129	R-HSA-8852128	R-HSA-8865098	R-HSA-8853514	R-HSA-8852136	R-HSA-8852127	R-HSA-8853503	R-HSA-8865050"
R-HSA-3214847,"HATs acetylate histones",17,110,0.0071628573289053855,0.2544157667264362,0.7266170010366141,14,15,0.0010357685402568706,9606,Homo sapiens,"H4C8	NCOA1	H2BC5	MCRS1	H2BC4	JADE1	SGF29	ELP5	ELP6	H2BC18	H2BC12	ING5	KAT8	CLOCK	H3C4","","R-HSA-3318486	R-HSA-3321975	R-HSA-3301237	R-HSA-3662335	R-HSA-3697008	R-HSA-3321883	R-HSA-5144542	R-HSA-3301345	R-HSA-3697920	R-HSA-3662318	R-HSA-3318415	R-HSA-3321805	R-HSA-3318413	R-HSA-5579018"
R-HSA-9706369,"Negative regulation of FLT3",4,20,0.0013023376961646155,0.2570381732814958,0.7266170010366141,12,12,8.286148322054964E-4,9606,Homo sapiens,"SOCS2	FLT3LG	RPS27A","","R-HSA-9706293	R-HSA-9706354	R-HSA-9706323	R-HSA-9706364	R-HSA-9706350	R-HSA-9706287	R-HSA-9706319	R-HSA-9698408	R-HSA-9706328	R-HSA-9706298	R-HSA-9706330	R-HSA-9706315"
R-HSA-140534,"Caspase activation via Death Receptors in the presence of ligand",4,20,0.0013023376961646155,0.2570381732814958,0.7266170010366141,5,9,6.214611241541223E-4,9606,Homo sapiens,"TNFSF10	TNFRSF10B	LY96	TLR4","","R-HSA-139952	R-HSA-2562564	R-HSA-141156	R-HSA-3465448	R-HSA-3371359"
R-HSA-9670095,"Inhibition of DNA recombination at telomere",8,47,0.0030604935859868464,0.2606884454169709,0.7266170010366141,3,4,2.7620494406849883E-4,9606,Homo sapiens,"H2BC12	H4C8	MT1A	H2BC5	H2BC4	H3-3A","","R-HSA-9670114	R-HSA-9670149	R-HSA-9670101"
R-HSA-427389,"ERCC6 (CSB) and EHMT2 (G9a) positively regulate rRNA expression",8,47,0.0030604935859868464,0.2606884454169709,0.7266170010366141,2,4,2.7620494406849883E-4,9606,Homo sapiens,"H2BC12	H4C8	H2BC5	H2BC4	H3C4	H3-3A","","R-HSA-427383	R-HSA-427336"
R-HSA-9675135,"Diseases of DNA repair",9,54,0.0035163117796444617,0.26212410608520376,0.7266170010366141,14,34,0.00234774202458224,9606,Homo sapiens,"RAD51AP1	RMI2	OGG1	RPA1	RBBP8	BRCA1	NBN	BRCA2","","R-HSA-9709268	R-HSA-9699163	R-HSA-9657051	R-HSA-9663194	R-HSA-9656250	R-HSA-9704408	R-HSA-9656254	R-HSA-9658813	R-HSA-9656252	R-HSA-9763200	R-HSA-9709601	R-HSA-9709571	R-HSA-9701199	R-HSA-9704330"
R-HSA-1221632,"Meiotic synapsis",10,61,0.003972129973302077,0.26260596921332846,0.7266170010366141,6,6,4.143074161027482E-4,9606,Homo sapiens,"H2BC12	H4C8	H2BC5	RAD21	H2BC4	BRCA1	REC8	LMNB1","","R-HSA-912505	R-HSA-912408	R-HSA-912389	R-HSA-912470	R-HSA-912467	R-HSA-912450"
R-HSA-8878159,"Transcriptional regulation by RUNX3",18,118,0.007683792407371231,0.26356946826594907,0.7266170010366141,18,47,0.003245408092804861,9606,Homo sapiens,"TEAD4	TCF7L2	CDKN1A	RPN2	ITGA4	TCF7	LEF1	RORC	PSMB8	PSMB9	PSME1	PSME2	RPS27A","","R-HSA-4411367	R-HSA-8878178	R-HSA-8951695	R-HSA-8952419	R-HSA-8951428	R-HSA-8878186	R-HSA-8952408	R-HSA-8951676	R-HSA-8949276	R-HSA-8878130	R-HSA-8952382	R-HSA-8949343	R-HSA-1989766	R-HSA-8951442	R-HSA-8951443	R-HSA-8949301	R-HSA-4411357	R-HSA-8949335"
R-HSA-450302,"activated TAK1 mediates p38 MAPK activation",5,27,0.0017581558898222308,0.26826675352781926,0.7266170010366141,3,5,3.4525618008562355E-4,9606,Homo sapiens,"MAP2K3	TAB3	NOD2	RPS27A	MAP2K6","","R-HSA-450333	R-HSA-450346	R-HSA-450296"
R-HSA-9725371,"Nuclear events stimulated by ALK signaling in cancer",5,27,0.0017581558898222308,0.26826675352781926,0.7266170010366141,5,9,6.214611241541223E-4,9606,Homo sapiens,"BCL2A1	CLTC	RPS6	MAPK3","","R-HSA-9725345	R-HSA-9701810	R-HSA-9725357	R-HSA-9725342	R-HSA-9725338"
R-HSA-933543,"NF-kB activation through FADD/RIP-1 pathway mediated by caspase-8 and -10",3,14,9.116363873152308E-4,0.2687509416576641,0.7266170010366141,5,5,3.4525618008562355E-4,9606,Homo sapiens,"IFIH1	DDX58	TRIM25	RIGI","","R-HSA-933532	R-HSA-168934	R-HSA-933526	R-HSA-933539	R-HSA-933523"
R-HSA-9758890,"Transport of RCbl within the body",3,14,9.116363873152308E-4,0.2687509416576641,0.7266170010366141,7,9,6.214611241541223E-4,9606,Homo sapiens,"TCN2	TCN1	LDLRAP1","","R-HSA-9759202	R-HSA-3000122	R-HSA-3000074	R-HSA-3000263	R-HSA-3245898	R-HSA-9759209	R-HSA-3000112"
R-HSA-9020558,"Interleukin-2 signaling",3,14,9.116363873152308E-4,0.2687509416576641,0.7266170010366141,14,19,0.0013119734843253694,9606,Homo sapiens,"SYK	IL2RB	PTK2B","","R-HSA-451942	R-HSA-919404	R-HSA-452100	R-HSA-508292	R-HSA-508451	R-HSA-508513	R-HSA-452097	R-HSA-450063	R-HSA-452108	R-HSA-450027	R-HSA-451900	R-HSA-452122	R-HSA-452091	R-HSA-508282"
R-HSA-9635465,"Suppression of apoptosis",3,14,9.116363873152308E-4,0.2687509416576641,0.7266170010366141,3,7,4.8335865211987294E-4,9606,Homo sapiens,"RNF213	TRIM27	MAPK3","","R-HSA-9636304	R-HSA-9635609	R-HSA-9636297"
R-HSA-380994,"ATF4 activates genes in response to endoplasmic reticulum stress",6,34,0.0022139740834798464,0.2742399310779604,0.7266170010366141,3,7,4.8335865211987294E-4,9606,Homo sapiens,"CCL2	ATF3	HERPUD1","","R-HSA-1791056	R-HSA-1791095	R-HSA-1791173"
R-HSA-5632681,"Ligand-receptor interactions",2,8,5.209350784658462E-4,0.27427970890858444,0.7266170010366141,4,4,2.7620494406849883E-4,9606,Homo sapiens,"SHH	PTCH1","","R-HSA-5632653	R-HSA-5632652	R-HSA-5632649	R-HSA-445448"
R-HSA-9833576,"CDH11 homotypic and heterotypic interactions",2,8,5.209350784658462E-4,0.27427970890858444,0.7266170010366141,3,3,2.071537080513741E-4,9606,Homo sapiens,"JUP	CTNNA1","","R-HSA-9833671	R-HSA-9833674	R-HSA-9833672"
R-HSA-111457,"Release of apoptotic factors from the mitochondria",2,8,5.209350784658462E-4,0.27427970890858444,0.7266170010366141,3,4,2.7620494406849883E-4,9606,Homo sapiens,"DIABLO	SEPTIN4","","R-HSA-9627106	R-HSA-114307	R-HSA-6805811"
R-HSA-194313,"VEGF ligand-receptor interactions",2,8,5.209350784658462E-4,0.27427970890858444,0.7266170010366141,3,4,2.7620494406849883E-4,9606,Homo sapiens,"FLT4	VEGFB","","R-HSA-195378	R-HSA-194311	R-HSA-194308"
R-HSA-195399,"VEGF binds to VEGFR leading to receptor dimerization",2,8,5.209350784658462E-4,0.27427970890858444,0.7266170010366141,2,3,2.071537080513741E-4,9606,Homo sapiens,"FLT4	VEGFB","","R-HSA-194311	R-HSA-194308"
R-HSA-8941855,"RUNX3 regulates CDKN1A transcription",2,8,5.209350784658462E-4,0.27427970890858444,0.7266170010366141,3,6,4.143074161027482E-4,9606,Homo sapiens,"CDKN1A","","R-HSA-8878130	R-HSA-8878178	R-HSA-8878186"
R-HSA-8935964,"RUNX1 regulates expression of components of tight junctions",2,8,5.209350784658462E-4,0.27427970890858444,0.7266170010366141,2,6,4.143074161027482E-4,9606,Homo sapiens,"CLDN5","","R-HSA-8936000	R-HSA-8936007"
R-HSA-9033500,"TYSND1 cleaves peroxisomal proteins",2,8,5.209350784658462E-4,0.27427970890858444,0.7266170010366141,2,7,4.8335865211987294E-4,9606,Homo sapiens,"PHYH	DBP","","R-HSA-9033530	R-HSA-9033490"
R-HSA-9605308,"Diseases of Base Excision Repair",2,8,5.209350784658462E-4,0.27427970890858444,0.7266170010366141,5,19,0.0013119734843253694,9606,Homo sapiens,"OGG1","","R-HSA-9657051	R-HSA-9656250	R-HSA-9656254	R-HSA-9658813	R-HSA-9656252"
R-HSA-9683683,"Maturation of protein E",2,8,5.209350784658462E-4,0.27427970890858444,0.7266170010366141,1,5,3.4525618008562355E-4,9606,Homo sapiens,"RPS27A","","R-HSA-9683679"
R-HSA-9764302,"Regulation of CDH19 Expression and Function",2,8,5.209350784658462E-4,0.27427970890858444,0.7266170010366141,1,5,3.4525618008562355E-4,9606,Homo sapiens,"JUP	CTNNA1","","R-HSA-9773218"
R-HSA-9694493,"Maturation of protein E",2,8,5.209350784658462E-4,0.27427970890858444,0.7266170010366141,1,5,3.4525618008562355E-4,9606,Homo sapiens,"RPS27A","","R-HSA-9694529"
R-HSA-9609507,"Protein localization",25,170,0.011069870417399232,0.2748488619486482,0.7266170010366141,42,53,0.0036597155089076096,9606,Homo sapiens,"PEX16	ACOT8	PHYH	MTX1	CAMLG	EPHX2	TIMM10	UBE2J2	BAG6	DBP	SEC61G	INPP5E	CAT	TOMM7	OTOF	SLC27A3	RPS27A	EMD	CRAT	FXN	COA6	GET4	TOMM6	SLC25A6","","R-HSA-1299475	R-HSA-9033485	R-HSA-1299478	R-HSA-9603797	R-HSA-1299476	R-HSA-1307802	R-HSA-1299481	R-HSA-1299480	R-HSA-8986181	R-HSA-9603804	R-HSA-9033478	R-HSA-9033240	R-HSA-8953946	R-HSA-9033499	R-HSA-9609921	R-HSA-9609860	R-HSA-9610442	R-HSA-9033233	R-HSA-9033232	R-HSA-9033491	R-HSA-9033235	R-HSA-9603784	R-HSA-9033490	R-HSA-9033236	R-HSA-9603791	R-HSA-9033238	R-HSA-9033514
R-HSA-9675136,"Diseases of DNA Double-Strand Break Repair",7,41,0.0026697922771374617,0.2773243163141563,0.7266170010366141,9,9,6.214611241541223E-4,9606,Homo sapiens,"RAD51AP1	RMI2	RPA1	RBBP8	BRCA1	NBN	BRCA2","","R-HSA-9709268	R-HSA-9763200	R-HSA-9709601	R-HSA-9709571	R-HSA-9699163	R-HSA-9663194	R-HSA-9701199	R-HSA-9704408	R-HSA-9704330"
R-HSA-9701190,"Defective homologous recombination repair (HRR) due to BRCA2 loss of function",7,41,0.0026697922771374617,0.2773243163141563,0.7266170010366141,4,4,2.7620494406849883E-4,9606,Homo sapiens,"RAD51AP1	RMI2	RPA1	RBBP8	BRCA1	NBN	BRCA2","","R-HSA-9709268	R-HSA-9763200	R-HSA-9709601	R-HSA-9709571"
R-HSA-110328,"Recognition and association of DNA glycosylase with site containing an affected pyrimidine",7,41,0.0026697922771374617,0.2773243163141563,0.7266170010366141,2,21,0.0014500759563596188,9606,Homo sapiens,"H2BC12	H4C8	H2BC5	OGG1	H2BC4","","R-HSA-110236	R-HSA-9629372"
R-HSA-187577,"SCF(Skp2)-mediated degradation of p27/p21",10,62,0.004037246858110308,0.2783445529439126,0.7266170010366141,4,7,4.8335865211987294E-4,9606,Homo sapiens,"CCNA2	CCNA1	CDKN1A	RPN2	PSME1	PSME2	RPS27A	PSMB8	PSMB9","","R-HSA-187520	R-HSA-187552	R-HSA-187574	R-HSA-187575"
R-HSA-110313,"Translesion synthesis by Y family DNA polymerases bypasses lesions on DNA template",8,48,0.003125610470795077,0.27866407897414236,0.7266170010366141,26,28,0.0019334346084794918,9606,Homo sapiens,"UBA7	RPA1	TRIM25	UFD1	UBE2L6	ISG15	RPS27A","","R-HSA-5653780	R-HSA-5655892	R-HSA-5656148	R-HSA-5653840	R-HSA-5656158	R-HSA-5655965	R-HSA-5653786	R-HSA-5655835	R-HSA-5655193	R-HSA-5653766	R-HSA-5655170	R-HSA-5653838	R-HSA-5654989	R-HSA-5653770	R-HSA-5654986	R-HSA-5654985	R-HSA-5652151	R-HSA-110307	R-HSA-110308	R-HSA-110311	R-HSA-5653756	R-HSA-5653754	R-HSA-110317	R-HSA-110316	R-HSA-110319	R-HSA-5656105"
R-HSA-9821002,"Chromatin modifications during the maternal to zygotic transition (MZT)",8,48,0.003125610470795077,0.27866407897414236,0.7266170010366141,11,12,8.286148322054964E-4,9606,Homo sapiens,"H2BC12	H4C8	H2BC5	H2BC4	H3C4	H3-3A","","R-HSA-9822597	R-HSA-9818501	R-HSA-9822467	R-HSA-9817458	R-HSA-9822914	R-HSA-9822461	R-HSA-9822591	R-HSA-9817471	R-HSA-9817513	R-HSA-9822985	R-HSA-9817512"
R-HSA-5625886,"Activated PKN1 stimulates transcription of AR (androgen receptor) regulated genes KLK2 and KLK3",8,48,0.003125610470795077,0.27866407897414236,0.7266170010366141,8,11,7.595635961883718E-4,9606,Homo sapiens,"H2BC12	H4C8	H2BC5	H2BC4	H3C4	H3-3A","","R-HSA-5625797	R-HSA-5625796	R-HSA-5625870	R-HSA-5625774	R-HSA-5625849	R-HSA-5625848	R-HSA-5625784	R-HSA-5625883"
R-HSA-3560783,"Defective B4GALT7 causes EDS, progeroid type",4,21,0.0013674545809728462,0.28511708034084227,0.7266170010366141,1,1,6.905123601712471E-5,9606,Homo sapiens,"VCAN	SDC3	AGRN	GPC6","","R-HSA-3560804"
R-HSA-4420332,"Defective B3GALT6 causes EDSP2 and SEMDJL1",4,21,0.0013674545809728462,0.28511708034084227,0.7266170010366141,1,1,6.905123601712471E-5,9606,Homo sapiens,"VCAN	SDC3	AGRN	GPC6","","R-HSA-4420365"
R-HSA-5660526,"Response to metal ions",4,21,0.0013674545809728462,0.28511708034084227,0.7266170010366141,10,31,0.002140588316530866,9606,Homo sapiens,"MT2A	MT1A	MT1F	MT1E","","R-HSA-5662598	R-HSA-5662614	R-HSA-5662596	R-HSA-5661219	R-HSA-5662595	R-HSA-5662608	R-HSA-5661217	R-HSA-5661230	R-HSA-5662623	R-HSA-5662986"
R-HSA-9690406,"Transcriptional regulation of testis differentiation",4,21,0.0013674545809728462,0.28511708034084227,0.7266170010366141,5,18,0.0012429222483082447,9606,Homo sapiens,"FGF9	PTGDS","","R-HSA-9692131	R-HSA-9692129	R-HSA-9692134	R-HSA-9690404	R-HSA-9692154"
R-HSA-195253,"Degradation of beta-catenin by the destruction complex",14,91,0.005925636517549001,0.28532720248961074,0.7266170010366141,20,23,0.0015881784283938683,9606,Homo sapiens,"TCF7L2	TLE2	RPN2	TCF7	LEF1	PSME1	PSME2	PPP2R5D	AXIN2	RPS27A	PSMB8	PSMB9","","R-HSA-4649028	R-HSA-195300	R-HSA-2130279	R-HSA-8944352	R-HSA-4641231	R-HSA-195275	R-HSA-2130282	R-HSA-195304	R-HSA-5229348	R-HSA-4641229	R-HSA-2130286	R-HSA-5229343	R-HSA-195283	R-HSA-195251	R-HSA-195280	R-HSA-5334050	R-HSA-195318	R-HSA-5246693	R-HSA-8944349	R-HSA-195287"
R-HSA-1168372,"Downstream signaling events of B Cell Receptor (BCR)",14,91,0.005925636517549001,0.28532720248961074,0.7266170010366141,9,15,0.0010357685402568706,9606,Homo sapiens,"RPN2	FBXW11	PRKCB	PSMB8	PSMB9	PPP3CA	PPP3R1	PPP3CB	PPP3CC	REL	PSME1	PSME2	RPS27A	PPIA","","R-HSA-1168640	R-HSA-1168643	R-HSA-1168642	R-HSA-1168373	R-HSA-2025882	R-HSA-1168633	R-HSA-1168635	R-HSA-2025890	R-HSA-1168638"
R-HSA-73854,"RNA Polymerase I Promoter Clearance",13,84,0.005469818323891385,0.28782378727035507,0.7266170010366141,7,10,6.905123601712471E-4,9606,Homo sapiens,"H2BC12	H4C8	MT1A	H2BC5	H2BC4	RPA1	POLR1E	H3C4	H3-3A	MAPK3","","R-HSA-73718	R-HSA-73865	R-HSA-73769	R-HSA-74986	R-HSA-73722	R-HSA-73757	R-HSA-73758"
R-HSA-5357801,"Programmed Cell Death",34,238,0.015497818584358924,0.28889216678325047,0.7266170010366141,66,193,0.013326888551305068,9606,Homo sapiens,"RPN2	MAGED1	DIABLO	LY96	LMNB1	SDCBP	CASP7	PPP3R1	PPP3CC	CASP5	CASP4	TNFSF10	FLOT1	CASP1	RPS27A	MAPK3	DBNL	MLKL	PRKCD	TNFRSF10B	SEPTIN4	PSMB8	H1-2	PSMB9	IRF1	PSME1	CHMP2A	PSME2	VIM	TLR4	BIRC2	KPNB1","","R-HSA-211715	R-HSA-139906	R-HSA-9710101	R-HSA-114307	R-HSA-114306	R-HSA-5218891	R-HSA-211206	R-HSA-114440	R-HSA-9698844	R-HSA-9647619	R-HSA-9688832	R-HSA-5218906	R-HSA-211734	R-HSA-5675456	R-HSA-5675470	R-HSA-351901	R-HSA-9688456	R-HSA-9686920	R-HSA-201628
R-HSA-9669938,"Signaling by KIT in disease",5,28,0.0018232727746304617,0.29262946677438484,0.7266170010366141,26,26,0.0017953321364452424,9606,Homo sapiens,"PIK3CA	STAT1	KIT	JAK2","","R-HSA-9670418	R-HSA-9669906	R-HSA-9670417	R-HSA-9670416	R-HSA-9669911	R-HSA-9670426	R-HSA-9669855	R-HSA-9670431	R-HSA-9670428	R-HSA-9669890	R-HSA-9669898	R-HSA-9670414	R-HSA-9670413	R-HSA-9670412	R-HSA-9669900	R-HSA-9669874	R-HSA-9680242	R-HSA-9669878	R-HSA-9680248	R-HSA-9669859	R-HSA-9670433	R-HSA-9669863	R-HSA-9681382	R-HSA-9670436	R-HSA-9669870	R-HSA-9669868"
R-HSA-9670439,"Signaling by phosphorylated juxtamembrane, extracellular and kinase domain KIT mutants",5,28,0.0018232727746304617,0.29262946677438484,0.7266170010366141,11,11,7.595635961883718E-4,9606,Homo sapiens,"PIK3CA	STAT1	KIT	JAK2","","R-HSA-9670418	R-HSA-9670417	R-HSA-9670433	R-HSA-9670416	R-HSA-9670436	R-HSA-9670426	R-HSA-9670431	R-HSA-9670414	R-HSA-9670413	R-HSA-9670412	R-HSA-9670428"
R-HSA-2173788,"Downregulation of TGF-beta receptor signaling",5,28,0.0018232727746304617,0.29262946677438484,0.7266170010366141,12,28,0.0019334346084794918,9606,Homo sapiens,"USP15	XPO1	ZFYVE9	RPS27A","","R-HSA-178178	R-HSA-173542	R-HSA-2176452	R-HSA-178215	R-HSA-2167924	R-HSA-2187382	R-HSA-2169046	R-HSA-2187368	R-HSA-2179291	R-HSA-2169050	R-HSA-2179293	R-HSA-178189"
R-HSA-180585,"Vif-mediated degradation of APOBEC3G",9,56,0.0036465455492609234,0.2959294201295313,0.7266170010366141,4,4,2.7620494406849883E-4,9606,Homo sapiens,"APOBEC3G	RPN2	PSME1	PSME2	RPS27A	PSMB8	PSMB9","","R-HSA-180602	R-HSA-180603	R-HSA-180555	R-HSA-180540"
R-HSA-450408,"AUF1 (hnRNP D0) binds and destabilizes mRNA",9,56,0.0036465455492609234,0.2959294201295313,0.7266170010366141,3,4,2.7620494406849883E-4,9606,Homo sapiens,"RPN2	PSME1	PSME2	PABPC1	RPS27A	PSMB8	HSPA1A	PSMB9","","R-HSA-450551	R-HSA-450580	R-HSA-450466"
R-HSA-9709570,"Impaired BRCA2 binding to RAD51",6,35,0.002279090968288077,0.29600904949871487,0.7266170010366141,1,1,6.905123601712471E-5,9606,Homo sapiens,"RMI2	RPA1	RBBP8	BRCA1	NBN	BRCA2","","R-HSA-9709571"
R-HSA-2559585,"Oncogene Induced Senescence",7,42,0.0027349091619456923,0.29714845584110916,0.7266170010366141,11,19,0.0013119734843253694,9606,Homo sapiens,"MOV10	ERF	E2F2	RPS27A	TNRC6A	MAPK3","","R-HSA-3209109	R-HSA-3209111	R-HSA-3209159	R-HSA-6804879	R-HSA-3209096	R-HSA-3209160	R-HSA-3209177	R-HSA-3209114	R-HSA-3209179	R-HSA-3132737	R-HSA-3209151"
R-HSA-9013404,"RAC2 GTPase cycle",14,92,0.0059907534023572314,0.2985948202933011,0.7266170010366141,6,10,6.905123601712471E-4,9606,Homo sapiens,"ITGB1	NAPA	DOCK4	MTX1	NCF1	NCF2	CAV1	CYBB	IQGAP1	VRK2	BCR	PIK3CA	LAMTOR1	EMD","","R-HSA-9014424	R-HSA-9014296	R-HSA-9714481	R-HSA-9714477	R-HSA-9014295	R-HSA-9014294"
R-HSA-180689,"APOBEC3G mediated resistance to HIV-1 infection",3,15,9.767532721234617E-4,0.3033360521925068,0.7266170010366141,3,3,2.071537080513741E-4,9606,Homo sapiens,"APOBEC3G	PPIA","","R-HSA-180630	R-HSA-180634	R-HSA-180632"
R-HSA-209560,"NF-kB is activated and signals survival",3,15,9.767532721234617E-4,0.3033360521925068,0.7266170010366141,3,4,2.7620494406849883E-4,9606,Homo sapiens,"RPS27A	SQSTM1","","R-HSA-209536	R-HSA-193703	R-HSA-193705"
R-HSA-111461,"Cytochrome c-mediated apoptotic response",3,15,9.767532721234617E-4,0.3033360521925068,0.7266170010366141,3,12,8.286148322054964E-4,9606,Homo sapiens,"CASP7	DIABLO	MAPK3","","R-HSA-9627089	R-HSA-114261	R-HSA-9627078"
R-HSA-448424,"Interleukin-17 signaling",12,78,0.005079117015042001,0.3047612194127465,0.7266170010366141,15,35,0.0024167932605993645,9606,Homo sapiens,"MAP2K3	MEF2C	FBXW11	TAB3	PPP2R5D	NOD2	RPS27A	VRK3	DUSP6	MAPK3	MAP2K6","","R-HSA-5684273	R-HSA-450337	R-HSA-198756	R-HSA-198731	R-HSA-450346	R-HSA-5684250	R-HSA-5684248	R-HSA-450325	R-HSA-199959	R-HSA-203797	R-HSA-168053	R-HSA-198746	R-HSA-199929	R-HSA-450333	R-HSA-450296"
R-HSA-73893,"DNA Damage Bypass",9,57,0.003711662434069154,0.313227417815813,0.7266170010366141,32,34,0.00234774202458224,9606,Homo sapiens,"UBA7	RPA1	USP1	TRIM25	UFD1	UBE2L6	ISG15	RPS27A","","R-HSA-5653780	R-HSA-5655892	R-HSA-5656148	R-HSA-5653840	R-HSA-5656158	R-HSA-5655965	R-HSA-5653786	R-HSA-5655835	R-HSA-5651992	R-HSA-5655193	R-HSA-5653766	R-HSA-5655170	R-HSA-5653838	R-HSA-5654989	R-HSA-5653770	R-HSA-5654986	R-HSA-5654985	R-HSA-5652151	R-HSA-110307	R-HSA-110308	R-HSA-110311	R-HSA-5653756	R-HSA-5653754	R-HSA-110317	R-HSA-110316	R-HSA-5655483	R-HSA-110319	R-HSA-5655481	R-HSA-5652005	R-HSA-5655466	R-HSA-5656105	R-HSA-5652009"
R-HSA-3560801,"Defective B3GAT3 causes JDSSDHD",4,22,0.001432571465781077,0.31360830161210895,0.7266170010366141,1,1,6.905123601712471E-5,9606,Homo sapiens,"VCAN	SDC3	AGRN	GPC6","","R-HSA-3560802"
R-HSA-73864,"RNA Polymerase I Transcription",13,86,0.005600052093507847,0.3157553532979327,0.7266170010366141,10,14,9.667173042397459E-4,9606,Homo sapiens,"H2BC12	H4C8	MT1A	H2BC5	H2BC4	RPA1	POLR1E	H3C4	H3-3A	MAPK3","","R-HSA-74993	R-HSA-74992	R-HSA-74994	R-HSA-73718	R-HSA-73865	R-HSA-73769	R-HSA-74986	R-HSA-73722	R-HSA-73757	R-HSA-73758"
R-HSA-432720,"Lysosome Vesicle Biogenesis",7,43,0.0028000260467539234,0.3172633648292157,0.7266170010366141,6,8,5.524098881369977E-4,9606,Homo sapiens,"ARF1	CLTC	AP1B1	CHMP2A	ARRB1	TXNDC5","","R-HSA-5671702	R-HSA-432706	R-HSA-432707	R-HSA-432688	R-HSA-5333658	R-HSA-432712"
R-HSA-9682385,"FLT3 signaling in disease",7,43,0.0028000260467539234,0.3172633648292157,0.7266170010366141,15,52,0.003590664272890485,9606,Homo sapiens,"CDKN1A	PIK3CA	FLT3LG	RPS27A	ETV6","","R-HSA-9706356	R-HSA-9703440	R-HSA-9703441	R-HSA-9703442	R-HSA-9698043	R-HSA-9698041	R-HSA-9698174	R-HSA-9703430	R-HSA-9703437	R-HSA-9703438	R-HSA-9703439	R-HSA-9703432	R-HSA-9703433	R-HSA-9703434	R-HSA-9703435"
R-HSA-912526,"Interleukin receptor SHC signaling",5,29,0.0018883896594386925,0.31734955628240646,0.7266170010366141,6,6,4.143074161027482E-4,9606,Homo sapiens,"PIK3CA	IL2RB	IL5RA	JAK2","","R-HSA-508247	R-HSA-453111	R-HSA-912527	R-HSA-913374	R-HSA-453104	R-HSA-913424"
R-HSA-8854691,"Interleukin-20 family signaling",5,29,0.0018883896594386925,0.31734955628240646,0.7266170010366141,17,56,0.0038668692169589835,9606,Homo sapiens,"SOCS3	STAT1	STAT2	JAK2","","R-HSA-8986985	R-HSA-8987080	R-HSA-8987179	R-HSA-8987150	R-HSA-8987104	R-HSA-8987266	R-HSA-8987141	R-HSA-8987270	R-HSA-8987033	R-HSA-8987097	R-HSA-9005340	R-HSA-8987007	R-HSA-8987230	R-HSA-8987218	R-HSA-8987156	R-HSA-8987220	R-HSA-8987255"
R-HSA-3000170,"Syndecan interactions",5,29,0.0018883896594386925,0.31734955628240646,0.7266170010366141,4,15,0.0010357685402568706,9606,Homo sapiens,"ITGB1	ITGB4	COL5A3	SDC3	ITGA6","","R-HSA-2684507	R-HSA-2681694	R-HSA-2731075	R-HSA-2731074"
R-HSA-5250913,"Positive epigenetic regulation of rRNA expression",12,79,0.0051442338998502314,0.31950872270099606,0.7266170010366141,5,7,4.8335865211987294E-4,9606,Homo sapiens,"H2BC12	H4C8	MT1A	H2BC5	H2BC4	RPA1	POLR1E	H3C4	H3-3A","","R-HSA-427383	R-HSA-5250930	R-HSA-5250947	R-HSA-5250938	R-HSA-427336"
R-HSA-5624958,"ARL13B-mediated ciliary trafficking of INPP5E",1,3,1.953506544246923E-4,0.31973246409877,0.7266170010366141,4,4,2.7620494406849883E-4,9606,Homo sapiens,"INPP5E","","R-HSA-5624956	R-HSA-5638012	R-HSA-5624953	R-HSA-5624954"
R-HSA-9657689,"Defective SERPING1 causes hereditary angioedema",1,3,1.953506544246923E-4,0.31973246409877,0.7266170010366141,3,3,2.071537080513741E-4,9606,Homo sapiens,"SERPING1","","R-HSA-9651456	R-HSA-9651467	R-HSA-9650447"
R-HSA-9669935,"Signaling by juxtamembrane domain KIT mutants",1,3,1.953506544246923E-4,0.31973246409877,0.7266170010366141,2,2,1.3810247203424942E-4,9606,Homo sapiens,"KIT","","R-HSA-9669906	R-HSA-9669911"
R-HSA-9680187,"Signaling by extracellular domain mutants of KIT",1,3,1.953506544246923E-4,0.31973246409877,0.7266170010366141,2,2,1.3810247203424942E-4,9606,Homo sapiens,"KIT","","R-HSA-9680242	R-HSA-9680248"
R-HSA-5339700,"Signaling by TCF7L2 mutants",1,3,1.953506544246923E-4,0.31973246409877,0.7266170010366141,1,1,6.905123601712471E-5,9606,Homo sapiens,"TCF7L2","","R-HSA-5334052"
R-HSA-5619050,"Defective SLC4A1 causes hereditary spherocytosis type 4 (HSP4), distal renal tubular acidosis (dRTA) and dRTA with hemolytic anemia (dRTA-HA)",1,3,1.953506544246923E-4,0.31973246409877,0.7266170010366141,1,1,6.905123601712471E-5,9606,Homo sapiens,"SLC4A1","","R-HSA-5656248"
R-HSA-5619101,"Variant SLC6A20 contributes towards hyperglycinuria (HG) and iminoglycinuria (IG)",1,3,1.953506544246923E-4,0.31973246409877,0.7266170010366141,1,1,6.905123601712471E-5,9606,Homo sapiens,"SIT1","","R-HSA-5660694"
R-HSA-3359485,"Defective CD320 causes MMATC",1,3,1.953506544246923E-4,0.31973246409877,0.7266170010366141,1,1,6.905123601712471E-5,9606,Homo sapiens,"TCN2","","R-HSA-3325546"
R-HSA-9669933,"Signaling by kinase domain mutants of KIT",1,3,1.953506544246923E-4,0.31973246409877,0.7266170010366141,1,1,6.905123601712471E-5,9606,Homo sapiens,"KIT","","R-HSA-9669890"
R-HSA-5657562,"Essential fructosuria",1,3,1.953506544246923E-4,0.31973246409877,0.7266170010366141,1,1,6.905123601712471E-5,9606,Homo sapiens,"KHK","","R-HSA-5656459"
R-HSA-4085023,"Defective GFPT1 causes CMSTA1",1,3,1.953506544246923E-4,0.31973246409877,0.7266170010366141,1,1,6.905123601712471E-5,9606,Homo sapiens,"GFPT1","","R-HSA-4085027"
R-HSA-5602571,"TRAF3 deficiency - HSE",1,3,1.953506544246923E-4,0.31973246409877,0.7266170010366141,1,1,6.905123601712471E-5,9606,Homo sapiens,"TRAF3","","R-HSA-5602624"
R-HSA-5660686,"Variant SLC6A20 contributes towards hyperglycinuria (HG) and iminoglycinuria (IG)",1,3,1.953506544246923E-4,0.31973246409877,0.7266170010366141,1,1,6.905123601712471E-5,9606,Homo sapiens,"SIT1","","R-HSA-5660694"
R-HSA-352238,"Breakdown of the nuclear lamina",1,3,1.953506544246923E-4,0.31973246409877,0.7266170010366141,1,3,2.071537080513741E-4,9606,Homo sapiens,"LMNB1","","R-HSA-264871"
R-HSA-8951671,"RUNX3 regulates YAP1-mediated transcription",2,9,5.86051963274077E-4,0.32132030667574885,0.7266170010366141,3,3,2.071537080513741E-4,9606,Homo sapiens,"TEAD4","","R-HSA-8951676	R-HSA-8951695	R-HSA-1989766"
R-HSA-6802953,"RAS signaling downstream of NF1 loss-of-function variants",2,9,5.86051963274077E-4,0.32132030667574885,0.7266170010366141,1,1,6.905123601712471E-5,9606,Homo sapiens,"SPRED1	NF1","","R-HSA-6802837"
R-HSA-426486,"Small interfering RNA (siRNA) biogenesis",2,9,5.86051963274077E-4,0.32132030667574885,0.7266170010366141,3,5,3.4525618008562355E-4,9606,Homo sapiens,"DICER1	TARBP2","","R-HSA-2106625	R-HSA-426464	R-HSA-2106615"
R-HSA-8869496,"TFAP2A acts as a transcriptional repressor during retinoic acid induced cell differentiation",2,9,5.86051963274077E-4,0.32132030667574885,0.7266170010366141,2,7,4.8335865211987294E-4,9606,Homo sapiens,"MYBL2","","R-HSA-8869566	R-HSA-8869549"
R-HSA-447043,"Neurofascin interactions",2,9,5.86051963274077E-4,0.32132030667574885,0.7266170010366141,2,7,4.8335865211987294E-4,9606,Homo sapiens,"SDCBP	NRCAM","","R-HSA-373730	R-HSA-373738"
R-HSA-195258,"RHO GTPase Effectors",45,325,0.021162987562675,0.32525093152732587,0.7266170010366141,57,113,0.007802789669935092,9606,Homo sapiens,"ITGB1	CYFIP2	NAPA	NCF1	NCF2	WIPF1	ARPC1B	IQGAP1	XPO1	CTNNA1	SRGAP2	RPS27A	BUB1	H3C4	H3-3A	NDEL1	MAPK3	ACTR3	H4C8	H2BC5	PDPK1	PRKCB	PRKCD	H2BC4	CYBB	PPP2R5D	BAIAP2	TUBA4A	NDC80	H2BC12	DIAPH2	RPS27	FMNL2	PRC1	BTK	MAL	PIN1	TAX1BP3	MAD1L1	PFN2","","R-HSA-5665751	R-HSA-5665748	R-HSA-2029469	R-HSA-2029466	R-HSA-5623632	R-HSA-2029465	R-HSA-5666129	R-HSA-5666001	R-HSA-5666008	R-HSA-5625797	R-HSA-5625796
R-HSA-6791312,"TP53 Regulates Transcription of Cell Cycle Genes",10,65,0.004232597512535,0.327035984539657,0.7266170010366141,12,42,0.0029001519127192375,9606,Homo sapiens,"CCNA2	CCNA1	CDKN1A	RGCC	CNOT11	E2F2	AURKA","","R-HSA-6803411	R-HSA-6791235	R-HSA-6803917	R-HSA-69562	R-HSA-6798268	R-HSA-6798044	R-HSA-6803388	R-HSA-187934	R-HSA-6803403	R-HSA-6798282	R-HSA-6803914	R-HSA-6803801"
R-HSA-446652,"Interleukin-1 family signaling",26,183,0.011916389919906232,0.3288613685225896,0.7266170010366141,54,92,0.006352713713575473,9606,Homo sapiens,"IKBIP	IL1RN	NLRX1	RPN2	FBXW11	IL37	NLRC5	NOD2	S100B	USP18	PSMB8	PSMB9	SIGIRR	TIFA	CASP1	PSME1	TAB3	PSME2	RPS27A	SQSTM1	PTPN2	MYD88	MAP2K6","","R-HSA-727819	R-HSA-446862	R-HSA-9750942	R-HSA-8848395	R-HSA-450187	R-HSA-446870	R-HSA-446868	R-HSA-9758604	R-HSA-446877	R-HSA-448678	R-HSA-209063	R-HSA-9008684	R-HSA-209061	R-HSA-448673	R-HSA-8948015	R-HSA-446894	R-HSA-9008928	R-HSA-446634	R-HSA-9008696	R-HSA-9750946	R-HSA-9012542	R-HSA-448702	R-HSA-448703	R-HSA-9009072	R-HSA-445757	R-HSA-9008692	R-HSA-446648	R-HSA-9008694
R-HSA-388841,"Costimulation by the CD28 family",13,87,0.005665168978316077,0.3299703223711161,0.7266170010366141,16,35,0.0024167932605993645,9606,Homo sapiens,"PRR5	CD274	HLA-DRB4	PIK3CA	PDPK1	HLA-DRA	PPP2R5D	PDCD1LG2	CD247	HLA-DQA2	HLA-DQA1	ICOSLG","","R-HSA-2317314	R-HSA-389158	R-HSA-388833	R-HSA-388832	R-HSA-389762	R-HSA-388809	R-HSA-2316429	R-HSA-198640	R-HSA-388817	R-HSA-388828	R-HSA-389532	R-HSA-389759	R-HSA-389758	R-HSA-388830	R-HSA-390329	R-HSA-198270"
R-HSA-1433557,"Signaling by SCF-KIT",8,51,0.0033209611252197693,0.3343009137958519,0.7266170010366141,36,39,0.0026929982046678637,9606,Homo sapiens,"SOCS1	PIK3CA	STAT1	PTPRO	KIT	GRAP	JAK2","","R-HSA-1433428	R-HSA-205319	R-HSA-1433488	R-HSA-1562641	R-HSA-1562640	R-HSA-1433501	R-HSA-205321	R-HSA-9681375	R-HSA-9669854	R-HSA-205262	R-HSA-1433542	R-HSA-205328	R-HSA-9669893	R-HSA-205205	R-HSA-1433410	R-HSA-1433423	R-HSA-1433418	R-HSA-1433456	R-HSA-205286	R-HSA-1470012	R-HSA-205289	R-HSA-1433471	R-HSA-1470010	R-HSA-205231	R-HSA-1470011	R-HSA-1470009	R-HSA-1472121	R-HSA-1433508	R-HSA-205234	R-HSA-205238	R-HSA-1433506	R-HSA-205306	R-HSA-1433454	R-HSA-1433451	R-HSA-1433514	R-HSA-205244"
R-HSA-2173789,"TGF-beta receptor signaling activates SMADs",8,51,0.0033209611252197693,0.3343009137958519,0.7266170010366141,19,44,0.003038254384753487,9606,Homo sapiens,"ITGB1	USP15	XPO1	ZFYVE9	LTBP3	RPS27A","","R-HSA-170850	R-HSA-178178	R-HSA-2328033	R-HSA-173542	R-HSA-2395328	R-HSA-2176452	R-HSA-178215	R-HSA-2187368	R-HSA-178189	R-HSA-170835	R-HSA-2167924	R-HSA-170868	R-HSA-2187382	R-HSA-2169046	R-HSA-2396029	R-HSA-2179291	R-HSA-2169050	R-HSA-2179293	R-HSA-2395320"
R-HSA-69473,"G2/M DNA damage checkpoint",12,80,0.005209350784658462,0.33441865166423446,0.7266170010366141,3,12,8.286148322054964E-4,9606,Homo sapiens,"BABAM1	H2BC12	H4C8	RMI2	H2BC5	H2BC4	RPA1	RBBP8	BRCA1	NBN","","R-HSA-5683735	R-HSA-69891	R-HSA-6799332"
R-HSA-5689880,"Ub-specific processing proteases",29,206,0.01341407827049554,0.334575421838025,0.7266170010366141,38,40,0.0027620494406849884,9606,Homo sapiens,"USP8	USP25	USP15	H2BC5	RPN2	DDX58	H2BC4	ARRB1	AXIN2	USP18	PSMB8	H2BC18	PSMB9	IFIH1	H2BC12	CCNA2	CCNA1	RHOT1	PSME1	UFD1	PSME2	RPS27A	BIRC2	RIGI","","R-HSA-5696534	R-HSA-5690196	R-HSA-6781797	R-HSA-6782628	R-HSA-6782820	R-HSA-5696914	R-HSA-6781922	R-HSA-936390	R-HSA-5689950	R-HSA-5696605	R-HSA-5696600	R-HSA-6781814	R-HSA-5689539	R-HSA-5696960	R-HSA-8869456	R-HSA-5696968	R-HSA-3640872	R-HSA-5696564	R-HSA-5689972	R-HSA-5689973	R-HSA-6781764	R-HSA-5696947	R-HSA-5696627	R-HSA-5696945	R-HSA-5697009	R-HSA-5696958	R-HSA-870437
R-HSA-110331,"Cleavage of the damaged purine",7,44,0.002865142931562154,0.33760544660710645,0.7266170010366141,3,9,6.214611241541223E-4,9606,Homo sapiens,"H2BC12	H4C8	H2BC5	OGG1	H2BC4","","R-HSA-9629216	R-HSA-110243	R-HSA-9629483"
R-HSA-5693532,"DNA Double-Strand Break Repair",24,169,0.011004753532591002,0.33797713386245665,0.7266170010366141,100,113,0.007802789669935092,9606,Homo sapiens,"H4C8	POLQ	KDM4B	RMI2	UBXN1	H2BC5	PRKDC	H2BC4	RPA1	BRCA1	BRCA2	RAD51AP1	BABAM1	H2BC12	CCNA2	CCNA1	RBBP8	TIMELESS	NBN	APBB1	RPS27A","","R-HSA-5684052	R-HSA-69891	R-HSA-5685341	R-HSA-5693533	R-HSA-5687640	R-HSA-5683801	R-HSA-3785768	R-HSA-9700998	R-HSA-5687360	R-HSA-5685838	R-HSA-9701000	R-HSA-9701003	R-HSA-5686900	R-HSA-5686642	R-HSA-5687664	R-HSA-5684081	R-HSA-5686398	R-HSA-5693566	R-HSA-5693564	R-HSA-5682044	R-HSA-5687675	R-HSA-5693561	R-HSA-5687673	R-HSA-5693542	R-HSA-5684071	R-HSA-5693540	R-HSA-5687653	R-HSA-5693539	R-HSA-5693536	R-HSA-5693551
R-HSA-3656253,"Defective EXT1 causes exostoses 1, TRPS2 and CHDS",3,16,0.0010418701569316923,0.33809757731685175,0.7266170010366141,4,4,2.7620494406849883E-4,9606,Homo sapiens,"SDC3	AGRN	GPC6","","R-HSA-9036283	R-HSA-3656261	R-HSA-9036285	R-HSA-3656257"
R-HSA-3656237,"Defective EXT2 causes exostoses 2",3,16,0.0010418701569316923,0.33809757731685175,0.7266170010366141,4,4,2.7620494406849883E-4,9606,Homo sapiens,"SDC3	AGRN	GPC6","","R-HSA-9036289	R-HSA-3656254	R-HSA-9036290	R-HSA-3656267"
R-HSA-879415,"Advanced glycosylation endproduct receptor signaling",3,16,0.0010418701569316923,0.33809757731685175,0.7266170010366141,4,4,2.7620494406849883E-4,9606,Homo sapiens,"PRKCSH	S100B	MAPK3","","R-HSA-879358	R-HSA-879377	R-HSA-879411	R-HSA-879362"
R-HSA-8983432,"Interleukin-15 signaling",3,16,0.0010418701569316923,0.33809757731685175,0.7266170010366141,15,17,0.00117387101229112,9606,Homo sapiens,"IL15	IL2RB	SOS2","","R-HSA-8983371	R-HSA-8983307	R-HSA-8983309	R-HSA-8983374	R-HSA-8983425	R-HSA-8983424	R-HSA-8983299	R-HSA-8983394	R-HSA-8983298	R-HSA-9009700	R-HSA-8983300	R-HSA-8983335	R-HSA-8983384	R-HSA-8983378	R-HSA-449115"
R-HSA-1358803,"Downregulation of ERBB2:ERBB3 signaling",3,16,0.0010418701569316923,0.33809757731685175,0.7266170010366141,6,8,5.524098881369977E-4,9606,Homo sapiens,"USP8	RPS27A","","R-HSA-1358789	R-HSA-1358790	R-HSA-1358791	R-HSA-1358797	R-HSA-1358792	R-HSA-1358795"
R-HSA-174184,"Cdc20:Phospho-APC/C mediated degradation of Cyclin A",11,73,0.004753532591000847,0.3389788967386107,0.7266170010366141,3,3,2.071537080513741E-4,9606,Homo sapiens,"CCNA2	CCNA1	RPN2	UBE2C	PSME1	PSME2	RPS27A	BUB1	PSMB8	PSMB9","","R-HSA-174171	R-HSA-174104	R-HSA-174255"
R-HSA-5693568,"Resolution of D-loop Structures through Holliday Junction Intermediates",6,37,0.0024093247379045387,0.3404208099133287,0.7266170010366141,7,9,6.214611241541223E-4,9606,Homo sapiens,"RAD51AP1	RMI2	RBBP8	BRCA1	NBN	BRCA2","","R-HSA-5686469	R-HSA-5686483	R-HSA-5693539	R-HSA-5693584	R-HSA-5686398	R-HSA-5686410	R-HSA-5686440"
R-HSA-933542,"TRAF6 mediated NF-kB activation",5,30,0.0019535065442469234,0.3423087828274105,0.7266170010366141,3,4,2.7620494406849883E-4,9606,Homo sapiens,"IFIH1	MAP3K1	DDX58	TRIM25	S100B	RIGI","","R-HSA-933530	R-HSA-168166	R-HSA-933528"
R-HSA-9613829,"Chaperone Mediated Autophagy",4,23,0.0014976883505893079,0.34233045055892286,0.7266170010366141,13,19,0.0013119734843253694,9606,Homo sapiens,"EEF1A1	VIM	RPS27A","","R-HSA-9626034	R-HSA-9626067	R-HSA-9626038	R-HSA-9622840	R-HSA-9626046	R-HSA-9624158	R-HSA-9625188	R-HSA-9620197	R-HSA-9615721	R-HSA-9622831	R-HSA-9625196	R-HSA-9626060	R-HSA-9625197"
R-HSA-111471,"Apoptotic factor-mediated response",4,23,0.0014976883505893079,0.34233045055892286,0.7266170010366141,16,28,0.0019334346084794918,9606,Homo sapiens,"CASP7	DIABLO	SEPTIN4	MAPK3","","R-HSA-114307	R-HSA-9627089	R-HSA-114306	R-HSA-9627350	R-HSA-114440	R-HSA-9627106	R-HSA-9627107	R-HSA-114419	R-HSA-9627104	R-HSA-114354	R-HSA-6805811	R-HSA-114261	R-HSA-9627078	R-HSA-114361	R-HSA-114392	R-HSA-9627369"
R-HSA-9725370,"Signaling by ALK fusions and activated point mutants",10,66,0.0042977143973432315,0.34364713802868374,0.7266170010366141,13,29,0.0020024858444966163,9606,Homo sapiens,"EEF1G	RNF213	PIK3CA	BCL2A1	TPM1	CLTC	RPS6	SQSTM1	MAPK3","","R-HSA-9712084	R-HSA-9700181	R-HSA-9712085	R-HSA-9701810	R-HSA-9700179	R-HSA-9712083	R-HSA-9725342	R-HSA-9724090	R-HSA-9725338	R-HSA-9725345	R-HSA-9725357	R-HSA-9712078	R-HSA-9712079"
R-HSA-9700206,"Signaling by ALK in cancer",10,66,0.0042977143973432315,0.34364713802868374,0.7266170010366141,14,37,0.002554895732633614,9606,Homo sapiens,"EEF1G	RNF213	PIK3CA	BCL2A1	TPM1	CLTC	RPS6	SQSTM1	MAPK3","","R-HSA-9712084	R-HSA-9700181	R-HSA-9712085	R-HSA-9701810	R-HSA-9700179	R-HSA-9712083	R-HSA-9725342	R-HSA-9724090	R-HSA-9725338	R-HSA-9725345	R-HSA-9700131	R-HSA-9725357	R-HSA-9712078	R-HSA-9712079"
R-HSA-4086398,"Ca2+ pathway",12,81,0.005274467669466693,0.34946645735232185,0.7266170010366141,13,27,0.001864383372462367,9606,Homo sapiens,"PPP3CA	MOV10	TCF7L2	PPP3R1	PPP3CB	PPP3CC	GNG7	TCF7	LEF1	GNB4	AXIN2	TNRC6A","","R-HSA-8944362	R-HSA-4411365	R-HSA-4518575	R-HSA-4551465	R-HSA-2730872	R-HSA-4411383	R-HSA-398193	R-HSA-3965444	R-HSA-3965447	R-HSA-4518585	R-HSA-3965441	R-HSA-398040	R-HSA-4551451"
R-HSA-9694635,"Translation of Structural Proteins",12,81,0.005274467669466693,0.34946645735232185,0.7266170010366141,8,46,0.0031763568567877366,9606,Homo sapiens,"PARP10	ZDHHC9	RPN2	PRKCSH	ST3GAL4	PARP16	RPS27A	PARP14	PARP9	GOLGA7	ST3GAL3","","R-HSA-9694529	R-HSA-9686790	R-HSA-9694341	R-HSA-9697018	R-HSA-9694793	R-HSA-9729279	R-HSA-9694718	R-HSA-9694364"
R-HSA-2172127,"DAP12 interactions",8,52,0.0033860780100280004,0.3532503822237314,0.7266170010366141,20,33,0.0022786907885651154,9606,Homo sapiens,"SIGLEC14	SYK	PIK3CA	HLA-B	BTK	CD300E	HLA-C	B2M","","R-HSA-2424484	R-HSA-2424485	R-HSA-2424486	R-HSA-2424487	R-HSA-2424480	R-HSA-2424481	R-HSA-210309	R-HSA-2424482	R-HSA-2395439	R-HSA-2426569	R-HSA-2395412	R-HSA-210289	R-HSA-2272753	R-HSA-2396594	R-HSA-2424476	R-HSA-210298	R-HSA-2272795	R-HSA-2172123	R-HSA-2395801	R-HSA-2172126"
R-HSA-179419,"APC:Cdc20 mediated degradation of cell cycle proteins prior to satisfation of the cell cycle checkpoint",11,74,0.004818649475809077,0.3548162412342135,0.7266170010366141,6,6,4.143074161027482E-4,9606,Homo sapiens,"CCNA2	CCNA1	RPN2	UBE2C	PSME1	PSME2	RPS27A	BUB1	PSMB8	PSMB9","","R-HSA-179410	R-HSA-174171	R-HSA-174104	R-HSA-179417	R-HSA-174255	R-HSA-179421"
R-HSA-5693579,"Homologous DNA Pairing and Strand Exchange",7,45,0.0029302598163703846,0.35811196248181965,0.7266170010366141,7,10,6.905123601712471E-4,9606,Homo sapiens,"RAD51AP1	RMI2	RPA1	RBBP8	BRCA1	NBN	BRCA2","","R-HSA-5693620	R-HSA-9763137	R-HSA-5685838	R-HSA-5685341	R-HSA-5685242	R-HSA-9709273	R-HSA-5693561"
R-HSA-1474290,"Collagen formation",15,104,0.006772156020056001,0.3612834760166538,0.7266170010366141,37,77,0.0053169451733186025,9606,Homo sapiens,"CRTAP	COL16A1	COL13A1	ITGB4	P3H2	PLOD1	ADAMTS2	CTSL	COL5A3	COL6A2	COL4A3	SERPINH1	ITGA6","","R-HSA-8948232	R-HSA-8944265	R-HSA-8948234	R-HSA-2002460	R-HSA-8944266	R-HSA-2299620	R-HSA-8948224	R-HSA-8948226	R-HSA-8948228	R-HSA-1474266	R-HSA-8944261	R-HSA-8948230	R-HSA-8948231	R-HSA-8944219	R-HSA-1981128	R-HSA-2002440	R-HSA-1980233	R-HSA-8944223	R-HSA-1981120	R-HSA-1650808	R-HSA-2002428	R-HSA-1614460	R-HSA-1614461	R-HSA-2022073	R-HSA-2213192	R-HSA-2089971	R-HSA-1981104	R-HSA-2396234	R-HSA-2559639	R-HSA-2213201	R-HSA-2213200	R-HSA-8948219	R-HSA-2152276	R-HSA-8948222	R-HSA-2213207	R-HSA-1981157	R-HSA-8944247"
R-HSA-5693537,"Resolution of D-Loop Structures",6,38,0.0024744416227127693,0.362896966013446,0.7266170010366141,8,10,6.905123601712471E-4,9606,Homo sapiens,"RAD51AP1	RMI2	RBBP8	BRCA1	NBN	BRCA2","","R-HSA-5693589	R-HSA-5686469	R-HSA-5686483	R-HSA-5693539	R-HSA-5693584	R-HSA-5686398	R-HSA-5686410	R-HSA-5686440"
R-HSA-111465,"Apoptotic cleavage of cellular proteins",6,38,0.0024744416227127693,0.362896966013446,0.7266170010366141,12,38,0.002623946968650739,9606,Homo sapiens,"CASP7	DBNL	PRKCD	VIM	BIRC2	LMNB1","","R-HSA-201634	R-HSA-264871	R-HSA-202960	R-HSA-201639	R-HSA-351936	R-HSA-202966	R-HSA-351901	R-HSA-9029680	R-HSA-350319	R-HSA-350318	R-HSA-212552	R-HSA-201628"
R-HSA-5205647,"Mitophagy",5,31,0.002018623429055154,0.3673936333875021,0.7266170010366141,5,15,0.0010357685402568706,9606,Homo sapiens,"TOMM7	RPS27A	SQSTM1	TOMM6","","R-HSA-5205663	R-HSA-5205661	R-HSA-5205673	R-HSA-5205682	R-HSA-5205649"
R-HSA-5336415,"Uptake and function of diphtheria toxin",2,10,6.511688480823078E-4,0.36756810020113795,0.7266170010366141,5,5,3.4525618008562355E-4,9606,Homo sapiens,"EEF2	HBEGF","","R-HSA-5336417	R-HSA-5336421	R-HSA-5336420	R-HSA-5336422	R-HSA-5336413"
R-HSA-2562578,"TRIF-mediated programmed cell death",2,10,6.511688480823078E-4,0.36756810020113795,0.7266170010366141,3,3,2.071537080513741E-4,9606,Homo sapiens,"LY96	TLR4","","R-HSA-2562564	R-HSA-2569057	R-HSA-2562541"
R-HSA-162791,"Attachment of GPI anchor to uPAR",2,10,6.511688480823078E-4,0.36756810020113795,0.7266170010366141,2,2,1.3810247203424942E-4,9606,Homo sapiens,"PGAP1	PLAUR","","R-HSA-162836	R-HSA-162729"
R-HSA-9022707,"MECP2 regulates transcription factors",2,10,6.511688480823078E-4,0.36756810020113795,0.7266170010366141,2,8,5.524098881369977E-4,9606,Homo sapiens,"MEF2C","","R-HSA-9021949	R-HSA-9021950"
R-HSA-110320,"Translesion Synthesis by POLH",4,24,0.0015628052353975385,0.3711139186574216,0.7266170010366141,7,8,5.524098881369977E-4,9606,Homo sapiens,"RPA1	UFD1	RPS27A","","R-HSA-5655170	R-HSA-5654989	R-HSA-5654986	R-HSA-110317	R-HSA-110316	R-HSA-110319	R-HSA-5654985"
R-HSA-1834941,"STING mediated induction of host immune responses",4,24,0.0015628052353975385,0.3711139186574216,0.7266170010366141,3,19,0.0013119734843253694,9606,Homo sapiens,"IFI16	PRKDC	TREX1	TRIM21","","R-HSA-1834939	R-HSA-3134822	R-HSA-1834951"
R-HSA-9694631,"Maturation of nucleoprotein",4,24,0.0015628052353975385,0.3711139186574216,0.7266170010366141,1,14,9.667173042397459E-4,9606,Homo sapiens,"PARP10	PARP16	PARP14	PARP9","","R-HSA-9729279"
R-HSA-606279,"Deposition of new CENPA-containing nucleosomes at the centromere",8,53,0.003451194894836231,0.37231957559712003,0.7266170010366141,4,4,2.7620494406849883E-4,9606,Homo sapiens,"H2BC12	H4C8	H2BC5	MIS18BP1	H2BC4	RSF1","","R-HSA-606349	R-HSA-606287	R-HSA-606289	R-HSA-606326"
R-HSA-774815,"Nucleosome assembly",8,53,0.003451194894836231,0.37231957559712003,0.7266170010366141,4,4,2.7620494406849883E-4,9606,Homo sapiens,"H2BC12	H4C8	H2BC5	MIS18BP1	H2BC4	RSF1","","R-HSA-606349	R-HSA-606287	R-HSA-606289	R-HSA-606326"
R-HSA-1236978,"Cross-presentation of soluble exogenous antigens (endosomes)",8,53,0.003451194894836231,0.37231957559712003,0.7266170010366141,5,6,4.143074161027482E-4,9606,Homo sapiens,"RPN2	PSME1	PSME2	CLEC4E	FCGR1A	FCGR1B	PSMB8	PSMB9","","R-HSA-1236970	R-HSA-1236939	R-HSA-1236955	R-HSA-1236940	R-HSA-1236941"
R-HSA-9661069,"Defective binding of RB1 mutants to E2F1,(E2F2, E2F3)",3,17,0.0011069870417399232,0.37274578135515224,0.7266170010366141,1,1,6.905123601712471E-5,9606,Homo sapiens,"CDKN1C	CDKN1A	E2F2","","R-HSA-9659782"
R-HSA-6788467,"IL-6-type cytokine receptor ligand interactions",3,17,0.0011069870417399232,0.37274578135515224,0.7266170010366141,10,14,9.667173042397459E-4,9606,Homo sapiens,"IL11RA	LIF	JAK2","","R-HSA-6783524	R-HSA-6783556	R-HSA-449829	R-HSA-5696482	R-HSA-6783681	R-HSA-6783552	R-HSA-6784189	R-HSA-6784204	R-HSA-6783530	R-HSA-449976"
R-HSA-9659787,"Aberrant regulation of mitotic G1/S transition in cancer due to RB1 defects",3,17,0.0011069870417399232,0.37274578135515224,0.7266170010366141,1,2,1.3810247203424942E-4,9606,Homo sapiens,"CDKN1C	CDKN1A	E2F2","","R-HSA-9659782"
R-HSA-2559584,"Formation of Senescence-Associated Heterochromatin Foci (SAHF)",3,17,0.0011069870417399232,0.37274578135515224,0.7266170010366141,1,2,1.3810247203424942E-4,9606,Homo sapiens,"CDKN1A	H1-2	LMNB1","","R-HSA-4647594"
R-HSA-69206,"G1/S Transition",21,150,0.009767532721234616,0.37529261822725957,0.7266170010366141,27,61,0.004212125397044607,9606,Homo sapiens,"CDKN1A	RRM2	RPN2	MCM8	MAX	RPA1	TYMS	PSMB8	PSMB9	CCNA2	CCNA1	CDC45	PSME1	E2F2	PSME2	RPS27A","","R-HSA-187520	R-HSA-8961934	R-HSA-8961665	R-HSA-8962050	R-HSA-68940	R-HSA-198613	R-HSA-8961619	R-HSA-68960	R-HSA-187552	R-HSA-113638	R-HSA-8961888	R-HSA-8961895	R-HSA-68914	R-HSA-8961915	R-HSA-187574	R-HSA-68917	R-HSA-187575	R-HSA-68916	R-HSA-187828	R-HSA-8961982	R-HSA-68919	R-HSA-68918	R-HSA-8932400	R-HSA-69562	R-HSA-188345	R-HSA-8961907	R-HSA-8961972"
R-HSA-5607764,"CLEC7A (Dectin-1) signaling",17,120,0.007814026176987694,0.375413830492896,0.7266170010366141,25,45,0.003107305620770612,9606,Homo sapiens,"RPN2	SYK	PDPK1	FBXW11	PRKCD	PSMB8	PSMB9	PPP3CA	PPP3R1	PPP3CB	PPP3CC	CLEC7A	REL	PSME1	TAB3	PSME2	RPS27A","","R-HSA-2730849	R-HSA-2730872	R-HSA-5607750	R-HSA-5607745	R-HSA-5607746	R-HSA-5607757	R-HSA-5607756	R-HSA-5607759	R-HSA-2730867	R-HSA-5607758	R-HSA-5607732	R-HSA-5607734	R-HSA-5607728	R-HSA-202534	R-HSA-5607731	R-HSA-5607741	R-HSA-5607740	R-HSA-5607742	R-HSA-5607738	R-HSA-5660965	R-HSA-5607725	R-HSA-5607724	R-HSA-5607726	R-HSA-5607720	R-HSA-5607723"
R-HSA-9648002,"RAS processing",7,46,0.0029953767011786157,0.378721522098902,0.7266170010366141,6,21,0.0014500759563596188,9606,Homo sapiens,"ZDHHC9	ABHD17A	ARL2	RPS27A	GOLGA7","","R-HSA-9647991	R-HSA-9654533	R-HSA-9654523	R-HSA-9653514	R-HSA-9647994	R-HSA-9647982"
R-HSA-5676590,"NIK-->noncanonical NF-kB signaling",9,61,0.003972129973302077,0.3841144739057065,0.7266170010366141,6,9,6.214611241541223E-4,9606,Homo sapiens,"RPN2	FBXW11	REL	PSME1	PSME2	RPS27A	PSMB8	PSMB9","","R-HSA-5607731	R-HSA-5607725	R-HSA-5607741	R-HSA-5607726	R-HSA-5607720	R-HSA-5607723"
R-HSA-5083635,"Defective B3GALTL causes PpS",6,39,0.0025395585075210004,0.38544641998137696,0.7266170010366141,1,1,6.905123601712471E-5,9606,Homo sapiens,"SPON2	ADAMTS2	ADAMTS1	ADAMTSL4	CFP	ADAMTS10","","R-HSA-6785565"
R-HSA-1839124,"FGFR1 mutant receptor activation",6,39,0.0025395585075210004,0.38544641998137696,0.7266170010366141,16,25,0.0017262809004281177,9606,Homo sapiens,"BCR	CPSF6	PIK3CA	FGF9	STAT1	CNTRL","","R-HSA-2023455	R-HSA-1839102	R-HSA-1839039	R-HSA-1839065	R-HSA-2023451	R-HSA-1839067	R-HSA-1839031	R-HSA-1839095	R-HSA-1839091	R-HSA-1839080	R-HSA-1839112	R-HSA-1839114	R-HSA-1888198	R-HSA-1839078	R-HSA-1839110	R-HSA-1839107"
R-HSA-3858494,"Beta-catenin independent WNT signaling",23,166,0.010809402878166308,0.385574023649896,0.7266170010366141,22,51,0.00352161303687336,9606,Homo sapiens,"TCF7L2	RPN2	PRKCB	CLTC	TCF7	LEF1	AXIN2	PSMB8	PSMB9	PPP3CA	MOV10	PPP3R1	PPP3CB	PARD6A	PPP3CC	GNG7	GNB4	PSME1	PSME2	RPS27A	TNRC6A	PFN2","","R-HSA-8944362	R-HSA-5140747	R-HSA-4411365	R-HSA-4518575	R-HSA-4551465	R-HSA-5138432	R-HSA-5138433	R-HSA-4608854	R-HSA-4608855	R-HSA-2730872	R-HSA-4608852	R-HSA-4411383	R-HSA-5138459	R-HSA-3965450	R-HSA-398193	R-HSA-3965444	R-HSA-3965447	R-HSA-4518585	R-HSA-3965441	R-HSA-398040	R-HSA-4551451	R-HSA-4608825"
R-HSA-176409,"APC/C:Cdc20 mediated degradation of mitotic proteins",11,76,0.004948883245425539,0.38678805101293556,0.7266170010366141,13,13,8.976660682226212E-4,9606,Homo sapiens,"CCNA2	CCNA1	RPN2	UBE2C	PSME1	PSME2	RPS27A	BUB1	PSMB8	PSMB9","","R-HSA-174144	R-HSA-174120	R-HSA-174121	R-HSA-174255	R-HSA-174157	R-HSA-179410	R-HSA-174227	R-HSA-174202	R-HSA-174171	R-HSA-174104	R-HSA-179417	R-HSA-174238	R-HSA-179421"
R-HSA-8936459,"RUNX1 regulates genes involved in megakaryocyte differentiation and platelet function",11,76,0.004948883245425539,0.38678805101293556,0.7266170010366141,20,33,0.0022786907885651154,9606,Homo sapiens,"H2BC12	H4C8	MOV10	GRN	H2BC5	H2BC4	H3C4	H3-3A	TNRC6A","","R-HSA-8936616	R-HSA-8936584	R-HSA-8937097	R-HSA-8937037	R-HSA-8936621	R-HSA-8936608	R-HSA-8936481	R-HSA-8936995	R-HSA-8937016	R-HSA-8937113	R-HSA-8937050	R-HSA-8935740	R-HSA-8936989	R-HSA-8937118	R-HSA-8937022	R-HSA-8935730	R-HSA-8936979	R-HSA-8935731	R-HSA-8936628	R-HSA-8936599"
R-HSA-1650814,"Collagen biosynthesis and modifying enzymes",11,76,0.004948883245425539,0.38678805101293556,0.7266170010366141,29,51,0.00352161303687336,9606,Homo sapiens,"CRTAP	ADAMTS2	COL16A1	COL13A1	COL5A3	COL6A2	COL4A3	P3H2	SERPINH1	PLOD1","","R-HSA-8948232	R-HSA-8944265	R-HSA-8948234	R-HSA-2002460	R-HSA-8944266	R-HSA-8948224	R-HSA-8948226	R-HSA-8948228	R-HSA-8944261	R-HSA-8948230	R-HSA-8948231	R-HSA-8944219	R-HSA-1981128	R-HSA-2002440	R-HSA-1980233	R-HSA-8944223	R-HSA-1981120	R-HSA-1650808	R-HSA-2002428	R-HSA-1614460	R-HSA-1614461	R-HSA-2022073	R-HSA-2089971	R-HSA-1981104	R-HSA-8948219	R-HSA-2152276	R-HSA-8948222	R-HSA-1981157	R-HSA-8944247"
R-HSA-2299718,"Condensation of Prophase Chromosomes",8,54,0.0035163117796444617,0.39146041391600683,0.7266170010366141,8,10,6.905123601712471E-4,9606,Homo sapiens,"H2BC12	H4C8	H2BC5	H2BC4	H3C4	H3-3A","","R-HSA-2245218	R-HSA-2288097	R-HSA-2301205	R-HSA-2294580	R-HSA-2172678	R-HSA-2294600	R-HSA-2294574	R-HSA-2294590"
R-HSA-75153,"Apoptotic execution phase",8,54,0.0035163117796444617,0.39146041391600683,0.7266170010366141,17,57,0.003935920452976108,9606,Homo sapiens,"CASP7	DBNL	PRKCD	VIM	BIRC2	KPNB1	H1-2	LMNB1","","R-HSA-201634	R-HSA-264871	R-HSA-211239	R-HSA-201639	R-HSA-211206	R-HSA-351936	R-HSA-9029667	R-HSA-350319	R-HSA-350318	R-HSA-212552	R-HSA-211247	R-HSA-202960	R-HSA-211191	R-HSA-202966	R-HSA-351901	R-HSA-9029680	R-HSA-201628"
R-HSA-5689901,"Metalloprotease DUBs",5,32,0.0020837403138633847,0.3924963105556867,0.7266170010366141,5,6,4.143074161027482E-4,9606,Homo sapiens,"BABAM1	TECR	BRCA1	RPS27A","","R-HSA-5691431	R-HSA-5691381	R-HSA-5691411	R-HSA-5696547	R-HSA-5691439"
R-HSA-5357769,"Caspase activation via extrinsic apoptotic signalling pathway",5,32,0.0020837403138633847,0.3924963105556867,0.7266170010366141,6,17,0.00117387101229112,9606,Homo sapiens,"MAGED1	TNFSF10	TNFRSF10B	LY96	TLR4","","R-HSA-139952	R-HSA-2562564	R-HSA-141156	R-HSA-3465448	R-HSA-3371359	R-HSA-374699"
R-HSA-1362277,"Transcription of E2F targets under negative control by DREAM complex",4,25,0.0016279221202057693,0.39980218501740816,0.7266170010366141,12,12,8.286148322054964E-4,9606,Homo sapiens,"TOP2A	MAX	E2F2","","R-HSA-8964475	R-HSA-8964492	R-HSA-8964525	R-HSA-8961665	R-HSA-8964513	R-HSA-8964465	R-HSA-8964482	R-HSA-8964498	R-HSA-8964531	R-HSA-8961619	R-HSA-188345	R-HSA-8964471"
R-HSA-6807004,"Negative regulation of MET activity",4,25,0.0016279221202057693,0.39980218501740816,0.7266170010366141,4,12,8.286148322054964E-4,9606,Homo sapiens,"USP8	RPS27A	PTPN2","","R-HSA-8875431	R-HSA-8875443	R-HSA-6807027	R-HSA-8875183"
R-HSA-8854521,"Interaction between PHLDA1 and AURKA",1,4,2.604675392329231E-4,0.40172746967454287,0.7266170010366141,2,2,1.3810247203424942E-4,9606,Homo sapiens,"AURKA","","R-HSA-8853429	R-HSA-8853444"
R-HSA-3828062,"Glycogen storage disease type 0 (muscle GYS1)",1,4,2.604675392329231E-4,0.40172746967454287,0.7266170010366141,1,1,6.905123601712471E-5,9606,Homo sapiens,"GYG1","","R-HSA-3828061"
R-HSA-3814836,"Glycogen storage disease type XV (GYG1)",1,4,2.604675392329231E-4,0.40172746967454287,0.7266170010366141,1,1,6.905123601712471E-5,9606,Homo sapiens,"GYG1","","R-HSA-3814838"
R-HSA-5658034,"HHAT G278V doesn't palmitoylate Hh-Np",1,4,2.604675392329231E-4,0.40172746967454287,0.7266170010366141,1,1,6.905123601712471E-5,9606,Homo sapiens,"SHH","","R-HSA-5483229"
R-HSA-5357609,"Glycogen storage disease type II (GAA)",1,4,2.604675392329231E-4,0.40172746967454287,0.7266170010366141,1,1,6.905123601712471E-5,9606,Homo sapiens,"GYG1","","R-HSA-9036729"
R-HSA-4755609,"Defective DHDDS causes RP59",1,4,2.604675392329231E-4,0.40172746967454287,0.7266170010366141,1,1,6.905123601712471E-5,9606,Homo sapiens,"DHDDS","","R-HSA-4755545"
R-HSA-5619055,"Defective SLC24A4 causes hypomineralized amelogenesis imperfecta (AI)",1,4,2.604675392329231E-4,0.40172746967454287,0.7266170010366141,1,1,6.905123601712471E-5,9606,Homo sapiens,"SLC24A4","","R-HSA-5626270"
R-HSA-9708296,"tRNA-derived small RNA (tsRNA or tRNA-related fragment, tRF) biogenesis",1,4,2.604675392329231E-4,0.40172746967454287,0.7266170010366141,2,4,2.7620494406849883E-4,9606,Homo sapiens,"DICER1","","R-HSA-9708292	R-HSA-9708408"
R-HSA-168277,"Influenza Virus Induced Apoptosis",1,4,2.604675392329231E-4,0.40172746967454287,0.7266170010366141,1,2,1.3810247203424942E-4,9606,Homo sapiens,"SLC25A6","","R-HSA-168878"
R-HSA-446343,"Localization of the PINCH-ILK-PARVIN complex to focal adhesions",1,4,2.604675392329231E-4,0.40172746967454287,0.7266170010366141,1,2,1.3810247203424942E-4,9606,Homo sapiens,"ITGB1","","R-HSA-432897"
R-HSA-180897,"Vpr-mediated induction of apoptosis by mitochondrial outer membrane permeabilization",1,4,2.604675392329231E-4,0.40172746967454287,0.7266170010366141,1,2,1.3810247203424942E-4,9606,Homo sapiens,"SLC25A6","","R-HSA-180905"
R-HSA-176814,"Activation of APC/C and APC/C:Cdc20 mediated degradation of mitotic proteins",11,77,0.005014000130233769,0.4028662625926146,0.7266170010366141,15,15,0.0010357685402568706,9606,Homo sapiens,"CCNA2	CCNA1	RPN2	UBE2C	PSME1	PSME2	RPS27A	BUB1	PSMB8	PSMB9","","R-HSA-174144	R-HSA-174119	R-HSA-174120	R-HSA-174121	R-HSA-174255	R-HSA-174157	R-HSA-179410	R-HSA-174227	R-HSA-174132	R-HSA-174202	R-HSA-174171	R-HSA-174104	R-HSA-179417	R-HSA-174238	R-HSA-179421"
R-HSA-804914,"Transport of fatty acids",3,18,0.001172103926548154,0.40702741572016954,0.7266170010366141,2,2,1.3810247203424942E-4,9606,Homo sapiens,"SLC27A1	APOD	PTGDS","","R-HSA-5229283	R-HSA-879585"
R-HSA-5607763,"CLEC7A (Dectin-1) induces NFAT activation",3,18,0.001172103926548154,0.40702741572016954,0.7266170010366141,3,6,4.143074161027482E-4,9606,Homo sapiens,"PPP3CA	PPP3R1	PPP3CB	PPP3CC","","R-HSA-2730872	R-HSA-2730849	R-HSA-2730867"
R-HSA-205043,"NRIF signals cell death from the nucleus",3,18,0.001172103926548154,0.40702741572016954,0.7266170010366141,3,7,4.8335865211987294E-4,9606,Homo sapiens,"RPS27A	SQSTM1","","R-HSA-204947	R-HSA-205008	R-HSA-205118"
R-HSA-5684264,"MAP3K8 (TPL2)-dependent MAPK1/3 activation",3,18,0.001172103926548154,0.40702741572016954,0.7266170010366141,3,8,5.524098881369977E-4,9606,Homo sapiens,"FBXW11	RPS27A","","R-HSA-5684273	R-HSA-5684250	R-HSA-5684248"
R-HSA-6803211,"TP53 Regulates Transcription of Death Receptors and Ligands",3,18,0.001172103926548154,0.40702741572016954,0.7266170010366141,2,7,4.8335865211987294E-4,9606,Homo sapiens,"TNFRSF10B","","R-HSA-5633414	R-HSA-5633441"
R-HSA-417957,"P2Y receptors",3,18,0.001172103926548154,0.40702741572016954,0.7266170010366141,3,13,8.976660682226212E-4,9606,Homo sapiens,"P2RY13	LPAR6	SERPINH1","","R-HSA-417890	R-HSA-417843	R-HSA-417896"
R-HSA-9013149,"RAC1 GTPase cycle",26,191,0.012437324998372077,0.4092372841277572,0.7266170010366141,4,6,4.143074161027482E-4,9606,Homo sapiens,"ITGB1	CYFIP2	NAPA	DOCK4	NCF1	NCF2	WIPF1	RASGRF2	DOCK8	FAM13A	IQGAP1	PARD6A	CHN1	SRGAP2	ECT2	EMD	PLEKHG1	CAV1	CYBB	VRK2	BAIAP2	BCR	PIK3CA	LAMTOR1	SOS2","","R-HSA-9013145	R-HSA-9013144	R-HSA-9691174	R-HSA-9013143"
R-HSA-69481,"G2/M Checkpoints",21,153,0.009962883375659308,0.4094064604210943,0.7266170010366141,10,24,0.0016572296644109929,9606,Homo sapiens,"H4C8	RMI2	RPN2	H2BC5	MCM8	H2BC4	RPA1	BRCA1	PSMB8	PSMB9	BABAM1	H2BC12	CDC45	RBBP8	PSME1	PSME2	NBN	RPS27A","","R-HSA-5683735	R-HSA-69891	R-HSA-6799332	R-HSA-8852354	R-HSA-176101	R-HSA-176250	R-HSA-176298	R-HSA-176264	R-HSA-176318	R-HSA-176175"
R-HSA-8854050,"FBXL7 down-regulates AURKA during mitotic entry and in early mitosis",8,55,0.0035814286644526927,0.41062607349581515,0.7266170010366141,5,6,4.143074161027482E-4,9606,Homo sapiens,"RPN2	PSME1	PSME2	RPS27A	PSMB8	AURKA	PSMB9","","R-HSA-8854071	R-HSA-8854051	R-HSA-8854044	R-HSA-8854041	R-HSA-8853496"
R-HSA-9768778,"Regulation of NPAS4 mRNA translation",2,11,7.162857328905385E-4,0.41253113517804096,0.7266170010366141,2,2,1.3810247203424942E-4,9606,Homo sapiens,"MOV10	TNRC6A","","R-HSA-9768788	R-HSA-9768782"
R-HSA-193634,"Axonal growth inhibition (RHOA activation)",2,11,7.162857328905385E-4,0.41253113517804096,0.7266170010366141,5,6,4.143074161027482E-4,9606,Homo sapiens,"RTN4R	RTN4","","R-HSA-9012761	R-HSA-193696	R-HSA-193655	R-HSA-209573	R-HSA-193636"
R-HSA-8985947,"Interleukin-9 signaling",2,11,7.162857328905385E-4,0.41253113517804096,0.7266170010366141,10,13,8.976660682226212E-4,9606,Homo sapiens,"IL4R	STAT1","","R-HSA-8985929	R-HSA-8985914	R-HSA-8985981	R-HSA-8985900	R-HSA-8985966	R-HSA-8985973	R-HSA-8985988	R-HSA-9011748	R-HSA-8985943	R-HSA-8963734"
R-HSA-444257,"RSK activation",2,11,7.162857328905385E-4,0.41253113517804096,0.7266170010366141,2,4,2.7620494406849883E-4,9606,Homo sapiens,"PDPK1	MAPK3","","R-HSA-9619843	R-HSA-442739"
R-HSA-3371378,"Regulation by c-FLIP",2,11,7.162857328905385E-4,0.41253113517804096,0.7266170010366141,2,4,2.7620494406849883E-4,9606,Homo sapiens,"TNFSF10	TNFRSF10B","","R-HSA-3465448	R-HSA-3371359"
R-HSA-390696,"Adrenoceptors",2,11,7.162857328905385E-4,0.41253113517804096,0.7266170010366141,5,12,8.286148322054964E-4,9606,Homo sapiens,"ADRA1D	ADRA2B","","R-HSA-9626914	R-HSA-390663	R-HSA-390641	R-HSA-9617370	R-HSA-9623384"
R-HSA-1253288,"Downregulation of ERBB4 signaling",2,11,7.162857328905385E-4,0.41253113517804096,0.7266170010366141,2,5,3.4525618008562355E-4,9606,Homo sapiens,"RPS27A","","R-HSA-1253282	R-HSA-1977296"
R-HSA-69416,"Dimerization of procaspase-8",2,11,7.162857328905385E-4,0.41253113517804096,0.7266170010366141,1,3,2.071537080513741E-4,9606,Homo sapiens,"TNFSF10	TNFRSF10B","","R-HSA-141156"
R-HSA-8939246,"RUNX1 regulates transcription of genes involved in differentiation of myeloid cells",2,11,7.162857328905385E-4,0.41253113517804096,0.7266170010366141,2,7,4.8335865211987294E-4,9606,Homo sapiens,"PRKCB","","R-HSA-8939066	R-HSA-8939054"
R-HSA-8849469,"PTK6 Regulates RTKs and Their Effectors AKT1 and DOK1",2,11,7.162857328905385E-4,0.41253113517804096,0.7266170010366141,1,8,5.524098881369977E-4,9606,Homo sapiens,"RPS27A","","R-HSA-8848829"
R-HSA-450531,"Regulation of mRNA stability by proteins that bind AU-rich elements",13,93,0.006055870287165462,0.41740140626168565,0.7266170010366141,8,26,0.0017953321364452424,9606,Homo sapiens,"XPO1	XRN1	RPN2	PRKCD	TNFSF13	PSME1	PSME2	PABPC1	RPS27A	PSMB8	HSPA1A	PSMB9","","R-HSA-450551	R-HSA-450580	R-HSA-450533	R-HSA-450466	R-HSA-450595	R-HSA-450387	R-HSA-450431	R-HSA-450488"
R-HSA-9820841,"M-decay: degradation of maternal mRNAs by maternally stored factors",7,48,0.003125610470795077,0.42001351713834123,0.7266170010366141,5,7,4.8335865211987294E-4,9606,Homo sapiens,"KDM4B	CNOT11	KDM1B	DICER1	PABPC1	RPS2	EIF4B","","R-HSA-9822311	R-HSA-9819200	R-HSA-9817692	R-HSA-9822335	R-HSA-9820840"
R-HSA-8853884,"Transcriptional Regulation by VENTX",7,48,0.003125610470795077,0.42001351713834123,0.7266170010366141,7,13,8.976660682226212E-4,9606,Homo sapiens,"MOV10	TCF7L2	IL6	UBE2C	LEF1	TNRC6A","","R-HSA-8853956	R-HSA-3857305	R-HSA-8853890	R-HSA-3209114	R-HSA-8853965	R-HSA-3790130	R-HSA-3209151"
R-HSA-422085,"Synthesis, secretion, and deacylation of Ghrelin",4,26,0.0016930390050140002,0.428252651573263,0.7266170010366141,8,8,5.524098881369977E-4,9606,Homo sapiens,"GHRL	KLF4","","R-HSA-422021	R-HSA-422051	R-HSA-422048	R-HSA-422017	R-HSA-9023617	R-HSA-9023619	R-HSA-422088	R-HSA-422104"
R-HSA-1368082,"RORA activates gene expression",4,26,0.0016930390050140002,0.428252651573263,0.7266170010366141,4,4,2.7620494406849883E-4,9606,Homo sapiens,"HELZ2	NCOA1	RORA	TBL1X","","R-HSA-1368081	R-HSA-5663264	R-HSA-1801587	R-HSA-5663293"
R-HSA-179409,"APC-Cdc20 mediated degradation of Nek2A",4,26,0.0016930390050140002,0.428252651573263,0.7266170010366141,3,3,2.071537080513741E-4,9606,Homo sapiens,"UBE2C	RPS27A	BUB1","","R-HSA-179410	R-HSA-179417	R-HSA-179421"
R-HSA-9013695,"NOTCH4 Intracellular Domain Regulates Transcription",4,26,0.0016930390050140002,0.428252651573263,0.7266170010366141,3,9,6.214611241541223E-4,9606,Homo sapiens,"ACTA2	FLT4","","R-HSA-9604451	R-HSA-9604471	R-HSA-9604664"
R-HSA-5357786,"TNFR1-induced proapoptotic signaling",4,26,0.0016930390050140002,0.428252651573263,0.7266170010366141,1,3,2.071537080513741E-4,9606,Homo sapiens,"RNF31	RBCK1	BIRC2","","R-HSA-83582"
R-HSA-5173214,"O-glycosylation of TSR domain-containing proteins",6,41,0.0026697922771374617,0.4304644370503188,0.7266170010366141,2,2,1.3810247203424942E-4,9606,Homo sapiens,"SPON2	ADAMTS2	ADAMTS1	ADAMTSL4	CFP	ADAMTS10","","R-HSA-5173005	R-HSA-5173192"
R-HSA-9768919,"NPAS4 regulates expression of target genes",6,41,0.0026697922771374617,0.4304644370503188,0.7266170010366141,6,36,0.0024858444966164893,9606,Homo sapiens,"XPO1	MAGED1	NAMPT	MAPK3","","R-HSA-9769141	R-HSA-9769316	R-HSA-9769235	R-HSA-9644900	R-HSA-9769115	R-HSA-9769323"
R-HSA-109582,"Hemostasis",105,803,0.05228885850100931,0.4384007077696057,0.7266170010366141,110,338,0.02333931777378815,9606,Homo sapiens,"LGALS3BP	ITGB1	DOCK4	SERPINE2	DOCK8	IGHV4-34	SIRPG	IGHV3-23	IGHV4-39	ARRB1	F11R	THBD	POTEKP	GRB14	IGKV1-17	IGLC3	IGKV1-12	SIRPA	IGLC1	IGLC2	JAK2	H3-3A	IGHV3-30	SYK	ITGA4	PDPK1	PRKCB	PRKCE	IGHV3-33	PRKCD	PLAUR	ATP1B3	PPP2R5D	IGKV1D-39	ATP1B1	GTPBP2	ADRA2B	GTPBP1	TUBA4A	CEACAM1	SLC7A7	TMX3	SLC7A8	PIK3CA	IRF1	SERPING1	TAGLN2	ITGA6	ALDOA	PPIA
R-HSA-73780,"RNA Polymerase III Chain Elongation",3,19,0.0012372208113563847,0.4407248379005666,0.7266170010366141,3,3,2.071537080513741E-4,9606,Homo sapiens,"MT1A	POLR1E	POLR3H","","R-HSA-113446	R-HSA-113705	R-HSA-113451"
R-HSA-8964315,"G beta:gamma signalling through BTK",3,19,0.0012372208113563847,0.4407248379005666,0.7266170010366141,3,3,2.071537080513741E-4,9606,Homo sapiens,"GNG7	BTK	GNB4","","R-HSA-8964317	R-HSA-8964271	R-HSA-8964241"
R-HSA-110312,"Translesion synthesis by REV1",3,19,0.0012372208113563847,0.4407248379005666,0.7266170010366141,4,5,3.4525618008562355E-4,9606,Homo sapiens,"RPA1	RPS27A","","R-HSA-5652151	R-HSA-110307	R-HSA-110308	R-HSA-110311"
R-HSA-1295596,"Spry regulation of FGF signaling",3,19,0.0012372208113563847,0.4407248379005666,0.7266170010366141,3,11,7.595635961883718E-4,9606,Homo sapiens,"RPS27A	MAPK3","","R-HSA-1295634	R-HSA-934604	R-HSA-1295621"
R-HSA-9823739,"Formation of the anterior neural plate",3,19,0.0012372208113563847,0.4407248379005666,0.7266170010366141,4,15,0.0010357685402568706,9606,Homo sapiens,"ZEB2	GBX2","","R-HSA-9832845	R-HSA-9832938	R-HSA-9833066	R-HSA-9832907"
R-HSA-3270619,"IRF3-mediated induction of type I IFN",3,19,0.0012372208113563847,0.4407248379005666,0.7266170010366141,1,5,3.4525618008562355E-4,9606,Homo sapiens,"IFI16	PRKDC	TREX1","","R-HSA-1834939"
R-HSA-5620971,"Pyroptosis",5,34,0.0022139740834798464,0.4423570126828483,0.7266170010366141,5,23,0.0015881784283938683,9606,Homo sapiens,"CASP5	IRF1	CASP4	CASP1	CHMP2A","","R-HSA-9647619	R-HSA-9710101	R-HSA-9710294	R-HSA-9647680	R-HSA-9710295"
R-HSA-1169091,"Activation of NF-kappaB in B cells",10,72,0.004688415706192616,0.4449851313651786,0.7266170010366141,7,10,6.905123601712471E-4,9606,Homo sapiens,"RPN2	FBXW11	PRKCB	REL	PSME1	PSME2	RPS27A	PSMB8	PSMB9","","R-HSA-1168640	R-HSA-1168643	R-HSA-1168642	R-HSA-1168373	R-HSA-1168633	R-HSA-1168635	R-HSA-1168638"
R-HSA-168643,"Nucleotide-binding domain, leucine rich repeat containing receptor (NLR) signaling pathways",10,72,0.004688415706192616,0.4449851313651786,0.7266170010366141,24,46,0.0031763568567877366,9606,Homo sapiens,"AIM2	CASP4	CASP1	TAB3	NOD2	MEFV	RPS27A	BIRC2	MAP2K6","","R-HSA-727819	R-HSA-844620	R-HSA-741386	R-HSA-688136	R-HSA-688137	R-HSA-844617	R-HSA-706479	R-HSA-844618	R-HSA-622415	R-HSA-844619	R-HSA-844612	R-HSA-741411	R-HSA-1247960	R-HSA-874079	R-HSA-9676160	R-HSA-688985	R-HSA-168405	R-HSA-708349	R-HSA-741395	R-HSA-879221	R-HSA-168184	R-HSA-877361	R-HSA-622420	R-HSA-168412"
R-HSA-4641257,"Degradation of AXIN",8,57,0.003711662434069154,0.44885239147871214,0.7266170010366141,8,8,5.524098881369977E-4,9606,Homo sapiens,"RPN2	PSME1	PSME2	AXIN2	RPS27A	PSMB8	PSMB9","","R-HSA-4641134	R-HSA-3640862	R-HSA-3640861	R-HSA-3640844	R-HSA-3640874	R-HSA-3640858	R-HSA-4641256	R-HSA-4641129"
R-HSA-5578749,"Transcriptional regulation by small RNAs",11,80,0.005209350784658462,0.45114215969502114,0.7266170010366141,4,5,3.4525618008562355E-4,9606,Homo sapiens,"H2BC12	H4C8	MT1A	NUP188	H2BC5	H2BC4	H3C4	H3-3A	TNRC6A","","R-HSA-5578965	R-HSA-5578742	R-HSA-5578966	R-HSA-5578744"
R-HSA-198725,"Nuclear Events (kinase and transcription factor activation)",11,80,0.005209350784658462,0.45114215969502114,0.7266170010366141,33,48,0.0033144593288219858,9606,Homo sapiens,"EGR1	MEF2C	ID2	ID3	PPP2R5D	VRK3	DUSP6	MAPK3","","R-HSA-9613202	R-HSA-9031624	R-HSA-9613207	R-HSA-9613460	R-HSA-198731	R-HSA-9613210	R-HSA-9031616	R-HSA-9612483	R-HSA-199959	R-HSA-203797	R-HSA-9621386	R-HSA-198746	R-HSA-9613451	R-HSA-9621385	R-HSA-9612493	R-HSA-9621042	R-HSA-9620723	R-HSA-9612534	R-HSA-9620663	R-HSA-198756	R-HSA-9621048	R-HSA-9612514	R-HSA-9613219	R-HSA-9612516	R-HSA-9613476	R-HSA-9621035	R-HSA-199929	R-HSA-9621032	R-HSA-9612073	R-HSA-9616105	R-HSA-9616110	R-HSA-9616367	R-HSA-9612076"
R-HSA-5693616,"Presynaptic phase of homologous DNA pairing and strand exchange",6,42,0.0027349091619456923,0.4527925489247522,0.7266170010366141,5,7,4.8335865211987294E-4,9606,Homo sapiens,"RMI2	RPA1	RBBP8	BRCA1	NBN	BRCA2","","R-HSA-9763137	R-HSA-5685341	R-HSA-5685242	R-HSA-9709273	R-HSA-5693561"
R-HSA-381042,"PERK regulates gene expression",6,42,0.0027349091619456923,0.4527925489247522,0.7266170010366141,3,11,7.595635961883718E-4,9606,Homo sapiens,"CCL2	ATF3	HERPUD1","","R-HSA-1791056	R-HSA-1791095	R-HSA-1791173"
R-HSA-375276,"Peptide ligand-binding receptors",27,203,0.013218727616070847,0.4533808928374361,0.7266170010366141,20,83,0.00573125258942135,9606,Homo sapiens,"CX3CR1	CXCL9	C5AR2	CXCR4	CXCR6	CXCL5	C5	CCL8	CCRL2	CXCR2	KISS1R	C3AR1	CCL2	CCR7	CCR6	CCR1	NMB	CCL23	CCL20	PPBP	CXCL10	CXCL11	XCL2	GHRL	NMUR1","","R-HSA-444647	R-HSA-374214	R-HSA-964811	R-HSA-375395	R-HSA-373071	R-HSA-373358	R-HSA-391913	R-HSA-374248	R-HSA-964800	R-HSA-388981	R-HSA-373813	R-HSA-947647	R-HSA-443986	R-HSA-373073	R-HSA-373791	R-HSA-373087	R-HSA-373342	R-HSA-375384	R-HSA-373339	R-HSA-3296301"
R-HSA-5218900,"CASP8 activity is inhibited",2,12,7.814026176987692E-4,0.45584743280110285,0.7266170010366141,2,2,1.3810247203424942E-4,9606,Homo sapiens,"TNFSF10	TNFRSF10B","","R-HSA-3465429	R-HSA-5675456"
R-HSA-193697,"p75NTR regulates axonogenesis",2,12,7.814026176987692E-4,0.45584743280110285,0.7266170010366141,5,8,5.524098881369977E-4,9606,Homo sapiens,"RTN4R	RTN4","","R-HSA-9012761	R-HSA-193696	R-HSA-193655	R-HSA-209573	R-HSA-193636"
R-HSA-176974,"Unwinding of DNA",2,12,7.814026176987692E-4,0.45584743280110285,0.7266170010366141,2,4,2.7620494406849883E-4,9606,Homo sapiens,"CDC45	MCM8","","R-HSA-169461	R-HSA-176942"
R-HSA-428543,"Inactivation of CDC42 and RAC1",2,12,7.814026176987692E-4,0.45584743280110285,0.7266170010366141,2,4,2.7620494406849883E-4,9606,Homo sapiens,"SRGAP2","","R-HSA-428533	R-HSA-376145"
R-HSA-68875,"Mitotic Prophase",18,134,0.008725662564302924,0.4559871322808652,0.7266170010366141,24,34,0.00234774202458224,9606,Homo sapiens,"H4C8	NUP188	H2BC5	PRKCB	H2BC4	VRK2	MASTL	LMNB1	H2BC12	GORASP1	ENSA	PPP2R2D	EMD	H3C4	H3-3A	MAPK3","","R-HSA-2245218	R-HSA-2430533	R-HSA-2430535	R-HSA-2288097	R-HSA-2172194	R-HSA-5229194	R-HSA-2314566	R-HSA-2993898	R-HSA-5223304	R-HSA-2172678	R-HSA-2314569	R-HSA-2294600	R-HSA-2422927	R-HSA-2294574	R-HSA-2990880	R-HSA-5244669	R-HSA-2214351	R-HSA-2168079	R-HSA-2990882	R-HSA-2301205	R-HSA-2172183	R-HSA-2294580	R-HSA-2294590	R-HSA-2430552"
R-HSA-9694614,"Attachment and Entry",4,27,0.0017581558898222308,0.456337074286953,0.7266170010366141,7,11,7.595635961883718E-4,9606,Homo sapiens,"CTSL	SDC3	AGRN	GPC6","","R-HSA-9694579	R-HSA-9685655	R-HSA-9694661	R-HSA-9699007	R-HSA-9697423	R-HSA-9694287	R-HSA-9698988"
R-HSA-2995383,"Initiation of Nuclear Envelope (NE) Reformation",4,27,0.0017581558898222308,0.456337074286953,0.7266170010366141,3,7,4.8335865211987294E-4,9606,Homo sapiens,"VRK2	EMD	KPNB1	LMNB1","","R-HSA-2995389	R-HSA-9624798	R-HSA-2995376"
R-HSA-69202,"Cyclin E associated events during G1/S transition ",12,88,0.005730285863124308,0.45661560390677347,0.7266170010366141,9,20,0.0013810247203424942,9606,Homo sapiens,"CCNA2	CCNA1	CDKN1A	RPN2	MAX	PSME1	E2F2	PSME2	RPS27A	PSMB8	PSMB9","","R-HSA-187520	R-HSA-187552	R-HSA-187574	R-HSA-187575	R-HSA-187828	R-HSA-198613	R-HSA-8932400	R-HSA-69562	R-HSA-188345"
R-HSA-211733,"Regulation of activated PAK-2p34 by proteasome mediated degradation",7,50,0.0032558442404115387,0.4610325028903719,0.7266170010366141,2,2,1.3810247203424942E-4,9606,Homo sapiens,"RPN2	PSME1	PSME2	RPS27A	PSMB8	PSMB9","","R-HSA-211715	R-HSA-211734"
R-HSA-512988,"Interleukin-3, Interleukin-5 and GM-CSF signaling",7,50,0.0032558442404115387,0.4610325028903719,0.7266170010366141,28,38,0.002623946968650739,9606,Homo sapiens,"SYK	PIK3CA	IL2RB	IL5RA	RPS27A	JAK2","","R-HSA-912527	R-HSA-879942	R-HSA-914182	R-HSA-879937	R-HSA-921155	R-HSA-508247	R-HSA-913374	R-HSA-913371	R-HSA-913370	R-HSA-913424	R-HSA-913360	R-HSA-879917	R-HSA-913451	R-HSA-909738	R-HSA-879909	R-HSA-450031	R-HSA-879910	R-HSA-879907	R-HSA-453111	R-HSA-879934	R-HSA-453104	R-HSA-879930	R-HSA-879925	R-HSA-912757	R-HSA-912629	R-HSA-914036	R-HSA-913456	R-HSA-912627"
R-HSA-110329,"Cleavage of the damaged pyrimidine ",7,50,0.0032558442404115387,0.4610325028903719,0.7266170010366141,2,20,0.0013810247203424942,9606,Homo sapiens,"H2BC12	H4C8	H2BC5	OGG1	H2BC4","","R-HSA-110244	R-HSA-9629497"
R-HSA-73928,"Depyrimidination",7,50,0.0032558442404115387,0.4610325028903719,0.7266170010366141,4,41,0.0028311006767021128,9606,Homo sapiens,"H2BC12	H4C8	H2BC5	OGG1	H2BC4","","R-HSA-110244	R-HSA-9629497	R-HSA-110236	R-HSA-9629372"
R-HSA-68949,"Orc1 removal from chromatin",10,73,0.004753532591000847,0.461855585787754,0.7266170010366141,3,4,2.7620494406849883E-4,9606,Homo sapiens,"CCNA2	CCNA1	RPN2	MCM8	PSME1	PSME2	RPS27A	PSMB8	PSMB9","","R-HSA-68944	R-HSA-68946	R-HSA-68948"
R-HSA-5688426,"Deubiquitination",38,289,0.018818779709578695,0.46373320860487977,0.7266170010366141,62,77,0.0053169451733186025,9606,Homo sapiens,"USP15	RPN2	KDM1B	TECR	ARRB1	BRCA1	NOD2	USP18	IFIH1	BABAM1	VCPIP1	RHOT1	UFD1	TRIM25	RPS27A	USP8	USP25	H2BC5	DDX58	MCRS1	H2BC4	AXIN2	PSMB8	H2BC18	PSMB9	H2BC12	CCNA2	CCNA1	TRAF3	PSME1	PSME2	BIRC2	RIGI","","R-HSA-5690196	R-HSA-688136	R-HSA-6781797	R-HSA-6782820	R-HSA-8869506	R-HSA-6781922	R-HSA-5689950	R-HSA-5696605	R-HSA-5688797	R-HSA-5690843	R-HSA-5696600	R-HSA-6781814	R-HSA-5689539	R-HSA-5696960	R-HSA-5665871	R-HSA-8865182	R-HSA-5690319	R-HSA-5690827
R-HSA-450282,"MAPK targets/ Nuclear events mediated by MAP kinases",5,35,0.002279090968288077,0.4669340775782135,0.7266170010366141,8,16,0.0011048197762739953,9606,Homo sapiens,"MEF2C	PPP2R5D	VRK3	DUSP6	MAPK3","","R-HSA-450325	R-HSA-199959	R-HSA-203797	R-HSA-168053	R-HSA-198756	R-HSA-198731	R-HSA-198746	R-HSA-199929"
R-HSA-9759475,"Regulation of CDH11 Expression and Function",5,35,0.002279090968288077,0.4669340775782135,0.7266170010366141,12,28,0.0019334346084794918,9606,Homo sapiens,"MOV10	ZEB2	JUP	CTNNA1	TNRC6A","","R-HSA-9833671	R-HSA-9760965	R-HSA-9759809	R-HSA-9761025	R-HSA-9761027	R-HSA-9759516	R-HSA-9761452	R-HSA-9761421	R-HSA-9759950	R-HSA-9833674	R-HSA-9759513	R-HSA-9833672"
R-HSA-180024,"DARPP-32 events",5,35,0.002279090968288077,0.4669340775782135,0.7266170010366141,3,12,8.286148322054964E-4,9606,Homo sapiens,"PPP3CA	PPP3R1	PPP3CB	PPP3CC	PPP2R5D","","R-HSA-201783	R-HSA-201787	R-HSA-201790"
R-HSA-202424,"Downstream TCR signaling",15,112,0.007293091098521847,0.47012651188320786,0.7266170010366141,19,24,0.0016572296644109929,9606,Homo sapiens,"HLA-DRB4	RPN2	PDPK1	FBXW11	PSMB8	PSMB9	PIK3CA	PSME1	HLA-DRA	PSME2	CD247	RPS27A	HLA-DQA2	HLA-DQA1","","R-HSA-202307	R-HSA-202466	R-HSA-5607728	R-HSA-202534	R-HSA-202437	R-HSA-202500	R-HSA-202443	R-HSA-202472	R-HSA-202510	R-HSA-202478	R-HSA-202222	R-HSA-202453	R-HSA-202164	R-HSA-202459	R-HSA-202203	R-HSA-5607724	R-HSA-202394	R-HSA-202489	R-HSA-202365"
R-HSA-5607761,"Dectin-1 mediated noncanonical NF-kB signaling",9,66,0.0042977143973432315,0.4736083757851415,0.7266170010366141,7,9,6.214611241541223E-4,9606,Homo sapiens,"RPN2	FBXW11	REL	PSME1	PSME2	RPS27A	PSMB8	PSMB9","","R-HSA-5660965	R-HSA-5607731	R-HSA-5607725	R-HSA-5607741	R-HSA-5607726	R-HSA-5607720	R-HSA-5607723"
R-HSA-5656121,"Translesion synthesis by POLI",3,20,0.0013023376961646155,0.4736543680759472,0.7266170010366141,3,3,2.071537080513741E-4,9606,Homo sapiens,"RPA1	RPS27A","","R-HSA-5656148	R-HSA-5656158	R-HSA-5656105"
R-HSA-5083636,"Defective GALNT12 causes CRCS1",3,20,0.0013023376961646155,0.4736543680759472,0.7266170010366141,1,1,6.905123601712471E-5,9606,Homo sapiens,"GALNT12	MUC1	MUC6","","R-HSA-5096532"
R-HSA-5635838,"Activation of SMO",3,20,0.0013023376961646155,0.4736543680759472,0.7266170010366141,2,9,6.214611241541223E-4,9606,Homo sapiens,"SHH	PTCH1	ARRB1","","R-HSA-5632668	R-HSA-5632667"
R-HSA-392023,"Adrenaline signalling through Alpha-2 adrenergic receptor",1,5,3.255844240411539E-4,0.4738437347003205,0.7266170010366141,1,1,6.905123601712471E-5,9606,Homo sapiens,"ADRA2B","","R-HSA-390663"
R-HSA-5578999,"Defective GCLC causes HAGGSD",1,5,3.255844240411539E-4,0.4738437347003205,0.7266170010366141,1,1,6.905123601712471E-5,9606,Homo sapiens,"GCLC","","R-HSA-5602892"
R-HSA-5579005,"Defective CYP4F22 causes ARCI5",1,5,3.255844240411539E-4,0.4738437347003205,0.7266170010366141,1,1,6.905123601712471E-5,9606,Homo sapiens,"CYP4F22","","R-HSA-5602272"
R-HSA-8941237,"Invadopodia formation",1,5,3.255844240411539E-4,0.4738437347003205,0.7266170010366141,1,1,6.905123601712471E-5,9606,Homo sapiens,"ADAM12","","R-HSA-8941234"
R-HSA-5660862,"Defective SLC7A7 causes lysinuric protein intolerance (LPI)",1,5,3.255844240411539E-4,0.4738437347003205,0.7266170010366141,1,1,6.905123601712471E-5,9606,Homo sapiens,"SLC7A7","","R-HSA-5660910"
R-HSA-5682113,"Defective ABCA1 causes TGD",1,5,3.255844240411539E-4,0.4738437347003205,0.7266170010366141,1,1,6.905123601712471E-5,9606,Homo sapiens,"ABCA1","","R-HSA-5682111"
R-HSA-1368071,"NR1D1 (REV-ERBA) represses gene expression",1,5,3.255844240411539E-4,0.4738437347003205,0.7266170010366141,1,1,6.905123601712471E-5,9606,Homo sapiens,"NR1D1","","R-HSA-5663252"
R-HSA-9636249,"Inhibition of nitric oxide production",1,5,3.255844240411539E-4,0.4738437347003205,0.7266170010366141,3,5,3.4525618008562355E-4,9606,Homo sapiens,"KPNB1","","R-HSA-9636242	R-HSA-9636247	R-HSA-9636251"
R-HSA-8875513,"MET interacts with TNS proteins",1,5,3.255844240411539E-4,0.4738437347003205,0.7266170010366141,1,2,1.3810247203424942E-4,9606,Homo sapiens,"ITGB1","","R-HSA-8875531"
R-HSA-844623,"The IPAF inflammasome",1,5,3.255844240411539E-4,0.4738437347003205,0.7266170010366141,1,2,1.3810247203424942E-4,9606,Homo sapiens,"CASP1","","R-HSA-844617"
R-HSA-167060,"NGF processing",1,5,3.255844240411539E-4,0.4738437347003205,0.7266170010366141,1,5,3.4525618008562355E-4,9606,Homo sapiens,"PCSK5","","R-HSA-187020"
R-HSA-9036866,"Expression and Processing of Neurotrophins",1,5,3.255844240411539E-4,0.4738437347003205,0.7266170010366141,1,5,3.4525618008562355E-4,9606,Homo sapiens,"PCSK5","","R-HSA-187020"
R-HSA-162909,"Host Interactions of HIV factors",20,151,0.009832649606042847,0.4750569793424533,0.7266170010366141,33,54,0.003728766744924734,9606,Homo sapiens,"ARF1	RPN2	NUP188	APOBEC3G	AP1B1	HLA-A	PSMB8	PSMB9	XPO1	CD8B	PSME1	PSME2	CD247	RPS27A	B2M	PPIA	KPNB1	SLC25A6","","R-HSA-180739	R-HSA-180736	R-HSA-182279	R-HSA-180555	R-HSA-180622	R-HSA-182286	R-HSA-164943	R-HSA-180630	R-HSA-180885	R-HSA-180634	R-HSA-182171	R-HSA-180632	R-HSA-180573	R-HSA-182243	R-HSA-180710	R-HSA-165028	R-HSA-180709	R-HSA-165034	R-HSA-182186	R-HSA-180905	R-HSA-200879	R-HSA-165043	R-HSA-182198	R-HSA-165047	R-HSA-182263	R-HSA-180725	R-HSA-180597	R-HSA-180602	R-HSA-180603	R-HSA-180728	R-HSA-165055	R-HSA-180732	R-HSA-180540"
R-HSA-9645723,"Diseases of programmed cell death",13,97,0.0063163378263983855,0.4761821200117585,0.7266170010366141,7,37,0.002554895732633614,9606,Homo sapiens,"H2BC12	H4C8	CAPNS1	MLKL	H2BC5	H2BC4	H3C4	H3-3A	EZH2	LMNB1","","R-HSA-8868134	R-HSA-8868340	R-HSA-8863012	R-HSA-9686343	R-HSA-9698677	R-HSA-8863008	R-HSA-9710490"
R-HSA-9013148,"CDC42 GTPase cycle",21,159,0.010353584684508694,0.47811425769363824,0.7266170010366141,4,6,4.143074161027482E-4,9606,Homo sapiens,"CPNE8	PLEKHG1	JUP	WIPF1	CAV1	RASGRF2	DOCK8	STARD8	IQGAP1	BAIAP2	FGD2	BCR	FGD4	PARD6A	FMNL2	CHN1	CDC42EP2	LAMTOR1	SRGAP2	ECT2","","R-HSA-9013161	R-HSA-9013157	R-HSA-9013159	R-HSA-9013158"
R-HSA-3371453,"Regulation of HSF1-mediated heat shock response",15,113,0.007358207983330077,0.48369221148218244,0.7266170010366141,9,14,9.667173042397459E-4,9606,Homo sapiens,"NUP188	BAG3	HSPA7	HSPA6	RPA1	SERPINH1	TNFRSF21	HSPA1A	MAPK3","","R-HSA-5251955	R-HSA-5251942	R-HSA-5251959	R-HSA-3371531	R-HSA-3371467	R-HSA-5252041	R-HSA-5333051	R-HSA-3371518	R-HSA-5252079"
R-HSA-1989781,"PPARA activates gene expression",23,175,0.011395454841440385,0.48376614566152853,0.7266170010366141,41,41,0.0028311006767021128,9606,Homo sapiens,"ABCA1	NCOA1	SLC27A1	ACSL1	NCOA3	RORA	NR1D1	MED16	NPAS2	HELZ2	MED25	TBL1X	RGL1	CLOCK	PPARGC1B	TNFRSF21","","R-HSA-1655826	R-HSA-1989778	R-HSA-1989779	R-HSA-560517	R-HSA-1989776	R-HSA-1989777	R-HSA-1989774	R-HSA-560473	R-HSA-1989775	R-HSA-1989772	R-HSA-1989773	R-HSA-1989770	R-HSA-1368065	R-HSA-1989771	R-HSA-1989768	R-HSA-1989767	R-HSA-1989764	R-HSA-1989765	R-HSA-1989762	R-HSA-1989760	R-HSA-1989761	R-HSA-1989758	R-HSA-1989759	R-HSA-879724	R-HSA-1989756	R-HSA-1989757	R-HSA-1989754	R-HSA-1989755	R-HSA-1989752	R-HSA-1989753	R-HSA-1801587	R-HSA-1989750	R-HSA-1989751	R-HSA-1989748	R-HSA-1989749
R-HSA-977068,"Termination of O-glycan biosynthesis",4,28,0.0018232727746304617,0.48394165653218546,0.7266170010366141,4,4,2.7620494406849883E-4,9606,Homo sapiens,"MUC1	ST3GAL4	MUC6	ST3GAL3","","R-HSA-977071	R-HSA-981497	R-HSA-981814	R-HSA-981809"
R-HSA-69656,"Cyclin A:Cdk2-associated events at S phase entry",12,90,0.005860519632740769,0.4871093641209694,0.7266170010366141,15,19,0.0013119734843253694,9606,Homo sapiens,"CCNA2	CCNA1	CDKN1A	RPN2	MAX	PSME1	E2F2	PSME2	RPS27A	PSMB8	PSMB9","","R-HSA-187520	R-HSA-187552	R-HSA-174273	R-HSA-174054	R-HSA-187916	R-HSA-187948	R-HSA-187949	R-HSA-187574	R-HSA-187575	R-HSA-187828	R-HSA-198613	R-HSA-174164	R-HSA-188345	R-HSA-187934	R-HSA-174110"
R-HSA-9758941,"Gastrulation",21,160,0.010418701569316924,0.4895164778770912,0.7266170010366141,29,89,0.006145560005524099,9606,Homo sapiens,"TEAD4	EPHA4	TCF7L2	RPN2	TCF7	NOG	LEF1	CXCR4	PSMB8	PSMB9	ZEB2	SHH	GBX2	PSME1	PSME2","","R-HSA-9823952	R-HSA-9825555	R-HSA-9825564	R-HSA-9793887	R-HSA-9793375	R-HSA-9824222	R-HSA-9824472	R-HSA-9793921	R-HSA-9796225	R-HSA-9796300	R-HSA-9824268	R-HSA-9754191	R-HSA-9832845	R-HSA-9823950	R-HSA-9832907	R-HSA-9759882	R-HSA-9794058	R-HSA-9824266	R-HSA-9823729	R-HSA-9796209	R-HSA-452331	R-HSA-9825275	R-HSA-9833063	R-HSA-9793382	R-HSA-9815789	R-HSA-9824236	R-HSA-9825582	R-HSA-9832938	R-HSA-9833066"
R-HSA-9008059,"Interleukin-37 signaling",5,36,0.002344207853096308,0.4911677065483938,0.7266170010366141,14,14,9.667173042397459E-4,9606,Homo sapiens,"SIGIRR	IL37	CASP1	PTPN2","","R-HSA-9008587	R-HSA-9012556	R-HSA-9008684	R-HSA-9008577	R-HSA-8848335	R-HSA-9008928	R-HSA-9008696	R-HSA-9012542	R-HSA-9008894	R-HSA-9012689	R-HSA-9009072	R-HSA-9008692	R-HSA-9008694	R-HSA-9009910"
R-HSA-456926,"Thrombin signalling through proteinase activated receptors (PARs)",5,36,0.002344207853096308,0.4911677065483938,0.7266170010366141,12,16,0.0011048197762739953,9606,Homo sapiens,"GNAQ	GNG7	GNB4	ARRB1	MAPK3","","R-HSA-396996	R-HSA-397891	R-HSA-418163	R-HSA-418176	R-HSA-418158	R-HSA-114552	R-HSA-396941	R-HSA-418170	R-HSA-397835	R-HSA-418091	R-HSA-418200	R-HSA-114558"
R-HSA-8863795,"Downregulation of ERBB2 signaling",5,36,0.002344207853096308,0.4911677065483938,0.7266170010366141,10,14,9.667173042397459E-4,9606,Homo sapiens,"USP8	MATK	RPS27A	HBEGF","","R-HSA-1918092	R-HSA-1358789	R-HSA-1918095	R-HSA-1358790	R-HSA-1358791	R-HSA-1963563	R-HSA-1358797	R-HSA-8863804	R-HSA-1358792	R-HSA-1358795"
R-HSA-9033241,"Peroxisomal protein import",9,67,0.004362831282151462,0.4912616553115423,0.7266170010366141,21,26,0.0017953321364452424,9606,Homo sapiens,"ACOT8	PHYH	DBP	EPHX2	CAT	SLC27A3	RPS27A	CRAT","","R-HSA-9033514	R-HSA-9033485	R-HSA-9033516	R-HSA-9033505	R-HSA-9033509	R-HSA-9033478	R-HSA-9033240	R-HSA-8953946	R-HSA-9033499	R-HSA-9033530	R-HSA-9033533	R-HSA-8953917	R-HSA-9033233	R-HSA-9033232	R-HSA-9033491	R-HSA-9033235	R-HSA-9033490	R-HSA-9033236	R-HSA-9033527	R-HSA-9033526	R-HSA-9033238"
R-HSA-69306,"DNA Replication",22,168,0.01093963664778277,0.49214025164017317,0.7266170010366141,27,58,0.004004971688993233,9606,Homo sapiens,"H4C8	RPN2	H2BC5	UBE2C	MCM8	H2BC4	RPA1	PSMB8	PSMB9	H2BC12	CCNA2	CCNA1	CDC45	PSME1	PSME2	RPS27A	H3C4	H3-3A	KPNB1","","R-HSA-9734687	R-HSA-9749215	R-HSA-69005	R-HSA-68940	R-HSA-68944	R-HSA-68688	R-HSA-68946	R-HSA-68948	R-HSA-69140	R-HSA-69015	R-HSA-69142	R-HSA-68825	R-HSA-69016	R-HSA-9749197	R-HSA-69144	R-HSA-9734670	R-HSA-68960	R-HSA-68712	R-HSA-176942	R-HSA-9734713	R-HSA-68914	R-HSA-68917	R-HSA-68916	R-HSA-68919	R-HSA-68918	R-HSA-169461	R-HSA-9749098"
R-HSA-2132295,"MHC class II antigen presentation",18,137,0.008921013218727616,0.4930612181504468,0.7266170010366141,26,26,0.0017953321364452424,9606,Homo sapiens,"LAG3	ARF1	HLA-DRB4	CLTC	AP1B1	IFI30	TUBA4A	CTSL	HLA-DRA	CTSF	SEC24D	HLA-DQA2	B2M	HLA-DQA1	LGMN","","R-HSA-2130336	R-HSA-8951498	R-HSA-8951500	R-HSA-2130725	R-HSA-2130731	R-HSA-2130349	R-HSA-2130478	R-HSA-2213235	R-HSA-2213236	R-HSA-2213239	R-HSA-2130486	R-HSA-2213241	R-HSA-2213240	R-HSA-8856157	R-HSA-2213243	R-HSA-2130619	R-HSA-2213244	R-HSA-2213246	R-HSA-2213248	R-HSA-2130500	R-HSA-2130504	R-HSA-2130378	R-HSA-2130640	R-HSA-2130641	R-HSA-2130706	R-HSA-2130393"
R-HSA-5687128,"MAPK6/MAPK4 signaling",14,106,0.006902389789672462,0.4941009745886751,0.7266170010366141,14,40,0.0027620494406849884,9606,Homo sapiens,"ZBP1	RPN2	NCOA3	PSMB8	CDC14B	PSMB9	MOV10	XPO1	PSME1	CDC42EP2	PSME2	RPS27A	TNRC6A","","R-HSA-5687090	R-HSA-5692754	R-HSA-5687103	R-HSA-5692764	R-HSA-5687099	R-HSA-5687097	R-HSA-5687079	R-HSA-5692775	R-HSA-5687109	R-HSA-5687105	R-HSA-5692749	R-HSA-5687112	R-HSA-5687113	R-HSA-5687081"
R-HSA-69017,"CDK-mediated phosphorylation and removal of Cdc6",10,75,0.004883766360617308,0.49531267095911335,0.7266170010366141,3,4,2.7620494406849883E-4,9606,Homo sapiens,"CCNA2	CCNA1	RPN2	UBE2C	PSME1	PSME2	RPS27A	PSMB8	PSMB9","","R-HSA-69015	R-HSA-69016	R-HSA-69005"
R-HSA-419037,"NCAM1 interactions",6,44,0.002865142931562154,0.49676919207588754,0.7266170010366141,10,10,6.905123601712471E-4,9606,Homo sapiens,"CACNA1I	COL5A3	COL6A2	COL4A3	NCAM1	AGRN","","R-HSA-375157	R-HSA-422454	R-HSA-525833	R-HSA-375155	R-HSA-375154	R-HSA-375149	R-HSA-375148	R-HSA-375151	R-HSA-375160	R-HSA-375144"
R-HSA-9694548,"Maturation of spike protein",6,44,0.002865142931562154,0.49676919207588754,0.7266170010366141,5,12,8.286148322054964E-4,9606,Homo sapiens,"ZDHHC9	RPN2	PRKCSH	ST3GAL4	GOLGA7	ST3GAL3","","R-HSA-9686790	R-HSA-9694341	R-HSA-9697018	R-HSA-9694793	R-HSA-9694364"
R-HSA-3899300,"SUMOylation of transcription cofactors",6,44,0.002865142931562154,0.49676919207588754,0.7266170010366141,8,27,0.001864383372462367,9606,Homo sapiens,"NCOA1	DDX17	UHRF2	NRIP1	MAL	PHC3","","R-HSA-3900047	R-HSA-3108203	R-HSA-4086036	R-HSA-3927824	R-HSA-3296126	R-HSA-3900070	R-HSA-3108209	R-HSA-4085296"
R-HSA-9013420,"RHOU GTPase cycle",6,44,0.002865142931562154,0.49676919207588754,0.7266170010366141,1,4,2.7620494406849883E-4,9606,Homo sapiens,"PARD6A	DLG5	CLTC	PTK2B	IQGAP1	SRGAP2","","R-HSA-9018766"
R-HSA-8948216,"Collagen chain trimerization",6,44,0.002865142931562154,0.49676919207588754,0.7266170010366141,6,28,0.0019334346084794918,9606,Homo sapiens,"COL16A1	COL13A1	COL5A3	COL6A2	COL4A3","","R-HSA-8944265	R-HSA-8944266	R-HSA-8944219	R-HSA-8944223	R-HSA-8944261	R-HSA-8944247"
R-HSA-173107,"Binding and entry of HIV virion",2,13,8.465195025070001E-4,0.49726083207518246,0.7266170010366141,8,8,5.524098881369977E-4,9606,Homo sapiens,"CXCR4	PPIA","","R-HSA-164515	R-HSA-164500	R-HSA-164507	R-HSA-164521	R-HSA-164510	R-HSA-164524	R-HSA-164508	R-HSA-164509"
R-HSA-2022923,"Dermatan sulfate biosynthesis",2,13,8.465195025070001E-4,0.49726083207518246,0.7266170010366141,4,4,2.7620494406849883E-4,9606,Homo sapiens,"VCAN	DSEL","","R-HSA-2022063	R-HSA-2022061	R-HSA-2022052	R-HSA-2022065"
R-HSA-2586552,"Signaling by Leptin",2,13,8.465195025070001E-4,0.49726083207518246,0.7266170010366141,15,19,0.0013119734843253694,9606,Homo sapiens,"SOCS3	JAK2","","R-HSA-2671850	R-HSA-2672302	R-HSA-2671855	R-HSA-2671872	R-HSA-2671873	R-HSA-2671747	R-HSA-2671876	R-HSA-2671868	R-HSA-2671742	R-HSA-2671839	R-HSA-2586559	R-HSA-2586555	R-HSA-2671829	R-HSA-2586553	R-HSA-2671862"
R-HSA-428359,"Insulin-like Growth Factor-2 mRNA Binding Proteins (IGF2BPs/IMPs/VICKZs) bind RNA",2,13,8.465195025070001E-4,0.49726083207518246,0.7266170010366141,2,3,2.071537080513741E-4,9606,Homo sapiens,"ZBP1	IGF2BP3","","R-HSA-428287	R-HSA-428296"
R-HSA-9762292,"Regulation of CDH11 function",2,13,8.465195025070001E-4,0.49726083207518246,0.7266170010366141,5,10,6.905123601712471E-4,9606,Homo sapiens,"JUP	CTNNA1","","R-HSA-9833671	R-HSA-9761452	R-HSA-9761421	R-HSA-9833674	R-HSA-9833672"
R-HSA-174362,"Transport and synthesis of PAPS",2,13,8.465195025070001E-4,0.49726083207518246,0.7266170010366141,2,4,2.7620494406849883E-4,9606,Homo sapiens,"SLC35B3	SAT1","","R-HSA-741449	R-HSA-427555"
R-HSA-140342,"Apoptosis induced DNA fragmentation",2,13,8.465195025070001E-4,0.49726083207518246,0.7266170010366141,5,12,8.286148322054964E-4,9606,Homo sapiens,"KPNB1	H1-2","","R-HSA-211191	R-HSA-211239	R-HSA-211206	R-HSA-9029667	R-HSA-211247"
R-HSA-9627069,"Regulation of the apoptosome activity",2,13,8.465195025070001E-4,0.49726083207518246,0.7266170010366141,2,6,4.143074161027482E-4,9606,Homo sapiens,"DIABLO	MAPK3","","R-HSA-9627089	R-HSA-9627078"
R-HSA-111458,"Formation of apoptosome",2,13,8.465195025070001E-4,0.49726083207518246,0.7266170010366141,2,10,6.905123601712471E-4,9606,Homo sapiens,"DIABLO	MAPK3","","R-HSA-9627089	R-HSA-9627078"
R-HSA-176408,"Regulation of APC/C activators between G1/S and early anaphase",11,83,0.005404701439083154,0.4989382256404348,0.7266170010366141,7,14,9.667173042397459E-4,9606,Homo sapiens,"CCNA2	CCNA1	RPN2	UBE2C	PSME1	PSME2	RPS27A	BUB1	PSMB8	PSMB9","","R-HSA-188371	R-HSA-174203	R-HSA-174139	R-HSA-174159	R-HSA-174079	R-HSA-141423	R-HSA-141437"
R-HSA-69231,"Cyclin D associated events in G1",7,52,0.0033860780100280004,0.501373454889235,0.7266170010366141,9,17,0.00117387101229112,9606,Homo sapiens,"CDKN1C	CDKN1A	E2F2	RPS27A	JAK2","","R-HSA-8941915	R-HSA-8942607	R-HSA-1363331	R-HSA-9018017	R-HSA-69227	R-HSA-8942803	R-HSA-1226094	R-HSA-8942836	R-HSA-1226095"
R-HSA-69236,"G1 Phase",7,52,0.0033860780100280004,0.501373454889235,0.7266170010366141,9,17,0.00117387101229112,9606,Homo sapiens,"CDKN1C	CDKN1A	E2F2	RPS27A	JAK2","","R-HSA-8941915	R-HSA-8942607	R-HSA-1363331	R-HSA-9018017	R-HSA-69227	R-HSA-8942803	R-HSA-1226094	R-HSA-8942836	R-HSA-1226095"
R-HSA-8864260,"Transcriptional regulation by the AP-2 (TFAP2) family of transcription factors",7,52,0.0033860780100280004,0.501373454889235,0.7266170010366141,8,44,0.003038254384753487,9606,Homo sapiens,"CDKN1A	ATAD2	KIT	MYBL2","","R-HSA-8937369	R-HSA-8864690	R-HSA-8865280	R-HSA-8869566	R-HSA-8869549	R-HSA-8865244	R-HSA-8864698	R-HSA-8865256"
R-HSA-9634815,"Transcriptional Regulation by NPAS4",8,60,0.003907013088493847,0.5053062892016726,0.7266170010366141,8,47,0.003245408092804861,9606,Homo sapiens,"MOV10	XPO1	MAGED1	NAMPT	TNRC6A	MAPK3","","R-HSA-9769141	R-HSA-9768788	R-HSA-9769316	R-HSA-9769235	R-HSA-9644900	R-HSA-9768782	R-HSA-9769115	R-HSA-9769323"
R-HSA-400206,"Regulation of lipid metabolism by PPARalpha",23,177,0.011525688611056847,0.5054766430808519,0.7266170010366141,44,45,0.003107305620770612,9606,Homo sapiens,"ABCA1	NCOA1	SLC27A1	ACSL1	NCOA3	RORA	NR1D1	MED16	NPAS2	HELZ2	MED25	TBL1X	RGL1	CLOCK	PPARGC1B	TNFRSF21","","R-HSA-400143	R-HSA-1655826	R-HSA-1989778	R-HSA-1989779	R-HSA-560517	R-HSA-1989776	R-HSA-1989777	R-HSA-1989774	R-HSA-560473	R-HSA-1989775	R-HSA-1989772	R-HSA-1989773	R-HSA-1989770	R-HSA-1368065	R-HSA-1989771	R-HSA-1989768	R-HSA-1989767	R-HSA-1989764	R-HSA-1989765	R-HSA-1989762	R-HSA-1989760	R-HSA-1989761	R-HSA-9734475	R-HSA-1989758	R-HSA-1989759	R-HSA-879724	R-HSA-1989756	R-HSA-1989757	R-HSA-1989754	R-HSA-1989755	R-HSA-1989752	R-HSA-1989753	R-HSA-1801587	R-HSA-1989750	R-HSA-1989751
R-HSA-5655862,"Translesion synthesis by POLK",3,21,0.0013674545809728462,0.5056641331563803,0.7266170010366141,3,3,2.071537080513741E-4,9606,Homo sapiens,"RPA1	RPS27A","","R-HSA-5655892	R-HSA-5655965	R-HSA-5655835"
R-HSA-5083632,"Defective C1GALT1C1 causes TNPS",3,21,0.0013674545809728462,0.5056641331563803,0.7266170010366141,1,1,6.905123601712471E-5,9606,Homo sapiens,"MUC1	C1GALT1	MUC6","","R-HSA-6785524"
R-HSA-77595,"Processing of Intronless Pre-mRNAs",3,21,0.0013674545809728462,0.5056641331563803,0.7266170010366141,4,5,3.4525618008562355E-4,9606,Homo sapiens,"CPSF6	CSTF3","","R-HSA-77591	R-HSA-77590	R-HSA-77593	R-HSA-77592"
R-HSA-8866910,"TFAP2 (AP-2) family regulates transcription of growth factors and their receptors",3,21,0.0013674545809728462,0.5056641331563803,0.7266170010366141,3,18,0.0012429222483082447,9606,Homo sapiens,"KIT	ATAD2","","R-HSA-8937369	R-HSA-8864690	R-HSA-8864698"
R-HSA-109581,"Apoptosis",25,193,0.012567558767988539,0.5096904104806416,0.7266170010366141,42,142,0.009805275514431708,9606,Homo sapiens,"DBNL	RPN2	MAGED1	DIABLO	PRKCD	TNFRSF10B	LY96	SEPTIN4	PSMB8	H1-2	LMNB1	PSMB9	CASP7	PPP3R1	PPP3CC	TNFSF10	PSME1	PSME2	VIM	RPS27A	TLR4	BIRC2	KPNB1	MAPK3","","R-HSA-211715	R-HSA-139906	R-HSA-114307	R-HSA-9627089	R-HSA-114306	R-HSA-9627350	R-HSA-211206	R-HSA-351936	R-HSA-114440	R-HSA-212552	R-HSA-202960	R-HSA-6805811	R-HSA-114261	R-HSA-9627078	R-HSA-211734	R-HSA-202966	R-HSA-351901	R-HSA-114392	R-HSA-3465448	R-HSA-201628	R-HSA-201634	R-HSA-264871	R-HSA-2562564	R-HSA-211239	R-HSA-201639	R-HSA-141156	R-HSA-9029667
R-HSA-9634638,"Estrogen-dependent nuclear events downstream of ESR-membrane signaling",4,29,0.0018883896594386925,0.510966865496416,0.7266170010366141,4,12,8.286148322054964E-4,9606,Homo sapiens,"XPO1	MAPK3	UHMK1	HBEGF","","R-HSA-9632868	R-HSA-198731	R-HSA-9632873	R-HSA-9625465"
R-HSA-196807,"Nicotinate metabolism",11,84,0.005469818323891385,0.5146513757031287,0.7266170010366141,9,29,0.0020024858444966163,9606,Homo sapiens,"PARP10	BST1	NT5E	NNMT	NAMPT	CD38	PARP16	NMNAT3	PARP14	PARP9	NADK","","R-HSA-8938073	R-HSA-197250	R-HSA-8940074	R-HSA-8938076	R-HSA-200474	R-HSA-5359451	R-HSA-197198	R-HSA-8870346	R-HSA-8940070"
R-HSA-162588,"Budding and maturation of HIV virion",5,37,0.0024093247379045387,0.5149867468372461,0.7266170010366141,3,4,2.7620494406849883E-4,9606,Homo sapiens,"CHMP2A	RPS27A	PPIA	CHMP5","","R-HSA-3159232	R-HSA-3159227	R-HSA-3139027"
R-HSA-174143,"APC/C-mediated degradation of cell cycle proteins",12,92,0.0059907534023572314,0.5172305654214041,0.7266170010366141,32,40,0.0027620494406849884,9606,Homo sapiens,"CCNA2	CCNA1	RPN2	UBE2C	PSME1	PSME2	RPS27A	BUB1	PSMB8	AURKA	PSMB9","","R-HSA-174144	R-HSA-174088	R-HSA-174159	R-HSA-174157	R-HSA-179410	R-HSA-174227	R-HSA-188371	R-HSA-174224	R-HSA-9686980	R-HSA-174171	R-HSA-174104	R-HSA-174105	R-HSA-179417	R-HSA-174238	R-HSA-188191	R-HSA-179421	R-HSA-174119	R-HSA-174058	R-HSA-9686969	R-HSA-174120	R-HSA-174057	R-HSA-174121	R-HSA-174255	R-HSA-141423	R-HSA-174195	R-HSA-174070	R-HSA-174132	R-HSA-174202	R-HSA-174203	R-HSA-174139	R-HSA-174079	R-HSA-141437"
R-HSA-453276,"Regulation of mitotic cell cycle",12,92,0.0059907534023572314,0.5172305654214041,0.7266170010366141,32,40,0.0027620494406849884,9606,Homo sapiens,"CCNA2	CCNA1	RPN2	UBE2C	PSME1	PSME2	RPS27A	BUB1	PSMB8	AURKA	PSMB9","","R-HSA-174144	R-HSA-174088	R-HSA-174159	R-HSA-174157	R-HSA-179410	R-HSA-174227	R-HSA-188371	R-HSA-174224	R-HSA-9686980	R-HSA-174171	R-HSA-174104	R-HSA-174105	R-HSA-179417	R-HSA-174238	R-HSA-188191	R-HSA-179421	R-HSA-174119	R-HSA-174058	R-HSA-9686969	R-HSA-174120	R-HSA-174057	R-HSA-174121	R-HSA-174255	R-HSA-141423	R-HSA-174195	R-HSA-174070	R-HSA-174132	R-HSA-174202	R-HSA-174203	R-HSA-174139	R-HSA-174079	R-HSA-141437"
R-HSA-5632684,"Hedgehog 'on' state",12,92,0.0059907534023572314,0.5172305654214041,0.7266170010366141,16,37,0.002554895732633614,9606,Homo sapiens,"SHH	RPN2	PTCH1	RDX	PSME1	PSME2	ARRB1	RPS27A	PSMB8	PSMB9","","R-HSA-5635856	R-HSA-5635868	R-HSA-5632668	R-HSA-5635865	R-HSA-5635864	R-HSA-5632667	R-HSA-445448	R-HSA-5632677	R-HSA-5632646	R-HSA-5632653	R-HSA-5632652	R-HSA-5635855	R-HSA-5635854	R-HSA-5632649	R-HSA-5632648	R-HSA-5635848"
R-HSA-180534,"Vpu mediated degradation of CD4",7,53,0.003451194894836231,0.5211767455516506,0.7266170010366141,2,5,3.4525618008562355E-4,9606,Homo sapiens,"RPN2	PSME1	PSME2	RPS27A	PSMB8	PSMB9","","R-HSA-180597	R-HSA-180573"
R-HSA-5362768,"Hh mutants are degraded by ERAD",8,61,0.003972129973302077,0.5237370807473356,0.7266170010366141,6,6,4.143074161027482E-4,9606,Homo sapiens,"SHH	RPN2	PSME1	PSME2	RPS27A	PSMB8	PSMB9","","R-HSA-5387392	R-HSA-5362450	R-HSA-5483238	R-HSA-5387386	R-HSA-5358460	R-HSA-5387389"
R-HSA-432722,"Golgi Associated Vesicle Biogenesis",8,61,0.003972129973302077,0.5237370807473356,0.7266170010366141,6,7,4.8335865211987294E-4,9606,Homo sapiens,"NAPA	ARF1	SORT1	FTH1	CLTC	AP1B1	ARRB1	TXNDC5","","R-HSA-429815	R-HSA-421831	R-HSA-421836	R-HSA-434362	R-HSA-421835	R-HSA-421833"
R-HSA-3000171,"Non-integrin membrane-ECM interactions",8,61,0.003972129973302077,0.5237370807473356,0.7266170010366141,7,22,0.0015191271923767435,9606,Homo sapiens,"ITGB1	ITGB4	COL5A3	COL4A3	SDC3	ITGA6	AGRN","","R-HSA-2684507	R-HSA-2396113	R-HSA-2681694	R-HSA-2465890	R-HSA-2327738	R-HSA-2731075	R-HSA-2731074"
R-HSA-1442490,"Collagen degradation",9,69,0.004493065051767923,0.5260658289960541,0.7266170010366141,14,34,0.00234774202458224,9606,Homo sapiens,"COL16A1	COL13A1	CTSL	COL5A3	COL6A2	COL4A3	ADAM9	MMP8","","R-HSA-2471621	R-HSA-2168960	R-HSA-1474197	R-HSA-1564179	R-HSA-2167942	R-HSA-1564112	R-HSA-1454822	R-HSA-1454757	R-HSA-1564164	R-HSA-1474213	R-HSA-2168982	R-HSA-1564142	R-HSA-2168923	R-HSA-2537499"
R-HSA-194138,"Signaling by VEGF",18,140,0.009116363873152308,0.5296619573752436,0.7266170010366141,29,86,0.005938406297472725,9606,Homo sapiens,"CYFIP2	NAPA	PRR5	NCF1	JUP	PDPK1	NCF2	PRKCB	CAV1	FLT4	PRKCD	VEGFB	CYBB	BAIAP2	HSH2D	PIK3CA	CTNNA1	PTK2B","","R-HSA-5218830	R-HSA-5218827	R-HSA-194311	R-HSA-194308	R-HSA-2029465	R-HSA-5218823	R-HSA-5218821	R-HSA-5218819	R-HSA-202129	R-HSA-5218841	R-HSA-5218836	R-HSA-2317314	R-HSA-202144	R-HSA-5357429	R-HSA-5357432	R-HSA-5218852	R-HSA-4420143	R-HSA-5218851	R-HSA-4420206	R-HSA-2316429	R-HSA-4420140	R-HSA-195378	R-HSA-5218813	R-HSA-198640	R-HSA-5357477	R-HSA-5357479	R-HSA-5218805	R-HSA-198270	R-HSA-202110"
R-HSA-9759811,"Regulation of CDH11 mRNA translation by microRNAs",2,14,9.116363873152308E-4,0.5366007626893143,0.7266170010366141,4,4,2.7620494406849883E-4,9606,Homo sapiens,"MOV10	TNRC6A","","R-HSA-9759809	R-HSA-9759516	R-HSA-9759950	R-HSA-9759513"
R-HSA-112308,"Presynaptic depolarization and calcium channel opening",2,14,9.116363873152308E-4,0.5366007626893143,0.7266170010366141,1,1,6.905123601712471E-5,9606,Homo sapiens,"CACNA1A	CACNA1E","","R-HSA-210420"
R-HSA-425381,"Bicarbonate transporters",2,14,9.116363873152308E-4,0.5366007626893143,0.7266170010366141,2,4,2.7620494406849883E-4,9606,Homo sapiens,"SLC4A10	SLC4A1","","R-HSA-425482	R-HSA-425577"
R-HSA-75205,"Dissolution of Fibrin Clot",2,14,9.116363873152308E-4,0.5366007626893143,0.7266170010366141,8,21,0.0014500759563596188,9606,Homo sapiens,"SERPINE2	PLAUR","","R-HSA-158800	R-HSA-158982	R-HSA-158795	R-HSA-159001	R-HSA-158942	R-HSA-158959	R-HSA-159005	R-HSA-158925"
R-HSA-391908,"Prostanoid ligand receptors",2,14,9.116363873152308E-4,0.5366007626893143,0.7266170010366141,3,9,6.214611241541223E-4,9606,Homo sapiens,"PTGFR	PTGDR","","R-HSA-9718020	R-HSA-416929	R-HSA-391935"
R-HSA-8876493,"InlA-mediated entry of Listeria monocytogenes into host cells",2,14,9.116363873152308E-4,0.5366007626893143,0.7266170010366141,1,5,3.4525618008562355E-4,9606,Homo sapiens,"RPS27A","","R-HSA-8877003"
R-HSA-1614517,"Sulfide oxidation to sulfate",3,22,0.001432571465781077,0.5366315925594004,0.7266170010366141,4,6,4.143074161027482E-4,9606,Homo sapiens,"TST	SQOR	MAL","","R-HSA-1614665	R-HSA-1614618	R-HSA-1614605	R-HSA-1614546"
R-HSA-3229121,"Glycogen storage diseases",3,22,0.001432571465781077,0.5366315925594004,0.7266170010366141,5,10,6.905123601712471E-4,9606,Homo sapiens,"RPS27A	GYG1","","R-HSA-9036729	R-HSA-3797226	R-HSA-3828061	R-HSA-3814838	R-HSA-3791349"
R-HSA-4641263,"Regulation of FZD by ubiquitination",3,22,0.001432571465781077,0.5366315925594004,0.7266170010366141,3,6,4.143074161027482E-4,9606,Homo sapiens,"USP8	RPS27A","","R-HSA-4641236	R-HSA-4641253	R-HSA-4641246"
R-HSA-3656532,"TGFBR1 KD Mutants in Cancer",1,6,3.907013088493846E-4,0.5372709173009518,0.7266170010366141,1,1,6.905123601712471E-5,9606,Homo sapiens,"ZFYVE9","","R-HSA-3656523"
R-HSA-9652169,"Signaling by MAP2K mutants",1,6,3.907013088493846E-4,0.5372709173009518,0.7266170010366141,1,1,6.905123601712471E-5,9606,Homo sapiens,"MAPK3","","R-HSA-9652165"
R-HSA-5626978,"TNFR1-mediated ceramide production",1,6,3.907013088493846E-4,0.5372709173009518,0.7266170010366141,1,3,2.071537080513741E-4,9606,Homo sapiens,"SMPD3","","R-HSA-5626981"
R-HSA-2142850,"Hyaluronan biosynthesis and export",1,6,3.907013088493846E-4,0.5372709173009518,0.7266170010366141,1,3,2.071537080513741E-4,9606,Homo sapiens,"HAS3","","R-HSA-2160851"
R-HSA-112307,"Transmission across Electrical Synapses ",1,6,3.907013088493846E-4,0.5372709173009518,0.7266170010366141,1,4,2.7620494406849883E-4,9606,Homo sapiens,"PANX2","","R-HSA-375339"
R-HSA-112303,"Electric Transmission Across Gap Junctions",1,6,3.907013088493846E-4,0.5372709173009518,0.7266170010366141,1,4,2.7620494406849883E-4,9606,Homo sapiens,"PANX2","","R-HSA-375339"
R-HSA-435368,"Zinc efflux and compartmentalization by the SLC30 family",1,6,3.907013088493846E-4,0.5372709173009518,0.7266170010366141,1,7,4.8335865211987294E-4,9606,Homo sapiens,"SLC30A1","","R-HSA-435366"
R-HSA-110314,"Recognition of DNA damage by PCNA-containing replication complex",4,30,0.0019535065442469234,0.5373270265917871,0.7266170010366141,6,6,4.143074161027482E-4,9606,Homo sapiens,"RPA1	USP1	RPS27A","","R-HSA-5652005	R-HSA-5655466	R-HSA-5655483	R-HSA-5651992	R-HSA-5655481	R-HSA-5652009"
R-HSA-69610,"p53-Independent DNA Damage Response",7,54,0.0035163117796444617,0.5406816762838466,0.7266170010366141,2,4,2.7620494406849883E-4,9606,Homo sapiens,"RPN2	PSME1	PSME2	RPS27A	PSMB8	PSMB9","","R-HSA-69600	R-HSA-69598"
R-HSA-9762114,"GSK3B and BTRC:CUL1-mediated-degradation of NFE2L2",7,54,0.0035163117796444617,0.5406816762838466,0.7266170010366141,2,4,2.7620494406849883E-4,9606,Homo sapiens,"RPN2	PSME1	PSME2	RPS27A	PSMB8	PSMB9","","R-HSA-9762096	R-HSA-9762091"
R-HSA-69601,"Ubiquitin Mediated Degradation of Phosphorylated Cdc25A",7,54,0.0035163117796444617,0.5406816762838466,0.7266170010366141,2,4,2.7620494406849883E-4,9606,Homo sapiens,"RPN2	PSME1	PSME2	RPS27A	PSMB8	PSMB9","","R-HSA-69600	R-HSA-69598"
R-HSA-69613,"p53-Independent G1/S DNA damage checkpoint",7,54,0.0035163117796444617,0.5406816762838466,0.7266170010366141,2,4,2.7620494406849883E-4,9606,Homo sapiens,"RPN2	PSME1	PSME2	RPS27A	PSMB8	PSMB9","","R-HSA-69600	R-HSA-69598"
R-HSA-349425,"Autodegradation of the E3 ubiquitin ligase COP1",7,54,0.0035163117796444617,0.5406816762838466,0.7266170010366141,2,5,3.4525618008562355E-4,9606,Homo sapiens,"RPN2	PSME1	PSME2	RPS27A	PSMB8	PSMB9","","R-HSA-264444	R-HSA-264458"
R-HSA-75815,"Ubiquitin-dependent degradation of Cyclin D",7,54,0.0035163117796444617,0.5406816762838466,0.7266170010366141,2,5,3.4525618008562355E-4,9606,Homo sapiens,"RPN2	PSME1	PSME2	RPS27A	PSMB8	PSMB9","","R-HSA-75825	R-HSA-75824"
R-HSA-8878171,"Transcriptional regulation by RUNX1",33,259,0.01686527316533177,0.5417073283439306,0.7266170010366141,51,132,0.009114763154260462,9606,Homo sapiens,"GRN	RPN2	SOCS3	CTSL	RPS27A	H3C4	H3-3A	H4C8	H2BC5	AUTS2	PCGF5	PRKCB	H2BC4	LMO2	PHC3	PSMB8	PML	PSMB9	H2BC12	CLDN5	MOV10	IFNG	PSME1	PSME2	TNRC6A","","R-HSA-8936584	R-HSA-8937097	R-HSA-8938507	R-HSA-8956684	R-HSA-8936068	R-HSA-8937989	R-HSA-8938887	R-HSA-8956568	R-HSA-8937113	R-HSA-8936989	R-HSA-8937118	R-HSA-8936979	R-HSA-8936599	R-HSA-8936616	R-HSA-8956586	R-HSA-8936621	R-HSA-8937134	R-HSA-8939054	R-HSA-8936608	R-HSA-8936481	R-HSA-8936995	R-HSA-8935864	R-HSA-8937016	R-HSA-8939066	R-HSA-8935740	R-HSA-8937022
R-HSA-73929,"Base-Excision Repair, AP Site Formation",8,62,0.004037246858110308,0.541918215852818,0.7266170010366141,11,64,0.004419279105095981,9606,Homo sapiens,"H2BC12	H4C8	H2BC5	OGG1	H2BC4","","R-HSA-9656947	R-HSA-9629216	R-HSA-110243	R-HSA-110244	R-HSA-9629483	R-HSA-9629195	R-HSA-110235	R-HSA-9629497	R-HSA-110236	R-HSA-9629372	R-HSA-9629373"
R-HSA-3906995,"Diseases associated with O-glycosylation of proteins",10,78,0.005079117015042001,0.5443960078061758,0.7266170010366141,4,9,6.214611241541223E-4,9606,Homo sapiens,"GALNT12	SPON2	MUC1	ADAMTS2	ADAMTS1	ADAMTSL4	C1GALT1	CFP	ADAMTS10	MUC6","","R-HSA-6785524	R-HSA-5096537	R-HSA-5096532	R-HSA-6785565"
R-HSA-983168,"Antigen processing: Ubiquitination & Proteasome degradation",40,315,0.020511818714592695,0.5500651945788848,0.7266170010366141,8,9,6.214611241541223E-4,9606,Homo sapiens,"UBA7	RPN2	UBA6	UBE2L6	UBE2J2	HERC5	UFL1	SOCS3	HERC4	SOCS1	RNF213	TRIM69	FBXO6	RPS27A	TRIM21	FBXO7	FBXO9	HERC6	WSB1	DTX3L	UBE2C	FBXW11	UBE2G1	KLHL3	PSMB8	FBXO30	PJA1	PSMB9	SPSB2	FBXL8	UBOX5	RLIM	PSME1	PSME2	TRIP12	NMUR1	RBCK1	LAP3","","R-HSA-983150	R-HSA-983147	R-HSA-983162	R-HSA-983157	R-HSA-983156	R-HSA-983140	R-HSA-983153	R-HSA-983152"
R-HSA-195721,"Signaling by WNT",42,331,0.021553688871524385,0.5522575479510801,0.7266170010366141,95,157,0.01084104405468858,9606,Homo sapiens,"WNT2B	RPN2	CLTC	TCF7	LEF1	PPP3CA	PPP3R1	PPP3CB	XPO1	PARD6A	PPP3CC	GNG7	RPS27A	H3C4	H3-3A	WLS	H4C8	USP8	TCF7L2	TLE2	H2BC5	PRKCB	CAV1	CTNNBIP1	H2BC4	PPP2R5D	AXIN2	WNT16	PSMB8	PSMB9	H2BC12	MOV10	BCL9	GNB4	PSME1	PSME2	TNRC6A	PFN2","","R-HSA-4649028	R-HSA-3322422	R-HSA-3601585	R-HSA-3364026	R-HSA-4641231	R-HSA-3322427	R-HSA-3769392	R-HSA-3322424	R-HSA-4641229	R-HSA-3781941	R-HSA-3322431	R-HSA-3781943	R-HSA-3322429
R-HSA-9824272,"Somitogenesis",8,63,0.004102363742918539,0.5598197610163429,0.7266170010366141,8,19,0.0013119734843253694,9606,Homo sapiens,"EPHA4	RPN2	LEF1	PSME1	PSME2	PSMB8	PSMB9","","R-HSA-9825555	R-HSA-9824268	R-HSA-9824236	R-HSA-9825564	R-HSA-9824222	R-HSA-9825582	R-HSA-9825275	R-HSA-9824266"
R-HSA-6811440,"Retrograde transport at the Trans-Golgi-Network",7,55,0.0035814286644526927,0.559852346821478,0.7266170010366141,15,20,0.0013810247203424942,9606,Homo sapiens,"RAB43	NAPA	VPS51	ARL3	COG3	RHOBTB3	SAT1","","R-HSA-6811431	R-HSA-6811429	R-HSA-6811428	R-HSA-6814671	R-HSA-6814670	R-HSA-8847534	R-HSA-6814090	R-HSA-6814678	R-HSA-6814676	R-HSA-6814675	R-HSA-6814674	R-HSA-8847537	R-HSA-6814684	R-HSA-6814683	R-HSA-6814682"
R-HSA-174113,"SCF-beta-TrCP mediated degradation of Emi1",7,55,0.0035814286644526927,0.559852346821478,0.7266170010366141,2,3,2.071537080513741E-4,9606,Homo sapiens,"RPN2	PSME1	PSME2	RPS27A	PSMB8	PSMB9","","R-HSA-174203	R-HSA-174159"
R-HSA-169911,"Regulation of Apoptosis",7,55,0.0035814286644526927,0.559852346821478,0.7266170010366141,2,5,3.4525618008562355E-4,9606,Homo sapiens,"RPN2	PSME1	PSME2	RPS27A	PSMB8	PSMB9","","R-HSA-211715	R-HSA-211734"
R-HSA-5658442,"Regulation of RAS by GAPs",9,71,0.004623298821384385,0.5600150233056774,0.7266170010366141,5,5,3.4525618008562355E-4,9606,Homo sapiens,"SPRED1	RPN2	NF1	PSME1	PSME2	RPS27A	PSMB8	PSMB9","","R-HSA-5658438	R-HSA-5658231	R-HSA-5658435	R-HSA-5658430	R-HSA-5658424"
R-HSA-6790901,"rRNA modification in the nucleus and cytosol",9,71,0.004623298821384385,0.5600150233056774,0.7266170010366141,2,8,5.524098881369977E-4,9606,Homo sapiens,"RPS14	FBL	TBL3	RPS9	RPS6	NOC4L	SIK1	SNU13	RPS2","","R-HSA-6790907	R-HSA-6790906"
R-HSA-202433,"Generation of second messenger molecules",6,47,0.0030604935859868464,0.5602258716411739,0.7266170010366141,3,17,0.00117387101229112,9606,Homo sapiens,"HLA-DRB4	HLA-DRA	CD247	HLA-DQA2	HLA-DQA1","","R-HSA-202245	R-HSA-202248	R-HSA-202216"
R-HSA-5685938,"HDR through Single Strand Annealing (SSA)",5,39,0.0025395585075210004,0.5611355145603387,0.7266170010366141,4,6,4.143074161027482E-4,9606,Homo sapiens,"RMI2	RPA1	RBBP8	BRCA1	NBN","","R-HSA-5686642	R-HSA-5686657	R-HSA-5693564	R-HSA-5693580"
R-HSA-9759476,"Regulation of Homotypic Cell-Cell Adhesion",5,39,0.0025395585075210004,0.5611355145603387,0.7266170010366141,13,33,0.0022786907885651154,9606,Homo sapiens,"MOV10	ZEB2	JUP	CTNNA1	TNRC6A","","R-HSA-9759516	R-HSA-9759513	R-HSA-9833671	R-HSA-9760965	R-HSA-9759809	R-HSA-9761025	R-HSA-9773218	R-HSA-9761027	R-HSA-9761452	R-HSA-9761421	R-HSA-9759950	R-HSA-9833674	R-HSA-9833672"
R-HSA-9764260,"Regulation of Expression and Function of Type II Classical Cadherins",5,39,0.0025395585075210004,0.5611355145603387,0.7266170010366141,13,33,0.0022786907885651154,9606,Homo sapiens,"MOV10	ZEB2	JUP	CTNNA1	TNRC6A","","R-HSA-9759516	R-HSA-9759513	R-HSA-9833671	R-HSA-9760965	R-HSA-9759809	R-HSA-9761025	R-HSA-9773218	R-HSA-9761027	R-HSA-9761452	R-HSA-9761421	R-HSA-9759950	R-HSA-9833674	R-HSA-9833672"
R-HSA-6804756,"Regulation of TP53 Activity through Phosphorylation",12,95,0.006186104056781923,0.5613807206748296,0.7266170010366141,6,26,0.0017953321364452424,9606,Homo sapiens,"CCNA2	CCNA1	TPX2	RMI2	RPA1	RBBP8	PIN1	BRCA1	NBN	RPS27A	AURKA","","R-HSA-6798373	R-HSA-6805109	R-HSA-3215251	R-HSA-6799332	R-HSA-6799409	R-HSA-6805103"
R-HSA-3214842,"HDMs demethylate histones",4,31,0.002018623429055154,0.5629497447957571,0.7266170010366141,17,17,0.00117387101229112,9606,Homo sapiens,"H4C8	KDM4B	KDM1B	H3C4","","R-HSA-4754187	R-HSA-4754176	R-HSA-5661116	R-HSA-5661114	R-HSA-5661115	R-HSA-4754181	R-HSA-3214912	R-HSA-5661124	R-HSA-5661125	R-HSA-4724284	R-HSA-5661122	R-HSA-5661123	R-HSA-5661120	R-HSA-5661121	R-HSA-4722133	R-HSA-5423117	R-HSA-4724279"
R-HSA-1971475,"A tetrasaccharide linker sequence is required for GAG synthesis",4,31,0.002018623429055154,0.5629497447957571,0.7266170010366141,5,5,3.4525618008562355E-4,9606,Homo sapiens,"VCAN	SDC3	AGRN	GPC6","","R-HSA-1889981	R-HSA-9638064	R-HSA-1889978	R-HSA-1878002	R-HSA-1889955"
R-HSA-420029,"Tight junction interactions",4,31,0.002018623429055154,0.5629497447957571,0.7266170010366141,2,3,2.071537080513741E-4,9606,Homo sapiens,"CLDN5	PARD6A	CLDN23	F11R","","R-HSA-420019	R-HSA-419981"
R-HSA-3000157,"Laminin interactions",4,31,0.002018623429055154,0.5629497447957571,0.7266170010366141,8,15,0.0010357685402568706,9606,Homo sapiens,"ITGB1	ITGB4	COL4A3	ITGA6","","R-HSA-216051	R-HSA-2328145	R-HSA-216048	R-HSA-3907292	R-HSA-2426450	R-HSA-216058	R-HSA-4084501	R-HSA-349626"
R-HSA-211000,"Gene Silencing by RNA",15,119,0.007748909292179462,0.5633247156956984,0.7266170010366141,20,40,0.0027620494406849884,9606,Homo sapiens,"H4C8	PIWIL4	NUP188	H2BC5	H2BC4	DICER1	TARBP2	H2BC12	MT1A	MYBL1	H3C4	H3-3A	TNRC6A","","R-HSA-5578965	R-HSA-5629237	R-HSA-2106625	R-HSA-5578742	R-HSA-5578966	R-HSA-426464	R-HSA-5601919	R-HSA-9708408	R-HSA-5578744	R-HSA-5601883	R-HSA-9708292	R-HSA-5601926	R-HSA-203862	R-HSA-210805	R-HSA-2106614	R-HSA-2106615	R-HSA-426522	R-HSA-5601897	R-HSA-203901	R-HSA-426489"
R-HSA-3371556,"Cellular response to heat stress",17,135,0.008790779449111155,0.5647633896402011,0.7266170010366141,19,29,0.0020024858444966163,9606,Homo sapiens,"EEF1A1	NUP188	BAG3	HSPA7	PTGES3	HSPA6	SERPINH1	RPA1	TNFRSF21	HSPA1A	MAPK3","","R-HSA-5251955	R-HSA-5082409	R-HSA-5251959	R-HSA-5324632	R-HSA-5333051	R-HSA-5082369	R-HSA-3371518	R-HSA-3371554	R-HSA-3371586	R-HSA-4793819	R-HSA-3371591	R-HSA-5251942	R-HSA-3371531	R-HSA-3371467	R-HSA-5324617	R-HSA-5252041	R-HSA-5082356	R-HSA-5082384	R-HSA-5252079"
R-HSA-73980,"RNA Polymerase III Transcription Termination",3,23,0.0014976883505893079,0.566460895022558,0.7266170010366141,2,2,1.3810247203424942E-4,9606,Homo sapiens,"MT1A	POLR1E	POLR3H","","R-HSA-113449	R-HSA-113454"
R-HSA-4419969,"Depolymerization of the Nuclear Lamina",3,23,0.0014976883505893079,0.566460895022558,0.7266170010366141,3,6,4.143074161027482E-4,9606,Homo sapiens,"PRKCB	EMD	LMNB1","","R-HSA-5229194	R-HSA-5223304	R-HSA-5244669"
R-HSA-418038,"Nucleotide-like (purinergic) receptors",3,23,0.0014976883505893079,0.566460895022558,0.7266170010366141,3,15,0.0010357685402568706,9606,Homo sapiens,"P2RY13	LPAR6	SERPINH1","","R-HSA-417890	R-HSA-417843	R-HSA-417896"
R-HSA-201681,"TCF dependent signaling in response to WNT",27,215,0.014000130233769616,0.5723774654462419,0.7266170010366141,41,71,0.004902637757215854,9606,Homo sapiens,"H4C8	USP8	TCF7L2	TLE2	H2BC5	RPN2	CAV1	CTNNBIP1	H2BC4	TCF7	LEF1	PPP2R5D	AXIN2	PSMB8	PSMB9	H2BC12	BCL9	XPO1	PSME1	PSME2	RPS27A	H3C4	H3-3A","","R-HSA-4641159	R-HSA-3299569	R-HSA-3322422	R-HSA-5368596	R-HSA-3601585	R-HSA-3364026	R-HSA-3322427	R-HSA-3769392	R-HSA-3322424	R-HSA-3322431	R-HSA-3322429	R-HSA-4641236	R-HSA-4411351	R-HSA-3769391	R-HSA-201685	R-HSA-1504193	R-HSA-4641246	R-HSA-3640874	R-HSA-3364014	R-HSA-5665608	R-HSA-4411357	R-HSA-3640872	R-HSA-4641253	R-HSA-3361751	R-HSA-4411367	R-HSA-3451153	R-HSA-1504190	R-HSA-4641134
R-HSA-1250342,"PI3K events in ERBB4 signaling",2,15,9.767532721234617E-4,0.5737653526520606,0.7266170010366141,2,2,1.3810247203424942E-4,9606,Homo sapiens,"PIK3CA	HBEGF","","R-HSA-1250370	R-HSA-1250353"
R-HSA-9694719,"Maturation of protein 3a",2,15,9.767532721234617E-4,0.5737653526520606,0.7266170010366141,1,7,4.8335865211987294E-4,9606,Homo sapiens,"ST3GAL4	ST3GAL3","","R-HSA-9694718"
R-HSA-9683673,"Maturation of protein 3a",2,15,9.767532721234617E-4,0.5737653526520606,0.7266170010366141,1,7,4.8335865211987294E-4,9606,Homo sapiens,"ST3GAL4	ST3GAL3","","R-HSA-9683769"
R-HSA-199992,"trans-Golgi Network Vesicle Budding",10,80,0.005209350784658462,0.5761105296855351,0.7266170010366141,13,19,0.0013119734843253694,9606,Homo sapiens,"NAPA	ARF1	SORT1	FTH1	CLTC	AP1B1	CHMP2A	ARRB1	TXNDC5","","R-HSA-5671702	R-HSA-421831	R-HSA-432706	R-HSA-432707	R-HSA-421836	R-HSA-5333658	R-HSA-421835	R-HSA-432712	R-HSA-421833	R-HSA-429815	R-HSA-350769	R-HSA-432688	R-HSA-434362"
R-HSA-1474165,"Reproduction",18,144,0.009376831412385232,0.5772405246760779,0.7266170010366141,15,43,0.0029692031487363623,9606,Homo sapiens,"H4C8	H2BC5	H2BC4	RPA1	CXCR4	BRCA1	BRCA2	REC8	LMNB1	H2BC12	RAD21	RBBP8	NBN	H3C4	H3-3A","","R-HSA-912429	R-HSA-912458	R-HSA-912389	R-HSA-9828028	R-HSA-9023941	R-HSA-9023943	R-HSA-912450	R-HSA-912505	R-HSA-912408	R-HSA-9828034	R-HSA-912503	R-HSA-912470	R-HSA-912496	R-HSA-912467	R-HSA-1214188"
R-HSA-5387390,"Hh mutants abrogate ligand secretion",8,64,0.004167480627726769,0.5774143074144946,0.7266170010366141,7,7,4.8335865211987294E-4,9606,Homo sapiens,"SHH	RPN2	PSME1	PSME2	RPS27A	PSMB8	PSMB9","","R-HSA-5387392	R-HSA-5362450	R-HSA-5483238	R-HSA-5387386	R-HSA-5358460	R-HSA-5483229	R-HSA-5387389"
R-HSA-174084,"Autodegradation of Cdh1 by Cdh1:APC/C",8,64,0.004167480627726769,0.5774143074144946,0.7266170010366141,2,2,1.3810247203424942E-4,9606,Homo sapiens,"RPN2	UBE2C	PSME1	PSME2	RPS27A	PSMB8	PSMB9","","R-HSA-174058	R-HSA-174057"
R-HSA-75893,"TNF signaling",8,64,0.004167480627726769,0.5774143074144946,0.7266170010366141,33,58,0.004004971688993233,9606,Homo sapiens,"RNF31	SMPD3	TAB3	RBCK1	RPS27A	BIRC2","","R-HSA-5357776	R-HSA-5357904	R-HSA-9815510	R-HSA-5357845	R-HSA-9793680	R-HSA-9796368	R-HSA-5357780	R-HSA-9796691	R-HSA-9815507	R-HSA-9817362	R-HSA-9796626	R-HSA-9818975	R-HSA-9794008	R-HSA-9796379	R-HSA-9793988	R-HSA-9817411	R-HSA-9793679	R-HSA-5661517	R-HSA-9796617	R-HSA-9817397	R-HSA-5693108	R-HSA-9796342	R-HSA-5693055	R-HSA-5357757	R-HSA-9817400	R-HSA-9796346	R-HSA-9818789	R-HSA-5626981	R-HSA-5357860	R-HSA-9796387	R-HSA-5357928	R-HSA-9824874	R-HSA-83582"
R-HSA-69620,"Cell Cycle Checkpoints",35,279,0.018167610861496385,0.5783555261308327,0.7266170010366141,28,56,0.0038668692169589835,9606,Homo sapiens,"CDKN1A	RPN2	MCM8	BRCA1	BABAM1	XPO1	CDC45	RBBP8	NBN	RPS27A	BUB1	NDEL1	H4C8	RMI2	H2BC5	UBE2C	H2BC4	RPA1	PPP2R5D	PSMB8	NDC80	PSMB9	H2BC12	CCNA2	CCNA1	RPS27	PSME1	PSME2	MAD1L1","","R-HSA-5683735	R-HSA-69891	R-HSA-6799332	R-HSA-8852354	R-HSA-176264	R-HSA-264458	R-HSA-6804724	R-HSA-6803388	R-HSA-187934	R-HSA-69598	R-HSA-69600	R-HSA-141409	R-HSA-176101	R-HSA-6804879	R-HSA-176298	R-HSA-141422	R-HSA-6803403	R-HSA-141423	R-HSA-176175	R-HSA-6803411	R-HSA-141431	R-HSA-264444
R-HSA-3214841,"PKMTs methylate histone lysines",6,48,0.003125610470795077,0.5805279907061787,0.7266170010366141,20,22,0.0015191271923767435,9606,Homo sapiens,"NSD3	H4C8	KMT5B	H3C4	EZH2","","R-HSA-5637686	R-HSA-5159245	R-HSA-5244692	R-HSA-5634802	R-HSA-5638332	R-HSA-5634750	R-HSA-5638333	R-HSA-5638141	R-HSA-5423038	R-HSA-5651654	R-HSA-5649799	R-HSA-5649764	R-HSA-5638157	R-HSA-5634729	R-HSA-5649802	R-HSA-5649800	R-HSA-4827383	R-HSA-5651657	R-HSA-4827382	R-HSA-5649801"
R-HSA-9607240,"FLT3 Signaling",6,48,0.003125610470795077,0.5805279907061787,0.7266170010366141,38,43,0.0029692031487363623,9606,Homo sapiens,"SOCS2	SYK	PIK3CA	FLT3LG	RPS27A","","R-HSA-6786789	R-HSA-9645137	R-HSA-9706323	R-HSA-9695828	R-HSA-9706328	R-HSA-9606622	R-HSA-9604767	R-HSA-9706330	R-HSA-9706308	R-HSA-9604738	R-HSA-9606784	R-HSA-9706304	R-HSA-9645126	R-HSA-8854736	R-HSA-9607301	R-HSA-9605259	R-HSA-9607304	R-HSA-9706319	R-HSA-9706312	R-HSA-9645134	R-HSA-9706315	R-HSA-9706293	R-HSA-9706354	R-HSA-9609274	R-HSA-9706364	R-HSA-9698170	R-HSA-9607224	R-HSA-9706298	R-HSA-9699578	R-HSA-9706340	R-HSA-9606624	R-HSA-9706336	R-HSA-9706350	R-HSA-9706287	R-HSA-9698408	R-HSA-9604969	R-HSA-9706344	R-HSA-9706345"
R-HSA-390522,"Striated Muscle Contraction",5,40,0.002604675392329231,0.5833615699769346,0.7266170010366141,4,4,2.7620494406849883E-4,9606,Homo sapiens,"TPM2	TPM1	TMOD2	TNNC2	VIM","","R-HSA-390597	R-HSA-390598	R-HSA-390593	R-HSA-390595"
R-HSA-525793,"Myogenesis",4,32,0.0020837403138633847,0.5877751958312176,0.7266170010366141,11,14,9.667173042397459E-4,9606,Homo sapiens,"MEF2C	CTNNA1	NEO1	MAP2K6","","R-HSA-375141	R-HSA-376117	R-HSA-448951	R-HSA-375140	R-HSA-376119	R-HSA-448963	R-HSA-449200	R-HSA-448958	R-HSA-448957	R-HSA-376121	R-HSA-448955"
R-HSA-9703465,"Signaling by FLT3 fusion proteins",4,32,0.0020837403138633847,0.5877751958312176,0.7266170010366141,13,18,0.0012429222483082447,9606,Homo sapiens,"CDKN1A	PIK3CA	ETV6","","R-HSA-9703440	R-HSA-9703441	R-HSA-9703442	R-HSA-9698043	R-HSA-9698041	R-HSA-9703430	R-HSA-9703437	R-HSA-9703438	R-HSA-9703439	R-HSA-9703432	R-HSA-9703433	R-HSA-9703434	R-HSA-9703435"
R-HSA-1660514,"Synthesis of PIPs at the Golgi membrane",4,32,0.0020837403138633847,0.5877751958312176,0.7266170010366141,4,11,7.595635961883718E-4,9606,Homo sapiens,"PI4K2B	ARF1	INPP5E","","R-HSA-1676185	R-HSA-1676152	R-HSA-1675883	R-HSA-1675824"
R-HSA-1643713,"Signaling by EGFR in Cancer",4,32,0.0020837403138633847,0.5877751958312176,0.7266170010366141,6,42,0.0029001519127192375,9606,Homo sapiens,"PIK3CA	RPS27A	HBEGF","","R-HSA-5637765	R-HSA-1225956	R-HSA-1225978	R-HSA-1226014	R-HSA-1226012	R-HSA-5637801"
R-HSA-4420097,"VEGFA-VEGFR2 Pathway",16,129,0.00840007814026177,0.5887906382774857,0.7266170010366141,26,79,0.005455047645352852,9606,Homo sapiens,"CYFIP2	NAPA	PRR5	NCF1	JUP	PDPK1	NCF2	PRKCB	CAV1	PRKCD	CYBB	BAIAP2	HSH2D	PIK3CA	CTNNA1	PTK2B","","R-HSA-5218830	R-HSA-5218827	R-HSA-2029465	R-HSA-5218823	R-HSA-5218821	R-HSA-5218819	R-HSA-202129	R-HSA-5218841	R-HSA-5218836	R-HSA-2317314	R-HSA-202144	R-HSA-5357429	R-HSA-5357432	R-HSA-5218852	R-HSA-4420143	R-HSA-5218851	R-HSA-4420206	R-HSA-2316429	R-HSA-4420140	R-HSA-5218813	R-HSA-198640	R-HSA-5357477	R-HSA-5357479	R-HSA-5218805	R-HSA-198270	R-HSA-202110"
R-HSA-5685942,"HDR through Homologous Recombination (HRR)",9,73,0.004753532591000847,0.5929135356287767,0.7266170010366141,16,21,0.0014500759563596188,9606,Homo sapiens,"RAD51AP1	RMI2	RPA1	RBBP8	BRCA1	NBN	RPS27A	BRCA2","","R-HSA-5693620	R-HSA-5693589	R-HSA-5686483	R-HSA-5693584	R-HSA-5686398	R-HSA-5685341	R-HSA-5685242	R-HSA-9709273	R-HSA-5693593	R-HSA-5693561	R-HSA-5686469	R-HSA-5693539	R-HSA-9763137	R-HSA-5685838	R-HSA-5686410	R-HSA-5686440"
R-HSA-447038,"NrCAM interactions",1,7,4.558181936576154E-4,0.5930554736036815,0.7266170010366141,4,4,2.7620494406849883E-4,9606,Homo sapiens,"NRCAM","","R-HSA-447030	R-HSA-376134	R-HSA-549060	R-HSA-445067"
R-HSA-3248023,"Regulation by TREX1",1,7,4.558181936576154E-4,0.5930554736036815,0.7266170010366141,2,2,1.3810247203424942E-4,9606,Homo sapiens,"TREX1","","R-HSA-3245943	R-HSA-3244605"
R-HSA-203754,"NOSIP mediated eNOS trafficking",1,7,4.558181936576154E-4,0.5930554736036815,0.7266170010366141,2,2,1.3810247203424942E-4,9606,Homo sapiens,"NOSIP","","R-HSA-203553	R-HSA-203680"
R-HSA-9673768,"Signaling by membrane-tethered fusions of PDGFRA or PDGFRB",1,7,4.558181936576154E-4,0.5930554736036815,0.7266170010366141,2,2,1.3810247203424942E-4,9606,Homo sapiens,"ETV6","","R-HSA-9673761	R-HSA-9673760"
R-HSA-3304356,"SMAD2/3 Phosphorylation Motif Mutants in Cancer",1,7,4.558181936576154E-4,0.5930554736036815,0.7266170010366141,1,1,6.905123601712471E-5,9606,Homo sapiens,"ZFYVE9","","R-HSA-3304394"
R-HSA-5619062,"Defective SLC1A3 causes episodic ataxia 6 (EA6)",1,7,4.558181936576154E-4,0.5930554736036815,0.7266170010366141,1,1,6.905123601712471E-5,9606,Homo sapiens,"SLC1A3","","R-HSA-5625015"
R-HSA-9022535,"Loss of phosphorylation of MECP2 at T308",1,7,4.558181936576154E-4,0.5930554736036815,0.7266170010366141,1,1,6.905123601712471E-5,9606,Homo sapiens,"CAMK4","","R-HSA-9005561"
R-HSA-5624138,"Trafficking of myristoylated proteins to the cilium",1,7,4.558181936576154E-4,0.5930554736036815,0.7266170010366141,6,8,5.524098881369977E-4,9606,Homo sapiens,"ARL3","","R-HSA-5638006	R-HSA-5624133	R-HSA-5638007	R-HSA-5638004	R-HSA-5638016	R-HSA-5624130"
R-HSA-1606341,"IRF3 mediated activation of type 1 IFN",1,7,4.558181936576154E-4,0.5930554736036815,0.7266170010366141,4,6,4.143074161027482E-4,9606,Homo sapiens,"ZBP1","","R-HSA-1606345	R-HSA-9679819	R-HSA-1606324	R-HSA-1606327"
R-HSA-165158,"Activation of AKT2",1,7,4.558181936576154E-4,0.5930554736036815,0.7266170010366141,2,3,2.071537080513741E-4,9606,Homo sapiens,"PDPK1","","R-HSA-109701	R-HSA-109702"
R-HSA-426496,"Post-transcriptional silencing by small RNAs",1,7,4.558181936576154E-4,0.5930554736036815,0.7266170010366141,2,3,2.071537080513741E-4,9606,Homo sapiens,"TNRC6A","","R-HSA-426522	R-HSA-426489"
R-HSA-3656534,"Loss of Function of TGFBR1 in Cancer",1,7,4.558181936576154E-4,0.5930554736036815,0.7266170010366141,1,2,1.3810247203424942E-4,9606,Homo sapiens,"ZFYVE9","","R-HSA-3656523"
R-HSA-174048,"APC/C:Cdc20 mediated degradation of Cyclin B",3,24,0.0015628052353975385,0.5950801794895513,0.7266170010366141,3,3,2.071537080513741E-4,9606,Homo sapiens,"UBE2C	RPS27A","","R-HSA-174227	R-HSA-174120	R-HSA-174157"
R-HSA-3322077,"Glycogen synthesis",3,24,0.0015628052353975385,0.5950801794895513,0.7266170010366141,12,22,0.0015191271923767435,9606,Homo sapiens,"RPS27A	GYG1","","R-HSA-3781001	R-HSA-3322003	R-HSA-3322001	R-HSA-3781018	R-HSA-3781023	R-HSA-3322005	R-HSA-3781009	R-HSA-3781024	R-HSA-3780995	R-HSA-3322041	R-HSA-3322025	R-HSA-3322057"
R-HSA-912631,"Regulation of signaling by CBL",3,24,0.0015628052353975385,0.5950801794895513,0.7266170010366141,3,7,4.8335865211987294E-4,9606,Homo sapiens,"SYK	PIK3CA	RPS27A","","R-HSA-879917	R-HSA-912629	R-HSA-912627"
R-HSA-4641258,"Degradation of DVL",7,57,0.003711662434069154,0.5970644960816078,0.7266170010366141,4,7,4.8335865211987294E-4,9606,Homo sapiens,"RPN2	PSME1	PSME2	RPS27A	PSMB8	PSMB9","","R-HSA-4641159	R-HSA-1504193	R-HSA-1504190	R-HSA-4641260"
R-HSA-9013405,"RHOD GTPase cycle",7,57,0.003711662434069154,0.5970644960816078,0.7266170010366141,3,9,6.214611241541223E-4,9606,Homo sapiens,"CPNE8	DIAPH2	CAV1	ANKFY1	VRK2	EMD	LMNB1","","R-HSA-9013438	R-HSA-9693214	R-HSA-9693198"
R-HSA-8941858,"Regulation of RUNX3 expression and activity",7,57,0.003711662434069154,0.5970644960816078,0.7266170010366141,3,9,6.214611241541223E-4,9606,Homo sapiens,"RPN2	PSME1	PSME2	RPS27A	PSMB8	PSMB9","","R-HSA-8952408	R-HSA-8952382	R-HSA-8952419"
R-HSA-9604323,"Negative regulation of NOTCH4 signaling",7,57,0.003711662434069154,0.5970644960816078,0.7266170010366141,2,6,4.143074161027482E-4,9606,Homo sapiens,"RPN2	PSME1	PSME2	RPS27A	PSMB8	PSMB9","","R-HSA-9604642	R-HSA-9604629"
R-HSA-5655302,"Signaling by FGFR1 in disease",6,49,0.003190727355603308,0.6003438517920163,0.7266170010366141,26,35,0.0024167932605993645,9606,Homo sapiens,"BCR	CPSF6	PIK3CA	FGF9	STAT1	CNTRL","","R-HSA-2023455	R-HSA-1839065	R-HSA-2023451	R-HSA-1839067	R-HSA-5655326	R-HSA-5655263	R-HSA-1839112	R-HSA-1839114	R-HSA-1888198	R-HSA-1839110	R-HSA-5655240	R-HSA-1839107	R-HSA-1839100	R-HSA-1839102	R-HSA-1839039	R-HSA-1839098	R-HSA-1839094	R-HSA-1839031	R-HSA-1839095	R-HSA-5655290	R-HSA-1839091	R-HSA-5655269	R-HSA-1839080	R-HSA-5655266	R-HSA-5655278	R-HSA-1839078"
R-HSA-5675221,"Negative regulation of MAPK pathway",6,49,0.003190727355603308,0.6003438517920163,0.7266170010366141,9,17,0.00117387101229112,9606,Homo sapiens,"DUSP5	PPP2R5D	RPS27A	DUSP6	MAPK3","","R-HSA-5674022	R-HSA-5675431	R-HSA-5675376	R-HSA-5674496	R-HSA-9635739	R-HSA-5675198	R-HSA-5675373	R-HSA-9635743	R-HSA-5675194"
R-HSA-9772573,"Late SARS-CoV-2 Infection Events",12,98,0.006381454711206616,0.6038927379186589,0.7266170010366141,8,69,0.004764535285181604,9606,Homo sapiens,"PARP10	ZDHHC9	RPN2	PRKCSH	ST3GAL4	PARP16	RPS27A	PARP14	PARP9	GOLGA7	ST3GAL3","","R-HSA-9694529	R-HSA-9686790	R-HSA-9694341	R-HSA-9697018	R-HSA-9694793	R-HSA-9729279	R-HSA-9694718	R-HSA-9694364"
R-HSA-9027276,"Erythropoietin activates Phosphoinositide-3-kinase (PI3K)",2,16,0.0010418701569316923,0.6087073612569593,0.7266170010366141,7,7,4.8335865211987294E-4,9606,Homo sapiens,"PIK3CA	JAK2","","R-HSA-9027273	R-HSA-9027272	R-HSA-9021627	R-HSA-9027275	R-HSA-9027281	R-HSA-9012657	R-HSA-9027280"
R-HSA-9820865,"Z-decay: degradation of maternal mRNAs by zygotically expressed factors",2,16,0.0010418701569316923,0.6087073612569593,0.7266170010366141,4,4,2.7620494406849883E-4,9606,Homo sapiens,"PABPC1	EIF4B","","R-HSA-9822437	R-HSA-9820887	R-HSA-8941312	R-HSA-9820895"
R-HSA-73943,"Reversal of alkylation damage by DNA dioxygenases",2,16,0.0010418701569316923,0.6087073612569593,0.7266170010366141,12,13,8.976660682226212E-4,9606,Homo sapiens,"ALKBH2	ASCC2","","R-HSA-5657637	R-HSA-5657617	R-HSA-5657649	R-HSA-5657665	R-HSA-112118	R-HSA-112121	R-HSA-112120	R-HSA-112123	R-HSA-112125	R-HSA-5657642	R-HSA-112124	R-HSA-5657641"
R-HSA-8984722,"Interleukin-35 Signalling",2,16,0.0010418701569316923,0.6087073612569593,0.7266170010366141,23,26,0.0017953321364452424,9606,Homo sapiens,"STAT1	JAK2","","R-HSA-8984012	R-HSA-8983983	R-HSA-8984014	R-HSA-8983841	R-HSA-8984001	R-HSA-8983872	R-HSA-8984963	R-HSA-8983845	R-HSA-8984964	R-HSA-8950405	R-HSA-8983876	R-HSA-8983878	R-HSA-8983835	R-HSA-8950522	R-HSA-8983834	R-HSA-6809140	R-HSA-8983996	R-HSA-8983519	R-HSA-8983870	R-HSA-8983518	R-HSA-8984021	R-HSA-8950453	R-HSA-8984023"
R-HSA-8866427,"VLDLR internalisation and degradation",2,16,0.0010418701569316923,0.6087073612569593,0.7266170010366141,3,4,2.7620494406849883E-4,9606,Homo sapiens,"CLTC	RPS27A","","R-HSA-8854628	R-HSA-8855131	R-HSA-8855130"
R-HSA-9005891,"Loss of function of MECP2 in Rett syndrome",2,16,0.0010418701569316923,0.6087073612569593,0.7266170010366141,2,5,3.4525618008562355E-4,9606,Homo sapiens,"CAMK4	TBL1X","","R-HSA-9005561	R-HSA-9005585"
R-HSA-9005895,"Pervasive developmental disorders",2,16,0.0010418701569316923,0.6087073612569593,0.7266170010366141,2,5,3.4525618008562355E-4,9606,Homo sapiens,"CAMK4	TBL1X","","R-HSA-9005561	R-HSA-9005585"
R-HSA-9675151,"Disorders of Developmental Biology",2,16,0.0010418701569316923,0.6087073612569593,0.7266170010366141,2,5,3.4525618008562355E-4,9606,Homo sapiens,"CAMK4	TBL1X","","R-HSA-9005561	R-HSA-9005585"
R-HSA-9697154,"Disorders of Nervous System Development",2,16,0.0010418701569316923,0.6087073612569593,0.7266170010366141,2,5,3.4525618008562355E-4,9606,Homo sapiens,"CAMK4	TBL1X","","R-HSA-9005561	R-HSA-9005585"
R-HSA-2691232,"Constitutive Signaling by NOTCH1 HD Domain Mutants",2,16,0.0010418701569316923,0.6087073612569593,0.7266170010366141,2,6,4.143074161027482E-4,9606,Homo sapiens,"RPS27A","","R-HSA-2730752	R-HSA-2737728"
R-HSA-2691230,"Signaling by NOTCH1 HD Domain Mutants in Cancer",2,16,0.0010418701569316923,0.6087073612569593,0.7266170010366141,2,6,4.143074161027482E-4,9606,Homo sapiens,"RPS27A","","R-HSA-2730752	R-HSA-2737728"
R-HSA-435354,"Zinc transporters",2,16,0.0010418701569316923,0.6087073612569593,0.7266170010366141,2,13,8.976660682226212E-4,9606,Homo sapiens,"SLC30A1	SLC39A3","","R-HSA-442422	R-HSA-435366"
R-HSA-174178,"APC/C:Cdh1 mediated degradation of Cdc20 and other APC/C:Cdh1 targeted proteins in late mitosis/early G1",9,74,0.004818649475809077,0.6089160820274058,0.7266170010366141,6,6,4.143074161027482E-4,9606,Homo sapiens,"RPN2	UBE2C	PSME1	PSME2	RPS27A	PSMB8	AURKA	PSMB9","","R-HSA-174195	R-HSA-9686980	R-HSA-9686969	R-HSA-174088	R-HSA-174105	R-HSA-188191"
R-HSA-4608870,"Asymmetric localization of PCP proteins",8,66,0.0042977143973432315,0.6115854138231684,0.7266170010366141,4,7,4.8335865211987294E-4,9606,Homo sapiens,"PARD6A	RPN2	PSME1	PSME2	RPS27A	PSMB8	PSMB9","","R-HSA-4608854	R-HSA-4608855	R-HSA-4608852	R-HSA-4608825"
R-HSA-73863,"RNA Polymerase I Transcription Termination",4,33,0.0021488571986716157,0.6117553243239178,0.7266170010366141,3,4,2.7620494406849883E-4,9606,Homo sapiens,"MT1A	RPA1	POLR1E","","R-HSA-74993	R-HSA-74992	R-HSA-74994"
R-HSA-73887,"Death Receptor Signaling",21,172,0.011200104187015694,0.6210123181916005,0.7266170010366141,62,119,0.00821709708603784,9606,Homo sapiens,"RNF31	RTN4R	MAGED1	RASGRF2	TNFRSF10B	RTN4	FGD2	SMPD3	FGD4	TNFSF10	TAB3	RBCK1	RPS27A	ECT2	SQSTM1	SOS2	BIRC2	MYD88","","R-HSA-5357776	R-HSA-5357904	R-HSA-193665	R-HSA-209536	R-HSA-9793680	R-HSA-9796368	R-HSA-5357780	R-HSA-141316	R-HSA-9817362	R-HSA-9796626	R-HSA-75146	R-HSA-9796379	R-HSA-204947	R-HSA-9012761	R-HSA-193686	R-HSA-193684	R-HSA-9793679	R-HSA-5661517	R-HSA-9796617	R-HSA-193694	R-HSA-193695	R-HSA-209566	R-HSA-204958	R-HSA-9817397	R-HSA-193696	R-HSA-193703	R-HSA-209573	R-HSA-5693055	R-HSA-193705	R-HSA-9817400	R-HSA-9818789	R-HSA-5626981	R-HSA-75187
R-HSA-5620916,"VxPx cargo-targeting to cilium",3,25,0.0016279221202057693,0.6224389039282038,0.7266170010366141,10,10,6.905123601712471E-4,9606,Homo sapiens,"ARF4	PKD2	EXOC1","","R-HSA-5623525	R-HSA-5623524	R-HSA-5623508	R-HSA-5623527	R-HSA-5620918	R-HSA-5623521	R-HSA-5620914	R-HSA-5623519	R-HSA-5623513	R-HSA-5620921"
R-HSA-391903,"Eicosanoid ligand-binding receptors",3,25,0.0016279221202057693,0.6224389039282038,0.7266170010366141,5,15,0.0010357685402568706,9606,Homo sapiens,"PTGFR	CYSLTR1	PTGDR","","R-HSA-9684627	R-HSA-9718020	R-HSA-9690439	R-HSA-416929	R-HSA-391935"
R-HSA-9823730,"Formation of definitive endoderm",3,25,0.0016279221202057693,0.6224389039282038,0.7266170010366141,4,13,8.976660682226212E-4,9606,Homo sapiens,"TCF7L2	CXCR4","","R-HSA-9823729	R-HSA-9823952	R-HSA-9823950	R-HSA-9824472"
R-HSA-9629569,"Protein hydroxylation",3,25,0.0016279221202057693,0.6224389039282038,0.7266170010366141,3,10,6.905123601712471E-4,9606,Homo sapiens,"RPL27A	RPS6	RPS23","","R-HSA-9630769	R-HSA-9630967	R-HSA-9629869"
R-HSA-445144,"Signal transduction by L1",3,25,0.0016279221202057693,0.6224389039282038,0.7266170010366141,3,11,7.595635961883718E-4,9606,Homo sapiens,"ITGB1	NCAM1	MAPK3","","R-HSA-109860	R-HSA-374686	R-HSA-374681"
R-HSA-140875,"Common Pathway of Fibrin Clot Formation",3,25,0.0016279221202057693,0.6224389039282038,0.7266170010366141,5,29,0.0020024858444966163,9606,Homo sapiens,"THBD	SERPINE2	PPBP","","R-HSA-141040	R-HSA-141046	R-HSA-140599	R-HSA-5602080	R-HSA-140696"
R-HSA-2022090,"Assembly of collagen fibrils and other multimeric structures",8,67,0.004362831282151462,0.6281197429324472,0.7266170010366141,8,26,0.0017953321364452424,9606,Homo sapiens,"CTSL	ITGB4	COL5A3	COL6A2	COL4A3	ITGA6","","R-HSA-2559639	R-HSA-2213201	R-HSA-2213200	R-HSA-2213207	R-HSA-2299620	R-HSA-2213192	R-HSA-1474266	R-HSA-2396234"
R-HSA-170834,"Signaling by TGF-beta Receptor Complex",13,108,0.007032623559288923,0.6291241637348011,0.7266170010366141,40,100,0.006905123601712471,9606,Homo sapiens,"ITGB1	USP15	PARD6A	XPO1	ZFYVE9	STAT1	E2F2	LTBP3	RPS27A	F11R	MAPK3","","R-HSA-178178	R-HSA-2186785	R-HSA-2328033	R-HSA-9730967	R-HSA-2160931	R-HSA-2160932	R-HSA-2160935	R-HSA-2187368	R-HSA-2134506	R-HSA-9736984	R-HSA-178189	R-HSA-170835	R-HSA-1484099	R-HSA-2167924	R-HSA-2176503	R-HSA-2176502	R-HSA-2187382	R-HSA-2134519	R-HSA-2396029	R-HSA-2186747	R-HSA-2395320	R-HSA-170850	R-HSA-173542	R-HSA-2395328	R-HSA-2134532	R-HSA-2176452	R-HSA-178215	R-HSA-870437	R-HSA-2179276	R-HSA-2186767	R-HSA-173488	R-HSA-9731111	R-HSA-170868	R-HSA-2169046	R-HSA-2127257	R-HSA-2179291	R-HSA-2169050	R-HSA-870449	R-HSA-2179293	R-HSA-2186780"
R-HSA-9013423,"RAC3 GTPase cycle",12,100,0.006511688480823077,0.6311352806127246,0.7266170010366141,3,6,4.143074161027482E-4,9606,Homo sapiens,"ITGB1	BCR	NAPA	NCF1	NCF2	CAV1	CYBB	VRK2	LAMTOR1	SRGAP2	BAIAP2	EMD","","R-HSA-9018808	R-HSA-9714691	R-HSA-9018806"
R-HSA-1500931,"Cell-Cell communication",20,165,0.010744285993358077,0.6320579931502108,0.7266170010366141,35,93,0.006421764949592598,9606,Homo sapiens,"ITGB1	JUP	ITGB4	SIRPG	IQGAP1	KRT5	F11R	CLDN5	MOV10	ZEB2	PARD6A	PIK3CA	CLDN23	CTNNA1	SIRPA	PTK2B	ITGA6	TNRC6A	SDK2	SKAP2","","R-HSA-446083	R-HSA-391168	R-HSA-432897	R-HSA-9759516	R-HSA-432909	R-HSA-419981	R-HSA-9759513	R-HSA-446089	R-HSA-9833671	R-HSA-9760965	R-HSA-9759809	R-HSA-9761025	R-HSA-9761027	R-HSA-9761421	R-HSA-9759950	R-HSA-9833674	R-HSA-9833672	R-HSA-373741	R-HSA-451758	R-HSA-391151	R-HSA-391150	R-HSA-391157	R-HSA-391156	R-HSA-391158	R-HSA-391153	R-HSA-391152	R-HSA-420019	R-HSA-391155	R-HSA-9773218	R-HSA-451377	R-HSA-9761452
R-HSA-6799198,"Complex I biogenesis",7,59,0.0038418962036856157,0.6325942575881998,0.7266170010366141,9,13,8.976660682226212E-4,9606,Homo sapiens,"NDUFAF6	NDUFAF7	NDUFA3	NDUFB4	NDUFAF5	NDUFA10	NDUFAF1","","R-HSA-6799191	R-HSA-6800868	R-HSA-6799203	R-HSA-6799202	R-HSA-6799199	R-HSA-6799197	R-HSA-6799196	R-HSA-6799179	R-HSA-6799178"
R-HSA-69541,"Stabilization of p53",7,59,0.0038418962036856157,0.6325942575881998,0.7266170010366141,4,15,0.0010357685402568706,9606,Homo sapiens,"RPN2	PSME1	PSME2	RPS27A	PSMB8	PSMB9","","R-HSA-6804724	R-HSA-6804879	R-HSA-264444	R-HSA-264458"
R-HSA-9013694,"Signaling by NOTCH4",11,92,0.0059907534023572314,0.6335371012727034,0.7266170010366141,5,20,0.0013810247203424942,9606,Homo sapiens,"ACTA2	RPN2	FLT4	PSME1	PSME2	RPS27A	PSMB8	PSMB9","","R-HSA-9604642	R-HSA-9604451	R-HSA-9604471	R-HSA-9604629	R-HSA-9604664"
R-HSA-5663220,"RHO GTPases Activate Formins",18,149,0.009702415836426385,0.6339385933967558,0.7266170010366141,20,27,0.001864383372462367,9606,Homo sapiens,"ITGB1	PPP2R5D	TUBA4A	NDC80	DIAPH2	XPO1	RPS27	FMNL2	MAL	RPS27A	SRGAP2	BUB1	MAD1L1	PFN2	NDEL1","","R-HSA-5665751	R-HSA-5665748	R-HSA-5666160	R-HSA-5665809	R-HSA-5666129	R-HSA-5666001	R-HSA-5665982	R-HSA-5666046	R-HSA-5665727	R-HSA-5665659	R-HSA-5666104	R-HSA-5666008	R-HSA-5666169	R-HSA-5665767	R-HSA-5666049	R-HSA-5665998	R-HSA-5665999	R-HSA-5665802	R-HSA-203070	R-HSA-5666088"
R-HSA-5654732,"Negative regulation of FGFR3 signaling",4,34,0.0022139740834798464,0.6348529806267988,0.7266170010366141,6,14,9.667173042397459E-4,9606,Homo sapiens,"FGF9	RPS27A	MAPK3","","R-HSA-5654679	R-HSA-1295634	R-HSA-934604	R-HSA-5654565	R-HSA-1295621	R-HSA-5654730"
R-HSA-350562,"Regulation of ornithine decarboxylase (ODC)",6,51,0.0033209611252197693,0.6384029631396657,0.7266170010366141,3,4,2.7620494406849883E-4,9606,Homo sapiens,"RPN2	PSME1	PSME2	OAZ1	PSMB8	PSMB9","","R-HSA-353125	R-HSA-350567	R-HSA-350600"
R-HSA-75876,"Synthesis of very long-chain fatty acyl-CoAs",6,51,0.0033209611252197693,0.6384029631396657,0.7266170010366141,5,12,8.286148322054964E-4,9606,Homo sapiens,"ELOVL4	ACSL1	ELOVL5	TECR	SLC27A3","","R-HSA-8875077	R-HSA-548830	R-HSA-548831	R-HSA-548800	R-HSA-201035"
R-HSA-9637690,"Response of Mtb to phagocytosis",6,51,0.0033209611252197693,0.6384029631396657,0.7266170010366141,8,30,0.002071537080513741,9606,Homo sapiens,"RNF213	TRIM27	RPS27A	KPNB1	MAPK3","","R-HSA-9636242	R-HSA-9636304	R-HSA-9636247	R-HSA-9636439	R-HSA-9636251	R-HSA-9635609	R-HSA-9636297	R-HSA-9636461"
R-HSA-162658,"Golgi Cisternae Pericentriolar Stack Reorganization",2,17,0.0011069870417399232,0.6414225022532497,0.7266170010366141,6,6,4.143074161027482E-4,9606,Homo sapiens,"GORASP1	MAPK3","","R-HSA-2172194	R-HSA-2314566	R-HSA-2172183	R-HSA-2314569	R-HSA-2422927	R-HSA-2214351"
R-HSA-174490,"Membrane binding and targetting of GAG proteins",2,17,0.0011069870417399232,0.6414225022532497,0.7266170010366141,3,4,2.7620494406849883E-4,9606,Homo sapiens,"RPS27A","","R-HSA-184323	R-HSA-3149434	R-HSA-184269"
R-HSA-6811555,"PI5P Regulates TP53 Acetylation",2,17,0.0011069870417399232,0.6414225022532497,0.7266170010366141,2,8,5.524098881369977E-4,9606,Homo sapiens,"PIN1	MAP2K6","","R-HSA-8877692	R-HSA-8877691"
R-HSA-8877330,"RUNX1 and FOXP3 control the development of regulatory T lymphocytes (Tregs)",2,17,0.0011069870417399232,0.6414225022532497,0.7266170010366141,3,20,0.0013810247203424942,9606,Homo sapiens,"IFNG","","R-HSA-8877360	R-HSA-8877369	R-HSA-9006422"
R-HSA-112122,"ALKBH2 mediated reversal of alkylation damage",1,8,5.209350784658462E-4,0.6421178876153156,0.7266170010366141,6,6,4.143074161027482E-4,9606,Homo sapiens,"ALKBH2","","R-HSA-5657649	R-HSA-5657665	R-HSA-112118	R-HSA-112121	R-HSA-112120	R-HSA-5657641"
R-HSA-5362798,"Release of Hh-Np from the secreting cell",1,8,5.209350784658462E-4,0.6421178876153156,0.7266170010366141,5,5,3.4525618008562355E-4,9606,Homo sapiens,"SHH","","R-HSA-5362551	R-HSA-5362422	R-HSA-5362793	R-HSA-5362553	R-HSA-5362427"
R-HSA-166665,"Terminal pathway of complement",1,8,5.209350784658462E-4,0.6421178876153156,0.7266170010366141,5,5,3.4525618008562355E-4,9606,Homo sapiens,"C5","","R-HSA-173723	R-HSA-173720	R-HSA-173705	R-HSA-173725	R-HSA-173709"
R-HSA-164525,"Plus-strand DNA synthesis",1,8,5.209350784658462E-4,0.6421178876153156,0.7266170010366141,4,4,2.7620494406849883E-4,9606,Homo sapiens,"PPIA","","R-HSA-164512	R-HSA-164513	R-HSA-164505	R-HSA-173769"
R-HSA-5674499,"Negative feedback regulation of MAPK pathway",1,8,5.209350784658462E-4,0.6421178876153156,0.7266170010366141,3,3,2.071537080513741E-4,9606,Homo sapiens,"MAPK3","","R-HSA-5674496	R-HSA-5675198	R-HSA-5675194"
R-HSA-182218,"Nef Mediated CD8 Down-regulation",1,8,5.209350784658462E-4,0.6421178876153156,0.7266170010366141,3,3,2.071537080513741E-4,9606,Homo sapiens,"CD8B","","R-HSA-182198	R-HSA-182186	R-HSA-182171"
R-HSA-68689,"CDC6 association with the ORC:origin complex",1,8,5.209350784658462E-4,0.6421178876153156,0.7266170010366141,2,2,1.3810247203424942E-4,9606,Homo sapiens,"MCM8","","R-HSA-68688	R-HSA-9749215"
R-HSA-9022537,"Loss of MECP2 binding ability to the NCoR/SMRT complex",1,8,5.209350784658462E-4,0.6421178876153156,0.7266170010366141,1,1,6.905123601712471E-5,9606,Homo sapiens,"TBL1X","","R-HSA-9005585"
R-HSA-5688890,"Defective CSF2RA causes SMDP4",1,8,5.209350784658462E-4,0.6421178876153156,0.7266170010366141,1,1,6.905123601712471E-5,9606,Homo sapiens,"IL5RA","","R-HSA-5688899"
R-HSA-5688849,"Defective CSF2RB causes SMDP5",1,8,5.209350784658462E-4,0.6421178876153156,0.7266170010366141,1,1,6.905123601712471E-5,9606,Homo sapiens,"IL5RA","","R-HSA-5688884"
R-HSA-9652817,"Signaling by MAPK mutants",1,8,5.209350784658462E-4,0.6421178876153156,0.7266170010366141,1,1,6.905123601712471E-5,9606,Homo sapiens,"DUSP6","","R-HSA-9652816"
R-HSA-8937144,"Aryl hydrocarbon receptor signalling",1,8,5.209350784658462E-4,0.6421178876153156,0.7266170010366141,3,5,3.4525618008562355E-4,9606,Homo sapiens,"PTGES3","","R-HSA-8937169	R-HSA-8936849	R-HSA-8937191"
R-HSA-5638303,"Inhibition of Signaling by Overexpressed EGFR",1,8,5.209350784658462E-4,0.6421178876153156,0.7266170010366141,1,2,1.3810247203424942E-4,9606,Homo sapiens,"HBEGF","","R-HSA-1225978"
R-HSA-3304349,"Loss of Function of SMAD2/3 in Cancer",1,8,5.209350784658462E-4,0.6421178876153156,0.7266170010366141,1,2,1.3810247203424942E-4,9606,Homo sapiens,"ZFYVE9","","R-HSA-3304394"
R-HSA-111459,"Activation of caspases through apoptosome-mediated cleavage",1,8,5.209350784658462E-4,0.6421178876153156,0.7266170010366141,1,2,1.3810247203424942E-4,9606,Homo sapiens,"CASP7","","R-HSA-114261"
R-HSA-5638302,"Signaling by Overexpressed Wild-Type EGFR in Cancer",1,8,5.209350784658462E-4,0.6421178876153156,0.7266170010366141,1,2,1.3810247203424942E-4,9606,Homo sapiens,"HBEGF","","R-HSA-1225978"
R-HSA-9025106,"Biosynthesis of DPAn-6 SPMs",1,8,5.209350784658462E-4,0.6421178876153156,0.7266170010366141,1,3,2.071537080513741E-4,9606,Homo sapiens,"ALOX15","","R-HSA-9025152"
R-HSA-5635851,"GLI proteins bind promoters of Hh responsive genes to promote transcription",1,8,5.209350784658462E-4,0.6421178876153156,0.7266170010366141,1,4,2.7620494406849883E-4,9606,Homo sapiens,"PTCH1","","R-HSA-5635848"
R-HSA-9758920,"Formation of lateral plate mesoderm",1,8,5.209350784658462E-4,0.6421178876153156,0.7266170010366141,1,5,3.4525618008562355E-4,9606,Homo sapiens,"SHH","","R-HSA-9759882"
R-HSA-174154,"APC/C:Cdc20 mediated degradation of Securin",8,68,0.004427948166959693,0.6442625315806669,0.7266170010366141,3,3,2.071537080513741E-4,9606,Homo sapiens,"RPN2	UBE2C	PSME1	PSME2	RPS27A	PSMB8	PSMB9","","R-HSA-174144	R-HSA-174202	R-HSA-174121"
R-HSA-1227986,"Signaling by ERBB2",8,68,0.004427948166959693,0.6442625315806669,0.7266170010366141,31,46,0.0031763568567877366,9606,Homo sapiens,"USP8	PIK3CA	PRKCE	PRKCD	MATK	RPS27A	HBEGF","","R-HSA-1250195	R-HSA-8848005	R-HSA-6785636	R-HSA-1306965	R-HSA-1306969	R-HSA-1250463	R-HSA-1250462	R-HSA-1306972	R-HSA-1918092	R-HSA-1358789	R-HSA-1918095	R-HSA-1358790	R-HSA-1358791	R-HSA-6785648	R-HSA-1963589	R-HSA-1358797	R-HSA-1358792	R-HSA-1306957	R-HSA-1250189	R-HSA-1358795	R-HSA-1963586	R-HSA-1963581	R-HSA-1963582	R-HSA-1250486	R-HSA-8934446	R-HSA-1963578	R-HSA-1306979	R-HSA-1963563	R-HSA-1250346	R-HSA-8863804	R-HSA-8847995"
R-HSA-6794362,"Protein-protein interactions at synapses",11,93,0.006055870287165462,0.6473040664441165,0.7266170010366141,17,33,0.0022786907885651154,9606,Homo sapiens,"LRFN3	RTN3	LRFN4	PTPRS	DBNL	HOMER2	EPB41L3	FLOT1	DLGAP2	APBA2	PTPRF","","R-HSA-8849891	R-HSA-6794338	R-HSA-6797568	R-HSA-8855648	R-HSA-8849900	R-HSA-6794347	R-HSA-6794344	R-HSA-6794357	R-HSA-8849908	R-HSA-6794355	R-HSA-6798258	R-HSA-6797554	R-HSA-6797553	R-HSA-6798257	R-HSA-6794353	R-HSA-388824	R-HSA-8849882"
R-HSA-202040,"G-protein activation",3,26,0.0016930390050140002,0.6485052627543322,0.7266170010366141,6,6,4.143074161027482E-4,9606,Homo sapiens,"GNAQ	GNG7	GNB4","","R-HSA-167408	R-HSA-167415	R-HSA-167429	R-HSA-167419	R-HSA-167433	R-HSA-112271"
R-HSA-450321,"JNK (c-Jun kinases) phosphorylation and activation mediated by activated human TAK1",3,26,0.0016930390050140002,0.6485052627543322,0.7266170010366141,1,3,2.071537080513741E-4,9606,Homo sapiens,"TAB3	NOD2	RPS27A","","R-HSA-450337"
R-HSA-1236382,"Constitutive Signaling by Ligand-Responsive EGFR Cancer Variants",3,26,0.0016930390050140002,0.6485052627543322,0.7266170010366141,3,23,0.0015881784283938683,9606,Homo sapiens,"PIK3CA	RPS27A","","R-HSA-1225956	R-HSA-1226014	R-HSA-1226012"
R-HSA-5637815,"Signaling by Ligand-Responsive EGFR Variants in Cancer",3,26,0.0016930390050140002,0.6485052627543322,0.7266170010366141,3,23,0.0015881784283938683,9606,Homo sapiens,"PIK3CA	RPS27A","","R-HSA-1225956	R-HSA-1226014	R-HSA-1226012"
R-HSA-72187,"mRNA 3'-end processing",7,60,0.003907013088493847,0.6496742828428504,0.7266170010366141,3,3,2.071537080513741E-4,9606,Homo sapiens,"CPSF6	CSTF3	MAGOH	UPF3B	CASC3	U2AF1L4","","R-HSA-8849157	R-HSA-72180	R-HSA-72185"
R-HSA-917729,"Endosomal Sorting Complex Required For Transport (ESCRT)",4,35,0.002279090968288077,0.6570410230056561,0.7266170010366141,4,4,2.7620494406849883E-4,9606,Homo sapiens,"CHMP2A	RPS27A	CHMP5","","R-HSA-917693	R-HSA-917700	R-HSA-917730	R-HSA-917696"
R-HSA-9615710,"Late endosomal microautophagy",4,35,0.002279090968288077,0.6570410230056561,0.7266170010366141,3,3,2.071537080513741E-4,9606,Homo sapiens,"CHMP2A	VIM	RPS27A","","R-HSA-9631065	R-HSA-9615721	R-HSA-9631068"
R-HSA-5654733,"Negative regulation of FGFR4 signaling",4,35,0.002279090968288077,0.6570410230056561,0.7266170010366141,6,14,9.667173042397459E-4,9606,Homo sapiens,"FGF9	RPS27A	MAPK3","","R-HSA-5654566	R-HSA-1295634	R-HSA-934604	R-HSA-1295621	R-HSA-5654734	R-HSA-5654684"
R-HSA-202403,"TCR signaling",16,135,0.008790779449111155,0.6592181732994234,0.7266170010366141,32,52,0.003590664272890485,9606,Homo sapiens,"HLA-DRB4	RPN2	PDPK1	FBXW11	PTPN22	PSMB8	PSMB9	PIK3CA	PSME1	HLA-DRA	PSME2	CD247	RPS27A	HLA-DQA2	HLA-DQA1","","R-HSA-202307	R-HSA-202245	R-HSA-202437	R-HSA-202500	R-HSA-8855375	R-HSA-202443	R-HSA-202248	R-HSA-202510	R-HSA-8855381	R-HSA-202453	R-HSA-202459	R-HSA-202203	R-HSA-202394	R-HSA-202466	R-HSA-202214	R-HSA-5607728	R-HSA-202534	R-HSA-202216	R-HSA-202344	R-HSA-202472	R-HSA-202478	R-HSA-202222	R-HSA-8852200	R-HSA-202291	R-HSA-202165	R-HSA-202164	R-HSA-5607724	R-HSA-202233	R-HSA-202489	R-HSA-202168	R-HSA-202174	R-HSA-202365"
R-HSA-1268020,"Mitochondrial protein import",8,69,0.004493065051767923,0.6599987219874235,0.7266170010366141,10,14,9.667173042397459E-4,9606,Homo sapiens,"MTX1	INPP5E	TOMM7	TIMM10	FXN	COA6	TOMM6	SLC25A6","","R-HSA-1299475	R-HSA-1268022	R-HSA-1299478	R-HSA-1299476	R-HSA-1955380	R-HSA-1307802	R-HSA-1299481	R-HSA-1268025	R-HSA-1299480	R-HSA-8986181"
R-HSA-69052,"Switching of origins to a post-replicative state",11,94,0.006120987171973693,0.6607857320366488,0.7266170010366141,6,10,6.905123601712471E-4,9606,Homo sapiens,"CCNA2	CCNA1	RPN2	UBE2C	MCM8	PSME1	PSME2	RPS27A	PSMB8	PSMB9","","R-HSA-68944	R-HSA-68946	R-HSA-68948	R-HSA-69015	R-HSA-69016	R-HSA-69005"
R-HSA-216083,"Integrin cell surface interactions",10,86,0.005600052093507847,0.6647882297039525,0.7266170010366141,35,55,0.0037978179809418588,9606,Homo sapiens,"ITGB1	COL16A1	COL13A1	ITGA4	COL5A3	COL6A2	COL4A3	ITGA6	F11R	AGRN","","R-HSA-2484965	R-HSA-114563	R-HSA-2473511	R-HSA-216064	R-HSA-4539779	R-HSA-216068	R-HSA-2467436	R-HSA-4084912	R-HSA-4084910	R-HSA-265428	R-HSA-204434	R-HSA-265429	R-HSA-202706	R-HSA-265424	R-HSA-2752125	R-HSA-4084903	R-HSA-202718	R-HSA-198941	R-HSA-2752118	R-HSA-4088220	R-HSA-4085083	R-HSA-216043	R-HSA-216040	R-HSA-2327695	R-HSA-216045	R-HSA-9679740	R-HSA-216050	R-HSA-4086223	R-HSA-4085133	R-HSA-4088264	R-HSA-4086216	R-HSA-2426259	R-HSA-199032	R-HSA-216061	R-HSA-2470555"
R-HSA-8953854,"Metabolism of RNA",104,841,0.05476330012372208,0.6674406593426236,0.7266170010366141,98,199,0.013741195967407817,9606,Homo sapiens,"RPL4	RPL5	RPL30	RPL3	RPL32	NUP188	RPL31	RPL34	CASC3	RPL10A	RPL7	RAB43	RPS15	RPS14	FBL	RPS17	RPS16	RPS18	MAGOH	RPL36	RPL35	RPL38	RPS11	RPS10	RPS13	RPS12	ZBP1	RPS9	SNRPN	RPL21	RPS8	METTL1	RPS5	RPS6	PRKCD	PRPF4B	RPSA	RPL9P8	MT1A	XRN1	SCO2	PSME1	PSME2	SIK1	RPL29	PPIA	RPN2	CSTF3	SNU13	PNPT1
R-HSA-1433559,"Regulation of KIT signaling",2,18,0.001172103926548154,0.6719397858211638,0.7266170010366141,8,8,5.524098881369977E-4,9606,Homo sapiens,"SOCS1	KIT","","R-HSA-1433508	R-HSA-205319	R-HSA-1433410	R-HSA-1562640	R-HSA-1433506	R-HSA-205306	R-HSA-1470011	R-HSA-205244"
R-HSA-174495,"Synthesis And Processing Of GAG, GAGPOL Polyproteins",2,18,0.001172103926548154,0.6719397858211638,0.7266170010366141,3,5,3.4525618008562355E-4,9606,Homo sapiens,"RPS27A","","R-HSA-184323	R-HSA-3149434	R-HSA-184269"
R-HSA-1855191,"Synthesis of IPs in the nucleus",2,18,0.001172103926548154,0.6719397858211638,0.7266170010366141,5,10,6.905123601712471E-4,9606,Homo sapiens,"IP6K1	IP6K2","","R-HSA-1855181	R-HSA-1855230	R-HSA-1855224	R-HSA-1855157	R-HSA-1855207"
R-HSA-2032785,"YAP1- and WWTR1 (TAZ)-stimulated gene expression",2,18,0.001172103926548154,0.6719397858211638,0.7266170010366141,4,9,6.214611241541223E-4,9606,Homo sapiens,"TEAD4","","R-HSA-2032781	R-HSA-8871265	R-HSA-1989766	R-HSA-8871260"
R-HSA-9701898,"STAT3 nuclear events downstream of ALK signaling",2,18,0.001172103926548154,0.6719397858211638,0.7266170010366141,2,10,6.905123601712471E-4,9606,Homo sapiens,"CD274","","R-HSA-9701537	R-HSA-9701562"
R-HSA-5696397,"Gap-filling DNA repair synthesis and ligation in GG-NER",3,27,0.0017581558898222308,0.6732637351020987,0.7266170010366141,2,2,1.3810247203424942E-4,9606,Homo sapiens,"RPA1	RPS27A","","R-HSA-5690997	R-HSA-5691001"
R-HSA-76066,"RNA Polymerase III Transcription Initiation From Type 2 Promoter",3,27,0.0017581558898222308,0.6732637351020987,0.7266170010366141,2,4,2.7620494406849883E-4,9606,Homo sapiens,"MT1A	POLR1E	POLR3H","","R-HSA-112150	R-HSA-83805"
R-HSA-9671555,"Signaling by PDGFR in disease",3,27,0.0017581558898222308,0.6732637351020987,0.7266170010366141,8,24,0.0016572296644109929,9606,Homo sapiens,"PIK3CA	STAT1	ETV6","","R-HSA-9672162	R-HSA-9672178	R-HSA-9673761	R-HSA-9672177	R-HSA-9672176	R-HSA-9673760	R-HSA-9672159	R-HSA-9672172"
R-HSA-175474,"Assembly Of The HIV Virion",3,27,0.0017581558898222308,0.6732637351020987,0.7266170010366141,4,16,0.0011048197762739953,9606,Homo sapiens,"RPS27A	PPIA","","R-HSA-184323	R-HSA-3149434	R-HSA-3149454	R-HSA-184269"
R-HSA-196108,"Pregnenolone biosynthesis",3,27,0.0017581558898222308,0.6732637351020987,0.7266170010366141,2,9,6.214611241541223E-4,9606,Homo sapiens,"AKR1B1	TSPO	TSPOAP1","","R-HSA-8951850	R-HSA-196060"
R-HSA-9034015,"Signaling by NTRK3 (TRKC)",3,27,0.0017581558898222308,0.6732637351020987,0.7266170010366141,3,19,0.0013119734843253694,9606,Homo sapiens,"PTPRS	PIK3CA	PTPRO","","R-HSA-9603719	R-HSA-9603445	R-HSA-9603407"
R-HSA-189085,"Digestion of dietary carbohydrate",3,27,0.0017581558898222308,0.6732637351020987,0.7266170010366141,2,13,8.976660682226212E-4,9606,Homo sapiens,"AMY2A	AMY1A	AMY2B","","R-HSA-188979	R-HSA-191114"
R-HSA-9018519,"Estrogen-dependent gene expression",18,153,0.009962883375659308,0.6765059588496494,0.7266170010366141,35,66,0.004557381577130231,9606,Homo sapiens,"H4C8	NCOA1	KDM4B	H2BC5	PTGES3	NCOA3	H2BC4	H2BC12	MOV10	MT1A	RAD21	NRIP1	H3C4	H3-3A	TNRC6A","","R-HSA-9011981	R-HSA-9023884	R-HSA-9011983	R-HSA-9008270	R-HSA-9011971	R-HSA-9008258	R-HSA-9011975	R-HSA-9009371	R-HSA-9012315	R-HSA-9012186	R-HSA-9008285	R-HSA-9011997	R-HSA-9012319	R-HSA-9011985	R-HSA-9038161	R-HSA-9011984	R-HSA-9038163	R-HSA-9009065	R-HSA-9012203	R-HSA-9011949	R-HSA-9011950	R-HSA-9012000	R-HSA-9023840	R-HSA-9009378	R-HSA-9011941	R-HSA-9012196	R-HSA-9023846	R-HSA-9011961	R-HSA-9008315	R-HSA-9011966	R-HSA-9012208	R-HSA-9011952	R-HSA-9023859	R-HSA-9023860	R-HSA-9011958"
R-HSA-2424491,"DAP12 signaling",4,36,0.002344207853096308,0.6783014073022471,0.7266170010366141,13,17,0.00117387101229112,9606,Homo sapiens,"SYK	PIK3CA	BTK	B2M","","R-HSA-2424484	R-HSA-2424485	R-HSA-2424486	R-HSA-2424487	R-HSA-2424480	R-HSA-2424481	R-HSA-2424482	R-HSA-2395439	R-HSA-2395412	R-HSA-210289	R-HSA-2396594	R-HSA-2424476	R-HSA-2395801"
R-HSA-9687139,"Aberrant regulation of mitotic cell cycle due to RB1 defects",4,36,0.002344207853096308,0.6783014073022471,0.7266170010366141,2,3,2.071537080513741E-4,9606,Homo sapiens,"CDKN1C	CDKN1A	UBE2C	E2F2","","R-HSA-9687377	R-HSA-9659782"
R-HSA-5686938,"Regulation of TLR by endogenous ligand",4,36,0.002344207853096308,0.6783014073022471,0.7266170010366141,7,12,8.286148322054964E-4,9606,Homo sapiens,"TLR1	LY96	TLR4	TLR2","","R-HSA-6805943	R-HSA-8870678	R-HSA-5432849	R-HSA-8869667	R-HSA-5432852	R-HSA-5432825	R-HSA-5432814"
R-HSA-212165,"Epigenetic regulation of gene expression",21,178,0.011590805495865077,0.6806867066661025,0.7266170010366141,27,64,0.004419279105095981,9606,Homo sapiens,"H4C8	H2BC5	PHF1	MCRS1	H2BC4	RPA1	SGF29	SAP30	H2BC12	PHF20L1	MT1A	POLR1E	KAT8	H3C4	H3-3A	EZH2	PHF19","","R-HSA-5334097	R-HSA-427527	R-HSA-5334160	R-HSA-5334099	R-HSA-5334164	R-HSA-433672	R-HSA-427528	R-HSA-427336	R-HSA-427337	R-HSA-5250947	R-HSA-5334151	R-HSA-427409	R-HSA-5334152	R-HSA-9828175	R-HSA-212252	R-HSA-427366	R-HSA-5250930	R-HSA-212263	R-HSA-9677051	R-HSA-9677050	R-HSA-5250938	R-HSA-5227490	R-HSA-212269	R-HSA-427383	R-HSA-5334179	R-HSA-427514	R-HSA-212222"
R-HSA-9816359,"Maternal to zygotic transition (MZT)",16,137,0.008921013218727616,0.6812106456628346,0.7266170010366141,24,46,0.0031763568567877366,9606,Homo sapiens,"TEAD4	H4C8	KDM4B	H2BC5	KDM1B	H2BC4	DICER1	H2BC12	CNOT11	PABPC1	RPS2	H3C4	H3-3A	EIF4B","","R-HSA-9820887	R-HSA-9822583	R-HSA-9817458	R-HSA-8941312	R-HSA-9822461	R-HSA-9817692	R-HSA-9820895	R-HSA-9822591	R-HSA-9817471	R-HSA-9822335	R-HSA-9822597	R-HSA-9818501	R-HSA-9822437	R-HSA-9820807	R-HSA-9822311	R-HSA-9820806	R-HSA-9819200	R-HSA-9822467	R-HSA-9822914	R-HSA-9822985	R-HSA-9817513	R-HSA-9822185	R-HSA-9817512	R-HSA-9820840"
R-HSA-5610780,"Degradation of GLI1 by the proteasome",7,62,0.004037246858110308,0.6823840652281117,0.7266170010366141,3,6,4.143074161027482E-4,9606,Homo sapiens,"RPN2	PSME1	PSME2	RPS27A	PSMB8	PSMB9","","R-HSA-5610758	R-HSA-5610742	R-HSA-5610760"
R-HSA-5610785,"GLI3 is processed to GLI3R by the proteasome",7,62,0.004037246858110308,0.6823840652281117,0.7266170010366141,2,5,3.4525618008562355E-4,9606,Homo sapiens,"RPN2	PSME1	PSME2	RPS27A	PSMB8	PSMB9","","R-HSA-5610754	R-HSA-5610746"
R-HSA-5610783,"Degradation of GLI2 by the proteasome",7,62,0.004037246858110308,0.6823840652281117,0.7266170010366141,2,5,3.4525618008562355E-4,9606,Homo sapiens,"RPN2	PSME1	PSME2	RPS27A	PSMB8	PSMB9","","R-HSA-5610757	R-HSA-5610745"
R-HSA-5625740,"RHO GTPases activate PKNs",9,79,0.0051442338998502314,0.6838105065734379,0.7266170010366141,10,20,0.0013810247203424942,9606,Homo sapiens,"H2BC12	H4C8	H2BC5	PDPK1	H2BC4	H3C4	H3-3A","","R-HSA-5625797	R-HSA-5625796	R-HSA-5623632	R-HSA-5623667	R-HSA-5625870	R-HSA-5625774	R-HSA-5625849	R-HSA-5625848	R-HSA-5625784	R-HSA-5625883"
R-HSA-9793380,"Formation of paraxial mesoderm",9,79,0.0051442338998502314,0.6838105065734379,0.7266170010366141,13,29,0.0020024858444966163,9606,Homo sapiens,"EPHA4	RPN2	NOG	LEF1	PSME1	PSME2	PSMB8	PSMB9","","R-HSA-9825555	R-HSA-9825564	R-HSA-9793887	R-HSA-9793375	R-HSA-9824222	R-HSA-9825275	R-HSA-9793382	R-HSA-9793921	R-HSA-9824268	R-HSA-9824236	R-HSA-9825582	R-HSA-9794058	R-HSA-9824266"
R-HSA-163767,"PP2A-mediated dephosphorylation of key metabolic factors",1,9,5.86051963274077E-4,0.6852678289476772,0.7266170010366141,4,4,2.7620494406849883E-4,9606,Homo sapiens,"PPP2R5D","","R-HSA-163750	R-HSA-163688	R-HSA-164056	R-HSA-163689"
R-HSA-9013425,"RHOT1 GTPase cycle",1,9,5.86051963274077E-4,0.6852678289476772,0.7266170010366141,3,3,2.071537080513741E-4,9606,Homo sapiens,"RHOT1","","R-HSA-9018815	R-HSA-9018814	R-HSA-9018817"
R-HSA-9645135,"STAT5 Activation",1,9,5.86051963274077E-4,0.6852678289476772,0.7266170010366141,3,3,2.071537080513741E-4,9606,Homo sapiens,"FLT3LG","","R-HSA-9645137	R-HSA-9645126	R-HSA-9645134"
R-HSA-9027283,"Erythropoietin activates STAT5",1,9,5.86051963274077E-4,0.6852678289476772,0.7266170010366141,3,3,2.071537080513741E-4,9606,Homo sapiens,"JAK2","","R-HSA-9012651	R-HSA-9012650	R-HSA-9012654"
R-HSA-162585,"Uncoating of the HIV Virion",1,9,5.86051963274077E-4,0.6852678289476772,0.7266170010366141,2,2,1.3810247203424942E-4,9606,Homo sapiens,"PPIA","","R-HSA-173111	R-HSA-173642"
R-HSA-113507,"E2F-enabled inhibition of pre-replication complex formation",1,9,5.86051963274077E-4,0.6852678289476772,0.7266170010366141,1,1,6.905123601712471E-5,9606,Homo sapiens,"MCM8","","R-HSA-113638"
R-HSA-3656243,"Defective ST3GAL3 causes MCT12 and EIEE15",1,9,5.86051963274077E-4,0.6852678289476772,0.7266170010366141,1,1,6.905123601712471E-5,9606,Homo sapiens,"ST3GAL3","","R-HSA-3656258"
R-HSA-3595174,"Defective CHST14 causes EDS, musculocontractural type",1,9,5.86051963274077E-4,0.6852678289476772,0.7266170010366141,1,1,6.905123601712471E-5,9606,Homo sapiens,"VCAN","","R-HSA-3636919"
R-HSA-3595172,"Defective CHST3 causes SEDCJD",1,9,5.86051963274077E-4,0.6852678289476772,0.7266170010366141,1,1,6.905123601712471E-5,9606,Homo sapiens,"VCAN","","R-HSA-3595175"
R-HSA-391906,"Leukotriene receptors",1,9,5.86051963274077E-4,0.6852678289476772,0.7266170010366141,2,5,3.4525618008562355E-4,9606,Homo sapiens,"CYSLTR1","","R-HSA-9684627	R-HSA-9690439"
R-HSA-2161517,"Abacavir transmembrane transport",1,9,5.86051963274077E-4,0.6852678289476772,0.7266170010366141,1,3,2.071537080513741E-4,9606,Homo sapiens,"ABCB1","","R-HSA-2161538"
R-HSA-3304351,"Signaling by TGF-beta Receptor Complex in Cancer",1,9,5.86051963274077E-4,0.6852678289476772,0.7266170010366141,2,7,4.8335865211987294E-4,9606,Homo sapiens,"ZFYVE9","","R-HSA-3304394	R-HSA-3656523"
R-HSA-8964572,"Lipid particle organization",1,9,5.86051963274077E-4,0.6852678289476772,0.7266170010366141,1,4,2.7620494406849883E-4,9606,Homo sapiens,"HSD17B13","","R-HSA-8862380"
R-HSA-8964026,"Chylomicron clearance",1,9,5.86051963274077E-4,0.6852678289476772,0.7266170010366141,1,4,2.7620494406849883E-4,9606,Homo sapiens,"LDLRAP1","","R-HSA-174706"
R-HSA-164944,"Nef and signal transduction",1,9,5.86051963274077E-4,0.6852678289476772,0.7266170010366141,1,5,3.4525618008562355E-4,9606,Homo sapiens,"CD247","","R-HSA-164943"
R-HSA-5357905,"Regulation of TNFR1 signaling",6,54,0.0035163117796444617,0.691248072103814,0.7266170010366141,26,41,0.0028311006767021128,9606,Homo sapiens,"RNF31	RBCK1	RPS27A	BIRC2","","R-HSA-9815510	R-HSA-5357845	R-HSA-9793680	R-HSA-9796368	R-HSA-9796691	R-HSA-9815507	R-HSA-9817362	R-HSA-9796626	R-HSA-9818975	R-HSA-9794008	R-HSA-9796379	R-HSA-9793988	R-HSA-9817411	R-HSA-9793679	R-HSA-5661517	R-HSA-9796617	R-HSA-9817397	R-HSA-5693108	R-HSA-9796342	R-HSA-5693055	R-HSA-9817400	R-HSA-9796346	R-HSA-9818789	R-HSA-9796387	R-HSA-5357928	R-HSA-9824874"
R-HSA-1912408,"Pre-NOTCH Transcription and Translation",10,88,0.005730285863124308,0.6918304678230222,0.7266170010366141,16,28,0.0019334346084794918,9606,Homo sapiens,"H2BC12	H4C8	MOV10	H2BC5	H2BC4	H3C4	H3-3A	TNRC6A","","R-HSA-1912413	R-HSA-1912412	R-HSA-1606682	R-HSA-1912409	R-HSA-1912410	R-HSA-1912406	R-HSA-1912368	R-HSA-9604831	R-HSA-9604829	R-HSA-9604834	R-HSA-1912364	R-HSA-1912367	R-HSA-1912366	R-HSA-1912363	R-HSA-1912362	R-HSA-1606561"
R-HSA-9006936,"Signaling by TGFB family members",16,138,0.008986130103535847,0.6919014357663145,0.7266170010366141,50,125,0.008631404502140588,9606,Homo sapiens,"ITGB1	USP15	BMPR2	ZFYVE9	STAT1	NOG	LTBP3	F11R	DRAP1	XPO1	PARD6A	E2F2	RPS27A	MAPK3","","R-HSA-178178	R-HSA-2186785	R-HSA-201475	R-HSA-9730967	R-HSA-2160931	R-HSA-2160932	R-HSA-2160935	R-HSA-201476	R-HSA-9736984	R-HSA-178189	R-HSA-2395320	R-HSA-2134532	R-HSA-178215	R-HSA-870437	R-HSA-1225919	R-HSA-2186767	R-HSA-173488	R-HSA-201648	R-HSA-9731111	R-HSA-2127257	R-HSA-870449	R-HSA-2186780	R-HSA-2328033	R-HSA-2187368	R-HSA-2134506	R-HSA-170835	R-HSA-201810	R-HSA-1484099	R-HSA-2167924	R-HSA-2176503	R-HSA-2176502	R-HSA-2187382	R-HSA-2134519	R-HSA-2396029	R-HSA-2186747	R-HSA-201821	R-HSA-170850
R-HSA-3238698,"WNT ligand biogenesis and trafficking",3,28,0.0018232727746304617,0.696712791756255,0.7266170010366141,12,12,8.286148322054964E-4,9606,Homo sapiens,"WNT2B	WNT16	WLS","","R-HSA-3247840	R-HSA-3238691	R-HSA-3247843	R-HSA-3247844	R-HSA-3247847	R-HSA-3238694	R-HSA-3247849	R-HSA-3781941	R-HSA-3247837	R-HSA-3247836	R-HSA-3781943	R-HSA-3247839"
R-HSA-389357,"CD28 dependent PI3K/Akt signaling",3,28,0.0018232727746304617,0.696712791756255,0.7266170010366141,6,9,6.214611241541223E-4,9606,Homo sapiens,"PRR5	PIK3CA	PDPK1","","R-HSA-2317314	R-HSA-198640	R-HSA-389158	R-HSA-388832	R-HSA-198270	R-HSA-2316429"
R-HSA-166208,"mTORC1-mediated signalling",3,28,0.0018232727746304617,0.696712791756255,0.7266170010366141,4,8,5.524098881369977E-4,9606,Homo sapiens,"RPS6	LAMTOR1	EIF4B","","R-HSA-165777	R-HSA-165718	R-HSA-165726	R-HSA-165692"
R-HSA-76071,"RNA Polymerase III Transcription Initiation From Type 3 Promoter",3,28,0.0018232727746304617,0.696712791756255,0.7266170010366141,2,4,2.7620494406849883E-4,9606,Homo sapiens,"MT1A	POLR1E	POLR3H","","R-HSA-112152	R-HSA-83803"
R-HSA-76061,"RNA Polymerase III Transcription Initiation From Type 1 Promoter",3,28,0.0018232727746304617,0.696712791756255,0.7266170010366141,2,5,3.4525618008562355E-4,9606,Homo sapiens,"MT1A	POLR1E	POLR3H","","R-HSA-76056	R-HSA-76060"
R-HSA-8964038,"LDL clearance",3,28,0.0018232727746304617,0.696712791756255,0.7266170010366141,6,20,0.0013810247203424942,9606,Homo sapiens,"NPC2	CLTC	LDLRAP1","","R-HSA-8876484	R-HSA-6784738	R-HSA-171141	R-HSA-6784735	R-HSA-6784729	R-HSA-8876472"
R-HSA-6804115,"TP53 regulates transcription of additional cell cycle genes whose exact role in the p53 pathway remain uncertain",3,28,0.0018232727746304617,0.696712791756255,0.7266170010366141,3,14,9.667173042397459E-4,9606,Homo sapiens,"RGCC	CNOT11","","R-HSA-6803917	R-HSA-6798044	R-HSA-6803914"
R-HSA-6803205,"TP53 regulates transcription of several additional cell death genes whose specific roles in p53-dependent apoptosis remain uncertain",3,28,0.0018232727746304617,0.696712791756255,0.7266170010366141,3,19,0.0013119734843253694,9606,Homo sapiens,"CHM	BCL2L14","","R-HSA-6801109	R-HSA-6791327	R-HSA-6791323"
R-HSA-418597,"G alpha (z) signalling events",7,63,0.004102363742918539,0.6979903710812625,0.7266170010366141,9,13,8.976660682226212E-4,9606,Homo sapiens,"PRKCB	GNG7	PRKCE	PRKCD	GNB4	ADCY4	ADRA2B","","R-HSA-392129	R-HSA-392064	R-HSA-749453	R-HSA-8982703	R-HSA-750988	R-HSA-751024	R-HSA-751040	R-HSA-8982709	R-HSA-749446"
R-HSA-9013406,"RHOQ GTPase cycle",7,63,0.004102363742918539,0.6979903710812625,0.7266170010366141,2,5,3.4525618008562355E-4,9606,Homo sapiens,"CPNE8	JUP	CAV1	CDC42EP2	IQGAP1	LAMTOR1	SRGAP2","","R-HSA-9018745	R-HSA-9018746"
R-HSA-2129379,"Molecules associated with elastic fibres",4,37,0.0024093247379045387,0.6986242821070321,0.7266170010366141,8,10,6.905123601712471E-4,9606,Homo sapiens,"ITGB1	LTBP3	FBLN2","","R-HSA-2161282	R-HSA-2328033	R-HSA-2328048	R-HSA-2395328	R-HSA-2537665	R-HSA-2396029	R-HSA-1592387	R-HSA-2395320"
R-HSA-8948700,"Competing endogenous RNAs (ceRNAs) regulate PTEN translation",2,19,0.0012372208113563847,0.7003135627406536,0.7266170010366141,11,11,7.595635961883718E-4,9606,Homo sapiens,"MOV10	TNRC6A","","R-HSA-8948536	R-HSA-8948602	R-HSA-8948651	R-HSA-8948524	R-HSA-8948621	R-HSA-8948623	R-HSA-8948641	R-HSA-8948594	R-HSA-8948612	R-HSA-8948582	R-HSA-8948583"
R-HSA-73942,"DNA Damage Reversal",2,19,0.0012372208113563847,0.7003135627406536,0.7266170010366141,12,16,0.0011048197762739953,9606,Homo sapiens,"ALKBH2	ASCC2","","R-HSA-5657637	R-HSA-5657617	R-HSA-5657649	R-HSA-5657665	R-HSA-112118	R-HSA-112121	R-HSA-112120	R-HSA-112123	R-HSA-112125	R-HSA-5657642	R-HSA-112124	R-HSA-5657641"
R-HSA-1810476,"RIP-mediated NFkB activation via ZBP1",2,19,0.0012372208113563847,0.7003135627406536,0.7266170010366141,3,4,2.7620494406849883E-4,9606,Homo sapiens,"ZBP1	MYD88","","R-HSA-1810457	R-HSA-9604480	R-HSA-168910"
R-HSA-9755779,"SARS-CoV-2 targets host intracellular signalling and regulatory pathways",2,19,0.0012372208113563847,0.7003135627406536,0.7266170010366141,3,5,3.4525618008562355E-4,9606,Homo sapiens,"PDPK1	CAV1","","R-HSA-9754518	R-HSA-9755777	R-HSA-198270"
R-HSA-9673770,"Signaling by PDGFRA extracellular domain mutants",2,19,0.0012372208113563847,0.7003135627406536,0.7266170010366141,3,7,4.8335865211987294E-4,9606,Homo sapiens,"PIK3CA	STAT1","","R-HSA-9672162	R-HSA-9672178	R-HSA-9672159"
R-HSA-9673767,"Signaling by PDGFRA transmembrane, juxtamembrane and kinase domain mutants",2,19,0.0012372208113563847,0.7003135627406536,0.7266170010366141,3,7,4.8335865211987294E-4,9606,Homo sapiens,"PIK3CA	STAT1","","R-HSA-9672177	R-HSA-9672176	R-HSA-9672172"
R-HSA-8875360,"InlB-mediated entry of Listeria monocytogenes into host cell",2,19,0.0012372208113563847,0.7003135627406536,0.7266170010366141,3,8,5.524098881369977E-4,9606,Homo sapiens,"RPS27A","","R-HSA-8876262	R-HSA-8876258	R-HSA-8876255"
R-HSA-9735871,"SARS-CoV-1 targets host intracellular signalling and regulatory pathways",2,19,0.0012372208113563847,0.7003135627406536,0.7266170010366141,2,7,4.8335865211987294E-4,9606,Homo sapiens,"PDPK1	CAV1","","R-HSA-9731018	R-HSA-9731034"
R-HSA-1502540,"Signaling by Activin",2,19,0.0012372208113563847,0.7003135627406536,0.7266170010366141,2,10,6.905123601712471E-4,9606,Homo sapiens,"DRAP1	MAPK3","","R-HSA-173488	R-HSA-1225919"
R-HSA-111447,"Activation of BAD and translocation to mitochondria ",2,19,0.0012372208113563847,0.7003135627406536,0.7266170010366141,1,5,3.4525618008562355E-4,9606,Homo sapiens,"PPP3R1	PPP3CC","","R-HSA-139906"
R-HSA-5218920,"VEGFR2 mediated vascular permeability",5,46,0.0029953767011786157,0.7026808730580061,0.7266170010366141,8,15,0.0010357685402568706,9606,Homo sapiens,"PRR5	JUP	PDPK1	CAV1	CTNNA1","","R-HSA-2317314	R-HSA-202129	R-HSA-198640	R-HSA-202144	R-HSA-5357477	R-HSA-198270	R-HSA-202110	R-HSA-2316429"
R-HSA-5358346,"Hedgehog ligand biogenesis",8,72,0.004688415706192616,0.7046511154815053,0.7266170010366141,15,15,0.0010357685402568706,9606,Homo sapiens,"SHH	RPN2	PSME1	PSME2	RPS27A	PSMB8	PSMB9","","R-HSA-5362448	R-HSA-5362386	R-HSA-5362549	R-HSA-5362551	R-HSA-5362422	R-HSA-5362553	R-HSA-5362427	R-HSA-5362459	R-HSA-5358336	R-HSA-5362437	R-HSA-5358340	R-HSA-5358343	R-HSA-5362793	R-HSA-5362441	R-HSA-5362412"
R-HSA-1234176,"Oxygen-dependent proline hydroxylation of Hypoxia-inducible Factor Alpha",8,72,0.004688415706192616,0.7046511154815053,0.7266170010366141,8,12,8.286148322054964E-4,9606,Homo sapiens,"EGLN1	RPN2	PSME1	PSME2	RPS27A	PSMB8	PSMB9","","R-HSA-1234163	R-HSA-1234179	R-HSA-1234177	R-HSA-1234183	R-HSA-1234159	R-HSA-1234175	R-HSA-1234172	R-HSA-1234173"
R-HSA-76005,"Response to elevated platelet cytosolic Ca2+",17,148,0.009637298951618155,0.709456781519521,0.7266170010366141,8,14,9.667173042397459E-4,9606,Homo sapiens,"LGALS3BP	TOR4A	PRKCB	VEGFB	PPBP	LHFPL2	GTPBP2	CYRIB	GTPBP1	TUBA4A	POTEKP	TMX3	SERPING1	MAGED2	TAGLN2	ALDOA	PPIA	PFN2","","R-HSA-482775	R-HSA-481044	R-HSA-482772	R-HSA-481009	R-HSA-481007	R-HSA-114553	R-HSA-114683	R-HSA-114684"
R-HSA-204998,"Cell death signalling via NRAGE, NRIF and NADE",9,81,0.005274467669466693,0.7111618129734939,0.7266170010366141,7,17,0.00117387101229112,9606,Homo sapiens,"FGD4	MAGED1	RASGRF2	RPS27A	ECT2	SQSTM1	SOS2	FGD2","","R-HSA-204947	R-HSA-205008	R-HSA-205115	R-HSA-205039	R-HSA-205118	R-HSA-204958	R-HSA-205132"
R-HSA-9675126,"Diseases of mitotic cell cycle",4,38,0.0024744416227127693,0.7180071038706408,0.7266170010366141,2,5,3.4525618008562355E-4,9606,Homo sapiens,"CDKN1C	CDKN1A	UBE2C	E2F2","","R-HSA-9687377	R-HSA-9659782"
R-HSA-2173795,"Downregulation of SMAD2/3:SMAD4 transcriptional activity",4,38,0.0024744416227127693,0.7180071038706408,0.7266170010366141,9,27,0.001864383372462367,9606,Homo sapiens,"STAT1	RPS27A	MAPK3","","R-HSA-9730967	R-HSA-9731111	R-HSA-2176503	R-HSA-2176502	R-HSA-870437	R-HSA-2186747	R-HSA-870449	R-HSA-2179276	R-HSA-2186767"
R-HSA-392451,"G beta:gamma signalling through PI3Kgamma",3,29,0.0018883896594386925,0.7188627773450361,0.7266170010366141,3,4,2.7620494406849883E-4,9606,Homo sapiens,"PDPK1	GNG7	GNB4","","R-HSA-392295	R-HSA-392300	R-HSA-9603279"
R-HSA-5674400,"Constitutive Signaling by AKT1 E17K in Cancer",3,29,0.0018883896594386925,0.7188627773450361,0.7266170010366141,4,18,0.0012429222483082447,9606,Homo sapiens,"PRR5	CDKN1A	PDPK1","","R-HSA-2243938	R-HSA-2243937	R-HSA-2243942	R-HSA-2399969"
R-HSA-5610787,"Hedgehog 'off' state",14,124,0.008074493716220616,0.7201474829153498,0.7266170010366141,16,32,0.0022096395525479907,9606,Homo sapiens,"DYNC2H1	RPN2	IFT140	PTCH1	PSME1	ADCY4	IFT122	PSME2	RPS27A	TUBA4A	PSMB8	PSMB9","","R-HSA-5610742	R-HSA-5612508	R-HSA-5612510	R-HSA-5610745	R-HSA-5610746	R-HSA-5610757	R-HSA-5610725	R-HSA-5610727	R-HSA-5610758	R-HSA-5610726	R-HSA-5610754	R-HSA-5610733	R-HSA-5610767	R-HSA-5610766	R-HSA-5610760	R-HSA-5610763"
R-HSA-114608,"Platelet degranulation ",16,141,0.009181480757960539,0.7226991524453978,0.7266170010366141,5,11,7.595635961883718E-4,9606,Homo sapiens,"LGALS3BP	TOR4A	VEGFB	PPBP	LHFPL2	GTPBP2	CYRIB	GTPBP1	TUBA4A	POTEKP	TMX3	SERPING1	MAGED2	TAGLN2	ALDOA	PPIA	PFN2","","R-HSA-482775	R-HSA-481044	R-HSA-482772	R-HSA-481009	R-HSA-481007"
R-HSA-203641,"NOSTRIN mediated eNOS trafficking",1,10,6.511688480823078E-4,0.7232174874891032,0.7266170010366141,4,4,2.7620494406849883E-4,9606,Homo sapiens,"CAV1","","R-HSA-203716	R-HSA-203625	R-HSA-203662	R-HSA-203565"
R-HSA-114516,"Disinhibition of SNARE formation",1,10,6.511688480823078E-4,0.7232174874891032,0.7266170010366141,2,2,1.3810247203424942E-4,9606,Homo sapiens,"PRKCB","","R-HSA-114683	R-HSA-114684"
R-HSA-3595177,"Defective CHSY1 causes TPBS",1,10,6.511688480823078E-4,0.7232174874891032,0.7266170010366141,2,2,1.3810247203424942E-4,9606,Homo sapiens,"VCAN","","R-HSA-3595178	R-HSA-3595176"
R-HSA-190371,"FGFR3b ligand binding and activation",1,10,6.511688480823078E-4,0.7232174874891032,0.7266170010366141,2,2,1.3810247203424942E-4,9606,Homo sapiens,"FGF9","","R-HSA-190385	R-HSA-190263"
R-HSA-2470946,"Cohesin Loading onto Chromatin",1,10,6.511688480823078E-4,0.7232174874891032,0.7266170010366141,2,2,1.3810247203424942E-4,9606,Homo sapiens,"RAD21","","R-HSA-2470935	R-HSA-2468040"
R-HSA-9632974,"NR1H2 & NR1H3 regulate gene expression linked to gluconeogenesis ",1,10,6.511688480823078E-4,0.7232174874891032,0.7266170010366141,2,2,1.3810247203424942E-4,9606,Homo sapiens,"NRIP1","","R-HSA-9028524	R-HSA-9605051"
R-HSA-163754,"Insulin effects increased synthesis of Xylulose-5-Phosphate",1,10,6.511688480823078E-4,0.7232174874891032,0.7266170010366141,2,3,2.071537080513741E-4,9606,Homo sapiens,"TKTL1","","R-HSA-163751	R-HSA-163741"
R-HSA-1369007,"Mitochondrial ABC transporters",1,10,6.511688480823078E-4,0.7232174874891032,0.7266170010366141,1,2,1.3810247203424942E-4,9606,Homo sapiens,"ABCB10","","R-HSA-382560"
R-HSA-8851907,"MET activates PI3K/AKT signaling",1,10,6.511688480823078E-4,0.7232174874891032,0.7266170010366141,2,5,3.4525618008562355E-4,9606,Homo sapiens,"PIK3CA","","R-HSA-8852019	R-HSA-8851954"
R-HSA-9603381,"Activated NTRK3 signals through PI3K",1,10,6.511688480823078E-4,0.7232174874891032,0.7266170010366141,2,5,3.4525618008562355E-4,9606,Homo sapiens,"PIK3CA","","R-HSA-9603445	R-HSA-9603407"
R-HSA-8964041,"LDL remodeling",1,10,6.511688480823078E-4,0.7232174874891032,0.7266170010366141,1,3,2.071537080513741E-4,9606,Homo sapiens,"CETP","","R-HSA-266350"
R-HSA-9686347,"Microbial modulation of RIPK1-mediated regulated necrosis",1,10,6.511688480823078E-4,0.7232174874891032,0.7266170010366141,2,9,6.214611241541223E-4,9606,Homo sapiens,"MLKL","","R-HSA-9686343	R-HSA-9698677"
R-HSA-447041,"CHL1 interactions",1,10,6.511688480823078E-4,0.7232174874891032,0.7266170010366141,1,5,3.4525618008562355E-4,9606,Homo sapiens,"ITGB1","","R-HSA-445088"
R-HSA-167590,"Nef Mediated CD4 Down-regulation",1,10,6.511688480823078E-4,0.7232174874891032,0.7266170010366141,1,5,3.4525618008562355E-4,9606,Homo sapiens,"ARF1","","R-HSA-200879"
R-HSA-5666185,"RHO GTPases Activate Rhotekin and Rhophilins",1,10,6.511688480823078E-4,0.7232174874891032,0.7266170010366141,1,6,4.143074161027482E-4,9606,Homo sapiens,"TAX1BP3","","R-HSA-5666216"
R-HSA-110357,"Displacement of DNA glycosylase by APEX1",1,10,6.511688480823078E-4,0.7232174874891032,0.7266170010366141,1,8,5.524098881369977E-4,9606,Homo sapiens,"OGG1","","R-HSA-110354"
R-HSA-6781823,"Formation of TC-NER Pre-Incision Complex",6,56,0.0036465455492609234,0.7234992626037569,0.7266170010366141,7,7,4.8335865211987294E-4,9606,Homo sapiens,"RAB43	MT1A	RPS27A	HMGN2	PPIA","","R-HSA-6782069	R-HSA-6782004	R-HSA-6781840	R-HSA-6781824	R-HSA-6781867	R-HSA-6781818	R-HSA-6781833"
R-HSA-9031628,"NGF-stimulated transcription",6,56,0.0036465455492609234,0.7234992626037569,0.7266170010366141,27,37,0.002554895732633614,9606,Homo sapiens,"EGR1	ID2	ID3","","R-HSA-9613202	R-HSA-9031624	R-HSA-9613207	R-HSA-9613460	R-HSA-9613210	R-HSA-9031616	R-HSA-9612483	R-HSA-9621386	R-HSA-9613451	R-HSA-9621385	R-HSA-9612493	R-HSA-9621042	R-HSA-9620723	R-HSA-9612534	R-HSA-9620663	R-HSA-9621048	R-HSA-9612514	R-HSA-9613219	R-HSA-9612516	R-HSA-9613476	R-HSA-9621035	R-HSA-9621032	R-HSA-9612073	R-HSA-9616105	R-HSA-9616110	R-HSA-9616367	R-HSA-9612076"
R-HSA-4086400,"PCP/CE pathway",11,99,0.006446571596014847,0.7236301357698425,0.7266170010366141,9,24,0.0016572296644109929,9606,Homo sapiens,"PARD6A	RPN2	PRKCB	CLTC	PSME1	PSME2	RPS27A	PSMB8	PFN2	PSMB9","","R-HSA-4608854	R-HSA-4608855	R-HSA-4608852	R-HSA-5140747	R-HSA-5138459	R-HSA-3965450	R-HSA-5138432	R-HSA-4608825	R-HSA-5138433"
R-HSA-75105,"Fatty acyl-CoA biosynthesis",9,82,0.005339584554274923,0.7242477784119665,0.7266170010366141,7,25,0.0017262809004281177,9606,Homo sapiens,"SLC25A1	ELOVL4	ELOVL5	ACSL1	TECR	MAL	SLC27A3","","R-HSA-8875077	R-HSA-9734535	R-HSA-548830	R-HSA-548831	R-HSA-75849	R-HSA-548800	R-HSA-201035"
R-HSA-5083625,"Defective GALNT3 causes HFTC",2,20,0.0013023376961646155,0.7266170010366141,0.7266170010366141,1,1,6.905123601712471E-5,9606,Homo sapiens,"MUC1	MUC6","","R-HSA-5096537"
R-HSA-399997,"Acetylcholine regulates insulin secretion",2,20,0.0013023376961646155,0.7266170010366141,0.7266170010366141,5,7,4.8335865211987294E-4,9606,Homo sapiens,"MARCKS	GNAQ","","R-HSA-400023	R-HSA-399998	R-HSA-399978	R-HSA-400027	R-HSA-399995"
R-HSA-5099900,"WNT5A-dependent internalization of FZD4",2,20,0.0013023376961646155,0.7266170010366141,0.7266170010366141,3,5,3.4525618008562355E-4,9606,Homo sapiens,"PRKCB	CLTC","","R-HSA-5138459	R-HSA-5138432	R-HSA-5138433"
R-HSA-388844,"Receptor-type tyrosine-protein phosphatases",2,20,0.0013023376961646155,0.7266170010366141,0.7266170010366141,3,6,4.143074161027482E-4,9606,Homo sapiens,"PTPRS	PTPRF","","R-HSA-6798258	R-HSA-6798257	R-HSA-388824"
R-HSA-9708530,"Regulation of BACH1 activity",2,20,0.0013023376961646155,0.7266170010366141,0.7266170010366141,1,8,5.524098881369977E-4,9606,Homo sapiens,"RPS27A","","R-HSA-9708517"
R-HSA-6803207,"TP53 Regulates Transcription of Caspase Activators and Caspases",2,20,0.0013023376961646155,0.7266170010366141,0.7266170010366141,2,17,0.00117387101229112,9606,Homo sapiens,"CASP1","","R-HSA-6798082	R-HSA-6798081"
R-HSA-157579,"Telomere Maintenance",12,108,0.007032623559288923,0.7295746326694565,0.7295746326694565,15,34,0.00234774202458224,9606,Homo sapiens,"H2BC12	H4C8	CCNA2	CCNA1	MT1A	CHTF8	H2BC5	H2BC4	RPA1	H3-3A","","R-HSA-174439	R-HSA-9670101	R-HSA-181450	R-HSA-9686521	R-HSA-174441	R-HSA-174447	R-HSA-174445	R-HSA-9670114	R-HSA-174451	R-HSA-9668902	R-HSA-9670149	R-HSA-174452	R-HSA-163096	R-HSA-9668904	R-HSA-176700"
R-HSA-8854518,"AURKA Activation by TPX2",8,74,0.004818649475809077,0.7322097021821224,0.7322097021821224,2,2,1.3810247203424942E-4,9606,Homo sapiens,"CEP57	TPX2	CNTRL	CEP164	CEP41	TUBA4A	AURKA","","R-HSA-8853405	R-HSA-8853419"
R-HSA-8948751,"Regulation of PTEN stability and activity",8,74,0.004818649475809077,0.7322097021821224,0.7322097021821224,7,13,8.976660682226212E-4,9606,Homo sapiens,"RPN2	PSME1	PSME2	TRIM27	RPS27A	PSMB8	PSMB9","","R-HSA-6807206	R-HSA-8850997	R-HSA-8851011	R-HSA-8850992	R-HSA-8948832	R-HSA-6807134	R-HSA-8948775"
R-HSA-3108232,"SUMO E3 ligases SUMOylate target proteins",21,184,0.011981506804714463,0.7348593774979875,0.7348593774979875,45,132,0.009114763154260462,9606,Homo sapiens,"DDX17	H4C8	NCOA1	TOP2A	PHYH	SP100	UHRF2	THRA	NUP188	SP110	RPA1	EIF2AK2	RORA	BRCA1	PHC3	PML	AURKA	NR3C2	RAD21	NRIP1	MAL	TRIM27","","R-HSA-4641350	R-HSA-3108203	R-HSA-4719436	R-HSA-4570496	R-HSA-4551616	R-HSA-4570499	R-HSA-4615872	R-HSA-3296126	R-HSA-4085296	R-HSA-3000383	R-HSA-5228508	R-HSA-6804468	R-HSA-4655440	R-HSA-4341016	R-HSA-4570463	R-HSA-3108212	R-HSA-3000433	R-HSA-2997616	R-HSA-3900070	R-HSA-3108209	R-HSA-3000434	R-HSA-4719447	R-HSA-2997709	R-HSA-3000399	R-HSA-5228525	R-HSA-4551655	R-HSA-5228523	R-HSA-4551649	R-HSA-4551727
R-HSA-397795,"G-protein beta:gamma signalling",4,39,0.0025395585075210004,0.7364537831924827,0.7364537831924827,13,15,0.0010357685402568706,9606,Homo sapiens,"PDPK1	GNG7	BTK	GNB4","","R-HSA-392295	R-HSA-8964271	R-HSA-392300	R-HSA-8964614	R-HSA-8964634	R-HSA-8964604	R-HSA-8964317	R-HSA-8964605	R-HSA-398193	R-HSA-8964241	R-HSA-9603279	R-HSA-398040	R-HSA-8964599"
R-HSA-9013424,"RHOV GTPase cycle",4,39,0.0025395585075210004,0.7364537831924827,0.7364537831924827,1,2,1.3810247203424942E-4,9606,Homo sapiens,"PARD6A	DLG5	CLTC	IQGAP1","","R-HSA-9018794"
R-HSA-9022692,"Regulation of MECP2 expression and activity",4,39,0.0025395585075210004,0.7364537831924827,0.7364537831924827,6,14,9.667173042397459E-4,9606,Homo sapiens,"MOV10	CAMK4	TBL1X	TNRC6A","","R-HSA-8986937	R-HSA-8986939	R-HSA-9021183	R-HSA-9021182	R-HSA-9006992	R-HSA-9615501"
R-HSA-6804758,"Regulation of TP53 Activity through Acetylation",4,39,0.0025395585075210004,0.7364537831924827,0.7364537831924827,6,14,9.667173042397459E-4,9606,Homo sapiens,"ING5	PIN1	PML	MAP2K6","","R-HSA-6805638	R-HSA-6805620	R-HSA-6805650	R-HSA-8877692	R-HSA-8877691	R-HSA-6805640"
R-HSA-5654726,"Negative regulation of FGFR1 signaling",4,39,0.0025395585075210004,0.7364537831924827,0.7364537831924827,6,15,0.0010357685402568706,9606,Homo sapiens,"FGF9	RPS27A	MAPK3","","R-HSA-1295634	R-HSA-934604	R-HSA-5654672	R-HSA-1295621	R-HSA-5654560	R-HSA-5654673"
R-HSA-8852276,"The role of GTSE1 in G2/M progression after G2 checkpoint",9,83,0.005404701439083154,0.7369350107589422,0.7369350107589422,5,10,6.905123601712471E-4,9606,Homo sapiens,"CDKN1A	RPN2	PSME1	PSME2	RPS27A	TUBA4A	PSMB8	PSMB9","","R-HSA-8852354	R-HSA-8852306	R-HSA-8852362	R-HSA-8852298	R-HSA-8852280"
R-HSA-8939902,"Regulation of RUNX2 expression and activity",9,83,0.005404701439083154,0.7369350107589422,0.7369350107589422,13,32,0.0022096395525479907,9606,Homo sapiens,"RPN2	STAT1	PSME1	PSME2	RPS27A	PSMB8	PPARGC1B	PSMB9","","R-HSA-9008076	R-HSA-9008015	R-HSA-9008110	R-HSA-8939938	R-HSA-8939801	R-HSA-9008475	R-HSA-9009403	R-HSA-8939706	R-HSA-8939900	R-HSA-9009308	R-HSA-9007999	R-HSA-9008479	R-HSA-9009362"
R-HSA-5620920,"Cargo trafficking to the periciliary membrane",6,57,0.003711662434069154,0.738713908042625,0.738713908042625,25,27,0.001864383372462367,9606,Homo sapiens,"ARF4	ARL3	INPP5E	BBS7	PKD2	EXOC1","","R-HSA-5623508	R-HSA-5617815	R-HSA-5623519	R-HSA-5623513	R-HSA-5624133	R-HSA-5624129	R-HSA-5638016	R-HSA-5624130	R-HSA-5638006	R-HSA-5638007	R-HSA-5638004	R-HSA-5620918	R-HSA-5620914	R-HSA-5624125	R-HSA-5624956	R-HSA-5638012	R-HSA-5624127	R-HSA-5624126	R-HSA-5620921	R-HSA-5624953	R-HSA-5624954	R-HSA-5623525	R-HSA-5623524	R-HSA-5623527	R-HSA-5623521"
R-HSA-429947,"Deadenylation of mRNA",3,30,0.0019535065442469234,0.739733975781788,0.739733975781788,4,4,2.7620494406849883E-4,9606,Homo sapiens,"CNOT11	PABPC1	EIF4B","","R-HSA-430021	R-HSA-429955	R-HSA-8941312	R-HSA-429992"
R-HSA-428930,"Thromboxane signalling through TP receptor",3,30,0.0019535065442469234,0.739733975781788,0.739733975781788,6,8,5.524098881369977E-4,9606,Homo sapiens,"GNAQ	GNG7	GNB4","","R-HSA-428918	R-HSA-428917	R-HSA-428752	R-HSA-428750	R-HSA-428909	R-HSA-428749"
R-HSA-418592,"ADP signalling through P2Y purinoceptor 1",3,30,0.0019535065442469234,0.739733975781788,0.739733975781788,4,7,4.8335865211987294E-4,9606,Homo sapiens,"GNAQ	GNG7	GNB4","","R-HSA-418581	R-HSA-418579	R-HSA-418576	R-HSA-428941"
R-HSA-75067,"Processing of Capped Intronless Pre-mRNA",3,30,0.0019535065442469234,0.739733975781788,0.739733975781788,4,10,6.905123601712471E-4,9606,Homo sapiens,"CPSF6	CSTF3","","R-HSA-77591	R-HSA-77590	R-HSA-77593	R-HSA-77592"
R-HSA-8862803,"Deregulated CDK5 triggers multiple neurodegenerative pathways in Alzheimer's disease models",3,30,0.0019535065442469234,0.739733975781788,0.739733975781788,4,22,0.0015191271923767435,9606,Homo sapiens,"CAPNS1	LMNB1","","R-HSA-8868134	R-HSA-8868340	R-HSA-8863012	R-HSA-8863008"
R-HSA-8863678,"Neurodegenerative Diseases",3,30,0.0019535065442469234,0.739733975781788,0.739733975781788,4,22,0.0015191271923767435,9606,Homo sapiens,"CAPNS1	LMNB1","","R-HSA-8868134	R-HSA-8868340	R-HSA-8863012	R-HSA-8863008"
R-HSA-9703648,"Signaling by FLT3 ITD and TKD mutants",3,30,0.0019535065442469234,0.739733975781788,0.739733975781788,3,24,0.0016572296644109929,9606,Homo sapiens,"CDKN1A	PIK3CA","","R-HSA-9698043	R-HSA-9698041	R-HSA-9698174"
R-HSA-446728,"Cell junction organization",14,126,0.008204727485837077,0.7408991837775316,0.7408991837775316,24,70,0.004833586521198729,9606,Homo sapiens,"ITGB1	JUP	ITGB4	KRT5	F11R	CLDN5	MOV10	ZEB2	PARD6A	CLDN23	CTNNA1	ITGA6	TNRC6A	SDK2","","R-HSA-446083	R-HSA-432897	R-HSA-9759516	R-HSA-373741	R-HSA-432909	R-HSA-419981	R-HSA-9759513	R-HSA-446089	R-HSA-9833671	R-HSA-9760965	R-HSA-9759809	R-HSA-9761025	R-HSA-420019	R-HSA-9761027	R-HSA-9773218	R-HSA-9761452	R-HSA-9761421	R-HSA-9759950	R-HSA-432956	R-HSA-446077	R-HSA-9833674	R-HSA-419002	R-HSA-9833672	R-HSA-432952"
R-HSA-6782210,"Gap-filling DNA repair synthesis and ligation in TC-NER",7,66,0.0042977143973432315,0.7417300287445787,0.7417300287445787,2,2,1.3810247203424942E-4,9606,Homo sapiens,"RAB43	MT1A	RPA1	RPS27A	HMGN2	PPIA","","R-HSA-6782227	R-HSA-6782208"
R-HSA-5678895,"Defective CFTR causes cystic fibrosis",7,66,0.0042977143973432315,0.7417300287445787,0.7417300287445787,3,8,5.524098881369977E-4,9606,Homo sapiens,"RPN2	PSME1	PSME2	RPS27A	PSMB8	PSMB9","","R-HSA-8866854	R-HSA-8866858	R-HSA-8866856"
R-HSA-2565942,"Regulation of PLK1 Activity at G2/M Transition",10,92,0.0059907534023572314,0.7417319998224292,0.7417319998224292,6,12,8.286148322054964E-4,9606,Homo sapiens,"CEP57	FBXW11	CNTRL	CEP164	CEP41	RPS27A	TUBA4A	AURKA","","R-HSA-3000335	R-HSA-3000319	R-HSA-2574845	R-HSA-3000310	R-HSA-3000339	R-HSA-2574840"
R-HSA-71291,"Metabolism of amino acids and derivatives",80,667,0.043432962167089924,0.7486861703914225,0.7486861703914225,32,285,0.019679602264880542,9606,Homo sapiens,"RPL4	RPL5	RPL30	RPL3	RPL32	RPL31	RPL34	RPLP0	RPL10A	CSAD	HNMT	SAT1	RPL7	RPS15	RPS4X	RPL7A	RPS14	RPS17	RPS16	RPS18	KYNU	RPL36	RPL35	RPLP2	PHGDH	RPL38	RPS11	RPS10	GLUL	RPS13	RPS12	GAMT	RPS9	HGD	RPL21	RPS8	RPS5	RPS6	SLC6A12	RPL13A	RPS3A	RPSA	RPL9P8	KMO	TST	PSME1	MAL	PSME2	RPL29	SOS2
R-HSA-430039,"mRNA decay by 5' to 3' exoribonuclease",2,21,0.0013674545809728462,0.7509367656413087,0.7509367656413087,3,3,2.071537080513741E-4,9606,Homo sapiens,"XRN1	PATL1","","R-HSA-429860	R-HSA-429845	R-HSA-429978"
R-HSA-141430,"Inactivation of APC/C via direct inhibition of the APC/C complex",2,21,0.0013674545809728462,0.7509367656413087,0.7509367656413087,2,2,1.3810247203424942E-4,9606,Homo sapiens,"UBE2C	BUB1","","R-HSA-141423	R-HSA-141437"
R-HSA-8964616,"G beta:gamma signalling through CDC42",2,21,0.0013674545809728462,0.7509367656413087,0.7509367656413087,5,6,4.143074161027482E-4,9606,Homo sapiens,"GNG7	GNB4","","R-HSA-8964634	R-HSA-8964604	R-HSA-8964605	R-HSA-8964614	R-HSA-8964599"
R-HSA-141405,"Inhibition of the proteolytic activity of APC/C required for the onset of anaphase by mitotic spindle checkpoint components",2,21,0.0013674545809728462,0.7509367656413087,0.7509367656413087,2,3,2.071537080513741E-4,9606,Homo sapiens,"UBE2C	BUB1","","R-HSA-141423	R-HSA-141437"
R-HSA-6804114,"TP53 Regulates Transcription of Genes Involved in G2 Cell Cycle Arrest",2,21,0.0013674545809728462,0.7509367656413087,0.7509367656413087,3,11,7.595635961883718E-4,9606,Homo sapiens,"E2F2	AURKA","","R-HSA-6791235	R-HSA-6798268	R-HSA-6798282"
R-HSA-9702518,"STAT5 activation downstream of FLT3 ITD mutants",2,21,0.0013674545809728462,0.7509367656413087,0.7509367656413087,2,14,9.667173042397459E-4,9606,Homo sapiens,"CDKN1A","","R-HSA-9698043	R-HSA-9698041"
R-HSA-193704,"p75 NTR receptor-mediated signalling",12,110,0.0071628573289053855,0.7512983531856171,0.7512983531856171,23,50,0.0034525618008562353,9606,Homo sapiens,"RTN4R	FGD4	MAGED1	RASGRF2	RPS27A	ECT2	SQSTM1	SOS2	RTN4	MYD88	FGD2","","R-HSA-193696	R-HSA-193665	R-HSA-209536	R-HSA-193703	R-HSA-209573	R-HSA-193636	R-HSA-193641	R-HSA-193705	R-HSA-205039	R-HSA-193647	R-HSA-205132	R-HSA-204947	R-HSA-9012761	R-HSA-205008	R-HSA-193686	R-HSA-193655	R-HSA-193684	R-HSA-205115	R-HSA-193694	R-HSA-193695	R-HSA-209566	R-HSA-205118	R-HSA-204958"
R-HSA-6811438,"Intra-Golgi traffic",5,49,0.003190727355603308,0.7525871145409345,0.7525871145409345,10,10,6.905123601712471E-4,9606,Homo sapiens,"NAPA	CYTH3	ARF1	COG3	SAT1","","R-HSA-8847638	R-HSA-8847637	R-HSA-8849748	R-HSA-8847635	R-HSA-8847875	R-HSA-8847887	R-HSA-8847883	R-HSA-6811433	R-HSA-8847880	R-HSA-8847544"
R-HSA-5633007,"Regulation of TP53 Activity",20,178,0.011590805495865077,0.7546287881571172,0.7546287881571172,24,98,0.006767021129678221,9606,Homo sapiens,"PRR5	RMI2	PDPK1	RPA1	BRCA1	PML	AURKA	CCNA2	TPX2	ING5	CCNA1	RBBP8	PIN1	NBN	RPS27A	BANP	MAP2K6","","R-HSA-6805638	R-HSA-6798373	R-HSA-5689972	R-HSA-3215251	R-HSA-6799332	R-HSA-6805103	R-HSA-6804879	R-HSA-6804942	R-HSA-3215295	R-HSA-6805640	R-HSA-3221982	R-HSA-6805109	R-HSA-6805620	R-HSA-6804724	R-HSA-6805650	R-HSA-6799409	R-HSA-6795473	R-HSA-6793661	R-HSA-6804253	R-HSA-8877692	R-HSA-8877691	R-HSA-6795290	R-HSA-6804441	R-HSA-3215310"
R-HSA-70263,"Gluconeogenesis",7,67,0.004362831282151462,0.7552739055381664,0.7552739055381664,10,26,0.0017953321364452424,9606,Homo sapiens,"SLC25A1	PGAM1	MAL	ALDOC	ALDOA	GAPDH	PCK2","","R-HSA-70482	R-HSA-372449	R-HSA-71445	R-HSA-372819	R-HSA-71495	R-HSA-376851	R-HSA-71783	R-HSA-198440	R-HSA-372843	R-HSA-198508"
R-HSA-162589,"Reverse Transcription of HIV RNA",1,11,7.162857328905385E-4,0.7565933041855917,0.7565933041855917,12,12,8.286148322054964E-4,9606,Homo sapiens,"PPIA","","R-HSA-164512	R-HSA-164528	R-HSA-164513	R-HSA-164519	R-HSA-164503	R-HSA-9697051	R-HSA-182795	R-HSA-182859	R-HSA-164520	R-HSA-164504	R-HSA-173769	R-HSA-164505"
R-HSA-164516,"Minus-strand DNA synthesis",1,11,7.162857328905385E-4,0.7565933041855917,0.7565933041855917,8,8,5.524098881369977E-4,9606,Homo sapiens,"PPIA","","R-HSA-164528	R-HSA-164503	R-HSA-164519	R-HSA-9697051	R-HSA-182795	R-HSA-182859	R-HSA-164520	R-HSA-164504"
R-HSA-112126,"ALKBH3 mediated reversal of alkylation damage",1,11,7.162857328905385E-4,0.7565933041855917,0.7565933041855917,6,6,4.143074161027482E-4,9606,Homo sapiens,"ASCC2","","R-HSA-5657637	R-HSA-5657617	R-HSA-112123	R-HSA-112125	R-HSA-5657642	R-HSA-112124"
R-HSA-212718,"EGFR interacts with phospholipase C-gamma",1,11,7.162857328905385E-4,0.7565933041855917,0.7565933041855917,3,3,2.071537080513741E-4,9606,Homo sapiens,"HBEGF","","R-HSA-212706	R-HSA-212710	R-HSA-212713"
R-HSA-196025,"Formation of annular gap junctions",1,11,7.162857328905385E-4,0.7565933041855917,0.7565933041855917,2,2,1.3810247203424942E-4,9606,Homo sapiens,"CLTC","","R-HSA-196017	R-HSA-196026"
R-HSA-9028335,"Activated NTRK2 signals through PI3K",1,11,7.162857328905385E-4,0.7565933041855917,0.7565933041855917,2,2,1.3810247203424942E-4,9606,Homo sapiens,"PIK3CA","","R-HSA-9028505	R-HSA-9028519"
R-HSA-9020933,"Interleukin-23 signaling",1,11,7.162857328905385E-4,0.7565933041855917,0.7565933041855917,8,12,8.286148322054964E-4,9606,Homo sapiens,"JAK2","","R-HSA-8950364	R-HSA-8950269	R-HSA-8952749	R-HSA-8950591	R-HSA-8950737	R-HSA-447130	R-HSA-8952823	R-HSA-8950583"
R-HSA-442729,"CREB1 phosphorylation through the activation of CaMKII/CaMKK/CaMKIV cascasde",1,11,7.162857328905385E-4,0.7565933041855917,0.7565933041855917,6,10,6.905123601712471E-4,9606,Homo sapiens,"CAMK4","","R-HSA-9619127	R-HSA-9619125	R-HSA-111913	R-HSA-111912	R-HSA-111915	R-HSA-112282"
R-HSA-888593,"Reuptake of GABA",1,11,7.162857328905385E-4,0.7565933041855917,0.7565933041855917,1,2,1.3810247203424942E-4,9606,Homo sapiens,"SLC6A12","","R-HSA-352029"
R-HSA-5652227,"Fructose biosynthesis",1,11,7.162857328905385E-4,0.7565933041855917,0.7565933041855917,1,2,1.3810247203424942E-4,9606,Homo sapiens,"AKR1B1","","R-HSA-5652172"
R-HSA-444473,"Formyl peptide receptors bind formyl peptides and many other ligands",1,11,7.162857328905385E-4,0.7565933041855917,0.7565933041855917,1,3,2.071537080513741E-4,9606,Homo sapiens,"CCL23","","R-HSA-391913"
R-HSA-446205,"Synthesis of GDP-mannose",1,11,7.162857328905385E-4,0.7565933041855917,0.7565933041855917,1,3,2.071537080513741E-4,9606,Homo sapiens,"PMM2","","R-HSA-446201"
R-HSA-9012546,"Interleukin-18 signaling",1,11,7.162857328905385E-4,0.7565933041855917,0.7565933041855917,1,4,2.7620494406849883E-4,9606,Homo sapiens,"IL37","","R-HSA-8848395"
R-HSA-442380,"Zinc influx into cells by the SLC39 gene family",1,11,7.162857328905385E-4,0.7565933041855917,0.7565933041855917,1,6,4.143074161027482E-4,9606,Homo sapiens,"SLC39A3","","R-HSA-442422"
R-HSA-9010642,"ROBO receptors bind AKAP5",1,11,7.162857328905385E-4,0.7565933041855917,0.7565933041855917,1,7,4.8335865211987294E-4,9606,Homo sapiens,"PPP3CB	PPP3CC","","R-HSA-9010645"
R-HSA-419812,"Calcitonin-like ligand receptors",1,11,7.162857328905385E-4,0.7565933041855917,0.7565933041855917,1,8,5.524098881369977E-4,9606,Homo sapiens,"ADM","","R-HSA-420214"
R-HSA-1296059,"G protein gated Potassium channels",3,31,0.002018623429055154,0.7593548604393567,0.7593548604393567,3,3,2.071537080513741E-4,9606,Homo sapiens,"GNG7	KCNJ15	GNB4","","R-HSA-1013020	R-HSA-1013013	R-HSA-1013012"
R-HSA-997272,"Inhibition of voltage gated Ca2+ channels via Gbeta/gamma subunits",3,31,0.002018623429055154,0.7593548604393567,0.7593548604393567,3,3,2.071537080513741E-4,9606,Homo sapiens,"GNG7	KCNJ15	GNB4","","R-HSA-1013020	R-HSA-1013013	R-HSA-1013012"
R-HSA-1296041,"Activation of G protein gated Potassium channels",3,31,0.002018623429055154,0.7593548604393567,0.7593548604393567,3,3,2.071537080513741E-4,9606,Homo sapiens,"GNG7	KCNJ15	GNB4","","R-HSA-1013020	R-HSA-1013013	R-HSA-1013012"
R-HSA-8949613,"Cristae formation",3,31,0.002018623429055154,0.7593548604393567,0.7593548604393567,2,2,1.3810247203424942E-4,9606,Homo sapiens,"ATP5PD	MTX1	ATP5MC2","","R-HSA-8949609	R-HSA-8949580"
R-HSA-203927,"MicroRNA (miRNA) biogenesis",3,31,0.002018623429055154,0.7593548604393567,0.7593548604393567,4,8,5.524098881369977E-4,9606,Homo sapiens,"MT1A	DICER1	TARBP2","","R-HSA-203862	R-HSA-210805	R-HSA-2106614	R-HSA-203901"
R-HSA-389887,"Beta-oxidation of pristanoyl-CoA",3,31,0.002018623429055154,0.7593548604393567,0.7593548604393567,5,11,7.595635961883718E-4,9606,Homo sapiens,"ACOT8	DBP	CRAT","","R-HSA-390304	R-HSA-390291	R-HSA-389986	R-HSA-390284	R-HSA-389995"
R-HSA-5601884,"PIWI-interacting RNA (piRNA) biogenesis",3,31,0.002018623429055154,0.7593548604393567,0.7593548604393567,5,15,0.0010357685402568706,9606,Homo sapiens,"PIWIL4	MT1A	MYBL1","","R-HSA-5629237	R-HSA-5601926	R-HSA-5601919	R-HSA-5601897	R-HSA-5601883"
R-HSA-5218921,"VEGFR2 mediated cell proliferation",3,31,0.002018623429055154,0.7593548604393567,0.7593548604393567,4,12,8.286148322054964E-4,9606,Homo sapiens,"PDPK1	PRKCB	PRKCD","","R-HSA-5218813	R-HSA-5218823	R-HSA-5218821	R-HSA-5218805"
R-HSA-3247509,"Chromatin modifying enzymes",29,254,0.016539688741290616,0.7622127449829434,0.7622127449829434,72,85,0.0058693550614556,9606,Homo sapiens,"H4C8	NCOA1	KDM4B	H2BC5	KDM1B	MCRS1	H2BC4	JADE1	SGF29	ELP5	ELP6	H2BC18	SAP30	NSD3	H2BC12	ING5	KAT8	KMT5B	RPS2	TBL1X	JAK2	CLOCK	H3C4	EZH2","","R-HSA-5159245	R-HSA-5205824	R-HSA-5661126	R-HSA-5144542	R-HSA-5651654	R-HSA-5661124	R-HSA-5661125	R-HSA-5661122	R-HSA-8879123	R-HSA-5661123	R-HSA-5661120	R-HSA-5661121	R-HSA-5229010	R-HSA-4722133	R-HSA-5651657	R-HSA-5634802	R-HSA-3321883	R-HSA-5205861	R-HSA-5638141	R-HSA-3215391	R-HSA-5649764	R-HSA-3697920	R-HSA-9679787	R-HSA-3318415	R-HSA-4827383	R-HSA-4827382	R-HSA-3318413
R-HSA-4839726,"Chromatin organization",29,254,0.016539688741290616,0.7622127449829434,0.7622127449829434,72,85,0.0058693550614556,9606,Homo sapiens,"H4C8	NCOA1	KDM4B	H2BC5	KDM1B	MCRS1	H2BC4	JADE1	SGF29	ELP5	ELP6	H2BC18	SAP30	NSD3	H2BC12	ING5	KAT8	KMT5B	RPS2	TBL1X	JAK2	CLOCK	H3C4	EZH2","","R-HSA-5159245	R-HSA-5205824	R-HSA-5661126	R-HSA-5144542	R-HSA-5651654	R-HSA-5661124	R-HSA-5661125	R-HSA-5661122	R-HSA-8879123	R-HSA-5661123	R-HSA-5661120	R-HSA-5661121	R-HSA-5229010	R-HSA-4722133	R-HSA-5651657	R-HSA-5634802	R-HSA-3321883	R-HSA-5205861	R-HSA-5638141	R-HSA-3215391	R-HSA-5649764	R-HSA-3697920	R-HSA-9679787	R-HSA-3318415	R-HSA-4827383	R-HSA-4827382	R-HSA-3318413
R-HSA-9006931,"Signaling by Nuclear Receptors",45,386,0.025135117535977077,0.763693173335973,0.763693173335973,98,196,0.013534042259356442,9606,Homo sapiens,"CETP	KDM1B	IGF1R	XPO1	GNG7	RAD21	NRIP1	PDK4	APOD	TBL1X	H3C4	H3-3A	MAPK3	ABCA1	H4C8	NCOA1	KDM4B	H2BC5	PDPK1	CAV1	PTGES3	NCOA3	H2BC4	AKR1C3	DHRS3	UHMK1	H2BC12	MOV10	EEPD1	MT1A	PIK3CA	DHRS9	GNB4	ABCG1	TNRC6A	HBEGF","","R-HSA-9632918	R-HSA-9021068	R-HSA-9023884	R-HSA-5362518	R-HSA-9008270	R-HSA-9024386	R-HSA-9008258	R-HSA-9632412	R-HSA-9008285	R-HSA-9021596	R-HSA-9035167	R-HSA-9625482	R-HSA-9632906	R-HSA-9632910	R-HSA-9625487
R-HSA-197264,"Nicotinamide salvaging",6,59,0.0038418962036856157,0.7673227881097573,0.7673227881097573,3,12,8.286148322054964E-4,9606,Homo sapiens,"PARP10	NNMT	NAMPT	PARP16	PARP14	PARP9","","R-HSA-8938073	R-HSA-197250	R-HSA-5359451"
R-HSA-6782135,"Dual incision in TC-NER",7,68,0.004427948166959693,0.7683003191053096,0.7683003191053096,7,7,4.8335865211987294E-4,9606,Homo sapiens,"RAB43	MT1A	RPA1	RPS27A	HMGN2	PPIA","","R-HSA-6782211	R-HSA-6782131	R-HSA-9684118	R-HSA-6782224	R-HSA-6782141	R-HSA-6782204	R-HSA-6782138"
R-HSA-5654727,"Negative regulation of FGFR2 signaling",4,41,0.0026697922771374617,0.7705817893619716,0.7705817893619716,6,14,9.667173042397459E-4,9606,Homo sapiens,"FGF9	RPS27A	MAPK3","","R-HSA-1295634	R-HSA-934604	R-HSA-5654677	R-HSA-5654562	R-HSA-1295621	R-HSA-5654729"
R-HSA-9680350,"Signaling by CSF1 (M-CSF) in myeloid cells",4,41,0.0026697922771374617,0.7705817893619716,0.7705817893619716,4,14,9.667173042397459E-4,9606,Homo sapiens,"PIK3CA	STAT1	RPS27A","","R-HSA-9733316	R-HSA-9680389	R-HSA-9680388	R-HSA-9680348"
R-HSA-9755511,"KEAP1-NFE2L2 pathway",20,180,0.011721039265481539,0.770880556779171,0.770880556779171,29,117,0.00807899461400359,9606,Homo sapiens,"TKTL1	CDKN1A	RPN2	PRKCD	BRCA1	PSMB8	PSMB9	GCLC	SESN1	PSME1	UFD1	CCL2	PSME2	RPS27A	SQSTM1	TRIM21","","R-HSA-9766677	R-HSA-9766687	R-HSA-8932355	R-HSA-9759172	R-HSA-9766532	R-HSA-9766656	R-HSA-9759169	R-HSA-9758088	R-HSA-9758090	R-HSA-9766645	R-HSA-9759157	R-HSA-9759158	R-HSA-9762096	R-HSA-9755505	R-HSA-9759154	R-HSA-9755507	R-HSA-9761852	R-HSA-9760122	R-HSA-8932327	R-HSA-9708517	R-HSA-9796070	R-HSA-8932284	R-HSA-9796066	R-HSA-9760099	R-HSA-9761900	R-HSA-9755304	R-HSA-9755306	R-HSA-9762091	R-HSA-9759147"
R-HSA-383280,"Nuclear Receptor transcription pathway",9,86,0.005600052093507847,0.7725868942365166,0.7725868942365166,2,2,1.3810247203424942E-4,9606,Homo sapiens,"THRA	RORC	RORA	NR1D1	CEP55	NR3C2","","R-HSA-382096	R-HSA-376419"
R-HSA-416482,"G alpha (12/13) signalling events",9,86,0.005600052093507847,0.7725868942365166,0.7725868942365166,8,15,0.0010357685402568706,9606,Homo sapiens,"FGD4	GNG7	RASGRF2	BTK	GNB4	ADRA1D	ECT2	SOS2	FGD2","","R-HSA-751019	R-HSA-751039	R-HSA-8964333	R-HSA-751027	R-HSA-419166	R-HSA-8964274	R-HSA-8964246	R-HSA-751029"
R-HSA-1963642,"PI3K events in ERBB2 signaling",2,22,0.001432571465781077,0.773368706079639,0.773368706079639,6,7,4.8335865211987294E-4,9606,Homo sapiens,"PIK3CA	HBEGF","","R-HSA-1306979	R-HSA-1306965	R-HSA-1250346	R-HSA-1250462	R-HSA-1306957	R-HSA-1250189"
R-HSA-9768759,"Regulation of NPAS4 gene expression",2,22,0.001432571465781077,0.773368706079639,0.773368706079639,2,11,7.595635961883718E-4,9606,Homo sapiens,"MOV10	TNRC6A","","R-HSA-9768788	R-HSA-9768782"
R-HSA-9827857,"Specification of primordial germ cells",2,22,0.001432571465781077,0.773368706079639,0.773368706079639,2,19,0.0013119734843253694,9606,Homo sapiens,"CXCR4","","R-HSA-9828034	R-HSA-9828028"
R-HSA-5210891,"Uptake and function of anthrax toxins",2,22,0.001432571465781077,0.773368706079639,0.773368706079639,2,20,0.0013810247203424942,9606,Homo sapiens,"MAP2K3	MAP2K6","","R-HSA-5211405	R-HSA-5211400"
R-HSA-73894,"DNA Repair",44,380,0.024744416227127693,0.775896695627622,0.775896695627622,212,339,0.023408369009805276,9606,Homo sapiens,"DCLRE1A	UBXN1	UBA7	PRKDC	OGG1	UBE2L6	BRCA1	BRCA2	FAAP20	RAD51AP1	RAB43	BABAM1	ALKBH2	RBBP8	USP1	UFD1	TRIM25	ASCC2	NBN	APBB1	RPS27A	HMGN2	H4C8	POLQ	KDM4B	RMI2	H2BC5	FANCL	MCRS1	H2BC4	FANCA	RPA1	ISG15	H2BC12	CCNA2	CCNA1	MT1A	FANCD2	TIMELESS	PPIA","","R-HSA-6785126	R-HSA-5656148	R-HSA-9684118	R-HSA-5656158	R-HSA-5685341	R-HSA-5693533	R-HSA-6786155	R-HSA-5683801	R-HSA-6786166	R-HSA-3785768	R-HSA-9700998
R-HSA-5683057,"MAPK family signaling cascades",44,380,0.024744416227127693,0.775896695627622,0.775896695627622,59,122,0.008424250794089214,9606,Homo sapiens,"RPN2	RASGRF2	ARL2	IL5RA	ARRB1	IQGAP1	CDC14B	SPRED1	XPO1	FGF9	NCAM1	JAK2	RPS27A	GOLGA7	IL6R	MAPK3	PDGFRB	ZBP1	DUSP5	IL11RA	NCOA3	FLT3LG	PPP2R5D	PSMB8	DUSP6	PSMB9	MOV10	IL6	ZDHHC9	PIK3CA	ABHD17A	IL2RB	KIT	NF1	PSME1	CDC42EP2	PSME2	RGL1	TNRC6A	HBEGF","","R-HSA-5692754	R-HSA-9635739	R-HSA-5692764	R-HSA-9635743	R-HSA-5658438	R-HSA-5675206	R-HSA-9657603	R-HSA-5687109	R-HSA-5658435	R-HSA-9657606	R-HSA-9654533
R-HSA-8934593,"Regulation of RUNX1 Expression and Activity",3,32,0.0020837403138633847,0.7777605257498461,0.7777605257498461,12,19,0.0013119734843253694,9606,Homo sapiens,"MOV10	PML	TNRC6A","","R-HSA-8938440	R-HSA-8935864	R-HSA-8935785	R-HSA-8939129	R-HSA-8935930	R-HSA-8936058	R-HSA-8938507	R-HSA-8937134	R-HSA-8936068	R-HSA-8935766	R-HSA-8938887	R-HSA-8938487"
R-HSA-69273,"Cyclin A/B1/B2 associated events during G2/M transition",3,32,0.0020837403138633847,0.7777605257498461,0.7777605257498461,10,25,0.0017262809004281177,9606,Homo sapiens,"CCNA2	CCNA1	XPO1","","R-HSA-170087	R-HSA-4088024	R-HSA-170116	R-HSA-170084	R-HSA-170088	R-HSA-170072	R-HSA-69754	R-HSA-170158	R-HSA-69756	R-HSA-170156"
R-HSA-9637687,"Suppression of phagosomal maturation",3,32,0.0020837403138633847,0.7777605257498461,0.7777605257498461,5,17,0.00117387101229112,9606,Homo sapiens,"RPS27A	KPNB1","","R-HSA-9636242	R-HSA-9636247	R-HSA-9636439	R-HSA-9636251	R-HSA-9636461"
R-HSA-2122948,"Activated NOTCH1 Transmits Signal to the Nucleus",3,32,0.0020837403138633847,0.7777605257498461,0.7777605257498461,6,21,0.0014500759563596188,9606,Homo sapiens,"ARRB1	RPS27A","","R-HSA-157632	R-HSA-1980074	R-HSA-1980123	R-HSA-1980118	R-HSA-1912357	R-HSA-1912386"
R-HSA-8874081,"MET activates PTK2 signaling",3,32,0.0020837403138633847,0.7777605257498461,0.7777605257498461,1,5,3.4525618008562355E-4,9606,Homo sapiens,"ITGB1	COL5A3","","R-HSA-8874079"
R-HSA-73856,"RNA Polymerase II Transcription Termination",7,69,0.004493065051767923,0.7808124443345034,0.7808124443345034,2,4,2.7620494406849883E-4,9606,Homo sapiens,"CPSF6	CSTF3	MAGOH	UPF3B	CASC3	U2AF1L4","","R-HSA-72180	R-HSA-77592"
R-HSA-1912422,"Pre-NOTCH Expression and Processing",12,113,0.007358207983330077,0.7816230535864759,0.7816230535864759,17,38,0.002623946968650739,9606,Homo sapiens,"H2BC12	H4C8	MOV10	H2BC5	H2BC4	ST3GAL4	H3C4	H3-3A	TNRC6A	ST3GAL3","","R-HSA-1912413	R-HSA-1912412	R-HSA-1606682	R-HSA-1912409	R-HSA-1912410	R-HSA-1912378	R-HSA-1912406	R-HSA-1912368	R-HSA-9604831	R-HSA-9604829	R-HSA-9604834	R-HSA-1912364	R-HSA-1912367	R-HSA-1912366	R-HSA-1912363	R-HSA-1912362	R-HSA-1606561"
R-HSA-5654743,"Signaling by FGFR4",5,51,0.0033209611252197693,0.7822139331251151,0.7822139331251151,30,41,0.0028311006767021128,9606,Homo sapiens,"PIK3CA	FGF9	RPS27A	MAPK3","","R-HSA-5654422	R-HSA-5654423	R-HSA-1295634	R-HSA-934604	R-HSA-5654418	R-HSA-5654163	R-HSA-5654684	R-HSA-5654428	R-HSA-5654426	R-HSA-5654169	R-HSA-5654425	R-HSA-5654662	R-HSA-5654151	R-HSA-5654663	R-HSA-5654658	R-HSA-5654659	R-HSA-1295621	R-HSA-5654734	R-HSA-5654669	R-HSA-5654667	R-HSA-5654664	R-HSA-8941613	R-HSA-5654655	R-HSA-5654717	R-HSA-5654653	R-HSA-5654714	R-HSA-5654651	R-HSA-5654566	R-HSA-190326	R-HSA-190265"
R-HSA-1655829,"Regulation of cholesterol biosynthesis by SREBP (SREBF)",9,87,0.005665168978316077,0.7836681562497825,0.7836681562497825,12,52,0.003590664272890485,9606,Homo sapiens,"HELZ2	NCOA1	SQLE	TBL1X	DHCR7	SEC24D	KPNB1","","R-HSA-1655848	R-HSA-2065550	R-HSA-2426151	R-HSA-1655850	R-HSA-1655834	R-HSA-1655825	R-HSA-1655827	R-HSA-1655826	R-HSA-2065539	R-HSA-1655844	R-HSA-1655831	R-HSA-2426155"
R-HSA-9634635,"Estrogen-stimulated signaling through PRKCZ",1,12,7.814026176987692E-4,0.7859462907616869,0.7859462907616869,6,6,4.143074161027482E-4,9606,Homo sapiens,"PDPK1","","R-HSA-9632918	R-HSA-9632906	R-HSA-9632858	R-HSA-9632910	R-HSA-437195	R-HSA-437192"
R-HSA-190873,"Gap junction degradation",1,12,7.814026176987692E-4,0.7859462907616869,0.7859462907616869,4,4,2.7620494406849883E-4,9606,Homo sapiens,"CLTC","","R-HSA-196017	R-HSA-190519	R-HSA-196026	R-HSA-190829"
R-HSA-9700645,"ALK mutants bind TKIs",1,12,7.814026176987692E-4,0.7859462907616869,0.7859462907616869,1,1,6.905123601712471E-5,9606,Homo sapiens,"CLTC","","R-HSA-9700131"
R-HSA-448706,"Interleukin-1 processing",1,12,7.814026176987692E-4,0.7859462907616869,0.7859462907616869,4,5,3.4525618008562355E-4,9606,Homo sapiens,"CASP1","","R-HSA-448678	R-HSA-448673	R-HSA-448702	R-HSA-448703"
R-HSA-9715370,"Miro GTPase Cycle",1,12,7.814026176987692E-4,0.7859462907616869,0.7859462907616869,3,6,4.143074161027482E-4,9606,Homo sapiens,"RHOT1","","R-HSA-9018815	R-HSA-9018814	R-HSA-9018817"
R-HSA-450341,"Activation of the AP-1 family of transcription factors",1,12,7.814026176987692E-4,0.7859462907616869,0.7859462907616869,2,5,3.4525618008562355E-4,9606,Homo sapiens,"MAPK3","","R-HSA-450325	R-HSA-168053"
R-HSA-9020958,"Interleukin-21 signaling",1,12,7.814026176987692E-4,0.7859462907616869,0.7859462907616869,2,5,3.4525618008562355E-4,9606,Homo sapiens,"STAT1","","R-HSA-9006873	R-HSA-9006870"
R-HSA-916853,"Degradation of GABA",1,12,7.814026176987692E-4,0.7859462907616869,0.7859462907616869,1,3,2.071537080513741E-4,9606,Homo sapiens,"ABAT","","R-HSA-916855"
R-HSA-2855086,"Ficolins bind to repetitive carbohydrate structures on the target cell surface",1,12,7.814026176987692E-4,0.7859462907616869,0.7859462907616869,1,3,2.071537080513741E-4,9606,Homo sapiens,"FCN1","","R-HSA-2855125"
R-HSA-9762293,"Regulation of CDH11 gene transcription",1,12,7.814026176987692E-4,0.7859462907616869,0.7859462907616869,3,14,9.667173042397459E-4,9606,Homo sapiens,"ZEB2","","R-HSA-9760965	R-HSA-9761025	R-HSA-9761027"
R-HSA-428542,"Regulation of commissural axon pathfinding by SLIT and ROBO",1,12,7.814026176987692E-4,0.7859462907616869,0.7859462907616869,1,5,3.4525618008562355E-4,9606,Homo sapiens,"NELL2","","R-HSA-9010190"
R-HSA-4755510,"SUMOylation of immune response proteins",1,12,7.814026176987692E-4,0.7859462907616869,0.7859462907616869,1,6,4.143074161027482E-4,9606,Homo sapiens,"EIF2AK2","","R-HSA-9834809"
R-HSA-418889,"Caspase activation via Dependence Receptors in the absence of ligand",1,12,7.814026176987692E-4,0.7859462907616869,0.7859462907616869,1,8,5.524098881369977E-4,9606,Homo sapiens,"MAGED1","","R-HSA-374699"
R-HSA-5649702,"APEX1-Independent Resolution of AP Sites via the Single Nucleotide Replacement Pathway",1,12,7.814026176987692E-4,0.7859462907616869,0.7859462907616869,1,9,6.214611241541223E-4,9606,Homo sapiens,"OGG1","","R-HSA-5649701"
R-HSA-9772755,"Formation of WDR5-containing histone-modifying complexes",4,42,0.0027349091619456923,0.786296115323153,0.786296115323153,3,30,0.002071537080513741,9606,Homo sapiens,"PHF20L1	MCRS1	KAT8	SGF29","","R-HSA-9677051	R-HSA-9677050	R-HSA-9828175"
R-HSA-1474228,"Degradation of the extracellular matrix",16,148,0.009637298951618155,0.7867750686800138,0.7867750686800138,28,105,0.0072503797817980945,9606,Homo sapiens,"COL16A1	COL13A1	MMP8	CAPNS1	CTSL	ADAMTS1	COL5A3	COL6A2	COL4A3	CAPN5	TIMP2	ADAM9	CAPN3","","R-HSA-1474197	R-HSA-1564179	R-HSA-1592349	R-HSA-1564112	R-HSA-1604752	R-HSA-1604368	R-HSA-1604360	R-HSA-2534260	R-HSA-1564164	R-HSA-3791149	R-HSA-8848658	R-HSA-1592398	R-HSA-3814820	R-HSA-2471621	R-HSA-2168960	R-HSA-1604350	R-HSA-2167942	R-HSA-1454781	R-HSA-1592310	R-HSA-1454822	R-HSA-2514772	R-HSA-1592362	R-HSA-1454757	R-HSA-1474213	R-HSA-2168982	R-HSA-1564142	R-HSA-2168923	R-HSA-2537499"
R-HSA-375165,"NCAM signaling for neurite out-growth",7,70,0.004558181936576154,0.7928151244909907,0.7928151244909907,22,23,0.0015881784283938683,9606,Homo sapiens,"CACNA1I	COL5A3	COL6A2	COL4A3	NCAM1	AGRN	MAPK3","","R-HSA-525833	R-HSA-391872	R-HSA-198756	R-HSA-375149	R-HSA-375148	R-HSA-375151	R-HSA-375144	R-HSA-392053	R-HSA-375157	R-HSA-422454	R-HSA-392054	R-HSA-375155	R-HSA-392051	R-HSA-375154	R-HSA-391868	R-HSA-391871	R-HSA-391865	R-HSA-375161	R-HSA-375160	R-HSA-391867	R-HSA-391866	R-HSA-419033"
R-HSA-186797,"Signaling by PDGF",7,70,0.004558181936576154,0.7928151244909907,0.7928151244909907,25,31,0.002140588316530866,9606,Homo sapiens,"PDGFRB	PIK3CA	STAT1	PDGFD	COL5A3	COL6A2	COL4A3","","R-HSA-186819	R-HSA-1524182	R-HSA-186826	R-HSA-1524186	R-HSA-186765	R-HSA-186834	R-HSA-186773	R-HSA-186778	R-HSA-389086	R-HSA-186780	R-HSA-186786	R-HSA-382053	R-HSA-382052	R-HSA-382055	R-HSA-382054	R-HSA-8864036	R-HSA-382061	R-HSA-380780	R-HSA-380782	R-HSA-186798	R-HSA-382057	R-HSA-382056	R-HSA-382058	R-HSA-186800	R-HSA-9674095"
R-HSA-3000178,"ECM proteoglycans",8,79,0.0051442338998502314,0.7932073030360729,0.7932073030360729,13,23,0.0015881784283938683,9606,Homo sapiens,"ITGB1	VCAN	PTPRS	COL5A3	COL6A2	COL4A3	NCAM1	AGRN","","R-HSA-2467716	R-HSA-2426471	R-HSA-2327909	R-HSA-4086132	R-HSA-2681667	R-HSA-2467659	R-HSA-2424246	R-HSA-2467665	R-HSA-2467633	R-HSA-2396370	R-HSA-2396124	R-HSA-2465883	R-HSA-2466106"
R-HSA-3928664,"Ephrin signaling",2,23,0.0014976883505893079,0.7940143866631659,0.7940143866631659,11,11,7.595635961883718E-4,9606,Homo sapiens,"SDCBP	EPHB2","","R-HSA-3928633	R-HSA-3928639	R-HSA-3928594	R-HSA-3928625	R-HSA-3928641	R-HSA-3928640	R-HSA-3928631	R-HSA-3928615	R-HSA-3928614	R-HSA-4093329	R-HSA-3928580"
R-HSA-163210,"Formation of ATP by chemiosmotic coupling",2,23,0.0014976883505893079,0.7940143866631659,0.7940143866631659,3,3,2.071537080513741E-4,9606,Homo sapiens,"ATP5PD	ATP5MC2","","R-HSA-164834	R-HSA-164832	R-HSA-164840"
R-HSA-418217,"G beta:gamma signalling through PLC beta",2,23,0.0014976883505893079,0.7940143866631659,0.7940143866631659,2,2,1.3810247203424942E-4,9606,Homo sapiens,"GNG7	GNB4","","R-HSA-398193	R-HSA-398040"
R-HSA-180292,"GAB1 signalosome",2,23,0.0014976883505893079,0.7940143866631659,0.7940143866631659,9,11,7.595635961883718E-4,9606,Homo sapiens,"PIK3CA	HBEGF","","R-HSA-177923	R-HSA-177939	R-HSA-177926	R-HSA-177927	R-HSA-177924	R-HSA-177941	R-HSA-177930	R-HSA-177944	R-HSA-177935"
R-HSA-1606322,"ZBP1(DAI) mediated induction of type I IFNs",2,23,0.0014976883505893079,0.7940143866631659,0.7940143866631659,8,11,7.595635961883718E-4,9606,Homo sapiens,"ZBP1	MYD88","","R-HSA-1606345	R-HSA-1810457	R-HSA-9604480	R-HSA-9679819	R-HSA-1591234	R-HSA-168910	R-HSA-1606324	R-HSA-1606327"
R-HSA-500657,"Presynaptic function of Kainate receptors",2,23,0.0014976883505893079,0.7940143866631659,0.7940143866631659,1,2,1.3810247203424942E-4,9606,Homo sapiens,"GNG7	GNB4","","R-HSA-500717"
R-HSA-2979096,"NOTCH2 Activation and Transmission of Signal to the Nucleus",2,23,0.0014976883505893079,0.7940143866631659,0.7940143866631659,2,11,7.595635961883718E-4,9606,Homo sapiens,"RPS27A","","R-HSA-2172172	R-HSA-157629"
R-HSA-210993,"Tie2 Signaling",2,23,0.0014976883505893079,0.7940143866631659,0.7940143866631659,2,14,9.667173042397459E-4,9606,Homo sapiens,"PIK3CA	GRB14","","R-HSA-204798	R-HSA-204813"
R-HSA-1912420,"Pre-NOTCH Processing in Golgi",2,23,0.0014976883505893079,0.7940143866631659,0.7940143866631659,1,8,5.524098881369977E-4,9606,Homo sapiens,"ST3GAL4	ST3GAL3","","R-HSA-1912378"
R-HSA-196791,"Vitamin D (calciferol) metabolism",2,23,0.0014976883505893079,0.7940143866631659,0.7940143866631659,2,20,0.0013810247203424942,9606,Homo sapiens,"LDLRAP1	LGMN","","R-HSA-350158	R-HSA-350168"
R-HSA-6804760,"Regulation of TP53 Activity through Methylation",2,23,0.0014976883505893079,0.7940143866631659,0.7940143866631659,1,12,8.286148322054964E-4,9606,Homo sapiens,"RPS27A","","R-HSA-6804253"
R-HSA-9734009,"Defective Intrinsic Pathway for Apoptosis",3,33,0.0021488571986716157,0.7949912934472563,0.7949912934472563,4,24,0.0016572296644109929,9606,Homo sapiens,"CAPNS1	LMNB1","","R-HSA-8868134	R-HSA-8868340	R-HSA-8863012	R-HSA-8863008"
R-HSA-140877,"Formation of Fibrin Clot (Clotting Cascade)",4,43,0.0028000260467539234,0.8011389132301681,0.8011389132301681,10,61,0.004212125397044607,9606,Homo sapiens,"THBD	SERPINE2	SERPING1	PPBP","","R-HSA-158419	R-HSA-141040	R-HSA-141046	R-HSA-140599	R-HSA-5602080	R-HSA-158357	R-HSA-9650473	R-HSA-140696	R-HSA-158137	R-HSA-158399"
R-HSA-9006927,"Signaling by Non-Receptor Tyrosine Kinases",7,71,0.004623298821384385,0.8043147098855487,0.8043147098855487,12,53,0.0036597155089076096,9606,Homo sapiens,"SOCS3	NMB	LRRK2	RPS27A	HBEGF","","R-HSA-8848150	R-HSA-8848005	R-HSA-8857555	R-HSA-8848178	R-HSA-8857583	R-HSA-8848110	R-HSA-8848829	R-HSA-8857565	R-HSA-8857549	R-HSA-8847995	R-HSA-9634702	R-HSA-8857577"
R-HSA-8848021,"Signaling by PTK6",7,71,0.004623298821384385,0.8043147098855487,0.8043147098855487,12,53,0.0036597155089076096,9606,Homo sapiens,"SOCS3	NMB	LRRK2	RPS27A	HBEGF","","R-HSA-8848150	R-HSA-8848005	R-HSA-8857555	R-HSA-8848178	R-HSA-8857583	R-HSA-8848110	R-HSA-8848829	R-HSA-8857565	R-HSA-8857549	R-HSA-8847995	R-HSA-9634702	R-HSA-8857577"
R-HSA-2426168,"Activation of gene expression by SREBF (SREBP)",7,71,0.004623298821384385,0.8043147098855487,0.8043147098855487,7,42,0.0029001519127192375,9606,Homo sapiens,"HELZ2	NCOA1	SQLE	TBL1X	DHCR7","","R-HSA-1655848	R-HSA-2426151	R-HSA-1655850	R-HSA-1655827	R-HSA-1655826	R-HSA-1655844	R-HSA-2426155"
R-HSA-2990846,"SUMOylation",21,193,0.012567558767988539,0.8046468950897182,0.8046468950897182,45,141,0.009736224278414583,9606,Homo sapiens,"DDX17	H4C8	NCOA1	TOP2A	PHYH	SP100	UHRF2	THRA	NUP188	SP110	RPA1	EIF2AK2	RORA	BRCA1	PHC3	PML	AURKA	NR3C2	RAD21	NRIP1	MAL	TRIM27","","R-HSA-4641350	R-HSA-3108203	R-HSA-4719436	R-HSA-4570496	R-HSA-4551616	R-HSA-4570499	R-HSA-4615872	R-HSA-3296126	R-HSA-4085296	R-HSA-3000383	R-HSA-5228508	R-HSA-6804468	R-HSA-4655440	R-HSA-4341016	R-HSA-4570463	R-HSA-3108212	R-HSA-3000433	R-HSA-2997616	R-HSA-3900070	R-HSA-3108209	R-HSA-3000434	R-HSA-4719447	R-HSA-2997709	R-HSA-3000399	R-HSA-5228525	R-HSA-4551655	R-HSA-5228523	R-HSA-4551649	R-HSA-4551727
R-HSA-5689603,"UCH proteinases",10,98,0.006381454711206616,0.8057946853748688,0.8057946853748688,7,11,7.595635961883718E-4,9606,Homo sapiens,"USP15	RPN2	KDM1B	MCRS1	PSME1	PSME2	RPS27A	PSMB8	PSMB9","","R-HSA-5690790	R-HSA-5690759	R-HSA-5665854	R-HSA-5665871	R-HSA-5690319	R-HSA-2179291	R-HSA-5689544"
R-HSA-5654741,"Signaling by FGFR3",5,53,0.003451194894836231,0.8090195425439046,0.8090195425439046,32,43,0.0029692031487363623,9606,Homo sapiens,"PIK3CA	FGF9	RPS27A	MAPK3","","R-HSA-5654679	R-HSA-1295634	R-HSA-934604	R-HSA-5654224	R-HSA-5654416	R-HSA-5654623	R-HSA-5654148	R-HSA-1295621	R-HSA-5654222	R-HSA-5654413	R-HSA-5654730	R-HSA-5654408	R-HSA-5654409	R-HSA-5654646	R-HSA-5654647	R-HSA-5654709	R-HSA-5654643	R-HSA-5654640	R-HSA-5654641	R-HSA-5654705	R-HSA-5654631	R-HSA-5654628	R-HSA-5654565	R-HSA-190385	R-HSA-8941628	R-HSA-190263	R-HSA-190388	R-HSA-5654625	R-HSA-190261	R-HSA-5654637	R-HSA-5654634	R-HSA-5654633"
R-HSA-9660821,"ADORA2B mediated anti-inflammatory cytokines production",5,53,0.003451194894836231,0.8090195425439046,0.8090195425439046,7,12,8.286148322054964E-4,9606,Homo sapiens,"IL6	GNG7	GNB4	ADCY4","","R-HSA-9660819	R-HSA-163617	R-HSA-392129	R-HSA-9662710	R-HSA-9662708	R-HSA-9660824	R-HSA-9660828"
R-HSA-1614558,"Degradation of cysteine and homocysteine",5,53,0.003451194894836231,0.8090195425439046,0.8090195425439046,12,23,0.0015881784283938683,9606,Homo sapiens,"MPST	TST	SQOR	MAL	CSAD","","R-HSA-1614665	R-HSA-1614618	R-HSA-9035227	R-HSA-9013533	R-HSA-1614605	R-HSA-9035484	R-HSA-9013471	R-HSA-9013198	R-HSA-9012721	R-HSA-1655443	R-HSA-1614546	R-HSA-9034756"
R-HSA-5619507,"Activation of HOX genes during differentiation",12,116,0.00755355863775477,0.8092382946602901,0.8092382946602901,31,43,0.0029692031487363623,9606,Homo sapiens,"H2BC12	H4C8	MAFB	MT1A	H2BC5	NCOA3	H2BC4	H3C4	H3-3A	EZH2","","R-HSA-5617877	R-HSA-5617492	R-HSA-5617431	R-HSA-5621010	R-HSA-5617874	R-HSA-6810159	R-HSA-6810158	R-HSA-5617887	R-HSA-5617862	R-HSA-6810161	R-HSA-5617859	R-HSA-5617676	R-HSA-5617484	R-HSA-5693644	R-HSA-5617486	R-HSA-5617672	R-HSA-5617483	R-HSA-5617867	R-HSA-5621002	R-HSA-5617866	R-HSA-5617462	R-HSA-5617650	R-HSA-5617661	R-HSA-5617471	R-HSA-5617445	R-HSA-5617452	R-HSA-5617454	R-HSA-5617641	R-HSA-6810139	R-HSA-5617896	R-HSA-5617642"
R-HSA-5617472,"Activation of anterior HOX genes in hindbrain development during early embryogenesis",12,116,0.00755355863775477,0.8092382946602901,0.8092382946602901,31,43,0.0029692031487363623,9606,Homo sapiens,"H2BC12	H4C8	MAFB	MT1A	H2BC5	NCOA3	H2BC4	H3C4	H3-3A	EZH2","","R-HSA-5617877	R-HSA-5617492	R-HSA-5617431	R-HSA-5621010	R-HSA-5617874	R-HSA-6810159	R-HSA-6810158	R-HSA-5617887	R-HSA-5617862	R-HSA-6810161	R-HSA-5617859	R-HSA-5617676	R-HSA-5617484	R-HSA-5693644	R-HSA-5617486	R-HSA-5617672	R-HSA-5617483	R-HSA-5617867	R-HSA-5621002	R-HSA-5617866	R-HSA-5617462	R-HSA-5617650	R-HSA-5617661	R-HSA-5617471	R-HSA-5617445	R-HSA-5617452	R-HSA-5617454	R-HSA-5617641	R-HSA-6810139	R-HSA-5617896	R-HSA-5617642"
R-HSA-451326,"Activation of kainate receptors upon glutamate binding",3,34,0.0022139740834798464,0.8110914843059024,0.8110914843059024,3,6,4.143074161027482E-4,9606,Homo sapiens,"GNG7	GNB4	NCALD","","R-HSA-451283	R-HSA-451311	R-HSA-500717"
R-HSA-622312,"Inflammasomes",3,34,0.0022139740834798464,0.8110914843059024,0.8110914843059024,8,28,0.0019334346084794918,9606,Homo sapiens,"AIM2	CASP1	MEFV","","R-HSA-844620	R-HSA-874079	R-HSA-844617	R-HSA-844618	R-HSA-844619	R-HSA-844612	R-HSA-879221	R-HSA-877361"
R-HSA-2468052,"Establishment of Sister Chromatid Cohesion",1,13,8.465195025070001E-4,0.8117611080366237,0.8117611080366237,4,4,2.7620494406849883E-4,9606,Homo sapiens,"RAD21","","R-HSA-2468039	R-HSA-2473152	R-HSA-2473151	R-HSA-2468041"
R-HSA-9027277,"Erythropoietin activates Phospholipase C gamma (PLCG)",1,13,8.465195025070001E-4,0.8117611080366237,0.8117611080366237,3,3,2.071537080513741E-4,9606,Homo sapiens,"JAK2","","R-HSA-9027373	R-HSA-9032478	R-HSA-9027425"
R-HSA-451308,"Activation of Ca-permeable Kainate Receptor",1,13,8.465195025070001E-4,0.8117611080366237,0.8117611080366237,2,2,1.3810247203424942E-4,9606,Homo sapiens,"NCALD","","R-HSA-451283	R-HSA-451311"
R-HSA-2179392,"EGFR Transactivation by Gastrin",1,13,8.465195025070001E-4,0.8117611080366237,0.8117611080366237,4,6,4.143074161027482E-4,9606,Homo sapiens,"HBEGF","","R-HSA-2179415	R-HSA-2179387	R-HSA-2179402	R-HSA-2179407"
R-HSA-5140745,"WNT5A-dependent internalization of FZD2, FZD5 and ROR2",1,13,8.465195025070001E-4,0.8117611080366237,0.8117611080366237,1,2,1.3810247203424942E-4,9606,Homo sapiens,"CLTC","","R-HSA-5140747"
R-HSA-111932,"CaMK IV-mediated phosphorylation of CREB",1,13,8.465195025070001E-4,0.8117611080366237,0.8117611080366237,6,13,8.976660682226212E-4,9606,Homo sapiens,"CAMK4","","R-HSA-9619127	R-HSA-9619125	R-HSA-111913	R-HSA-111912	R-HSA-111915	R-HSA-112282"
R-HSA-198203,"PI3K/AKT activation",1,13,8.465195025070001E-4,0.8117611080366237,0.8117611080366237,2,5,3.4525618008562355E-4,9606,Homo sapiens,"PIK3CA","","R-HSA-198315	R-HSA-198266"
R-HSA-74749,"Signal attenuation",1,13,8.465195025070001E-4,0.8117611080366237,0.8117611080366237,2,7,4.8335865211987294E-4,9606,Homo sapiens,"MAPK3","","R-HSA-109823	R-HSA-109822"
R-HSA-9683686,"Maturation of spike protein",1,13,8.465195025070001E-4,0.8117611080366237,0.8117611080366237,2,8,5.524098881369977E-4,9606,Homo sapiens,"PRKCSH","","R-HSA-9686790	R-HSA-9683663"
R-HSA-379397,"Enzymatic degradation of dopamine by COMT",1,13,8.465195025070001E-4,0.8117611080366237,0.8117611080366237,1,4,2.7620494406849883E-4,9606,Homo sapiens,"LRTOMT","","R-HSA-8955010"
R-HSA-9693928,"Defective RIPK1-mediated regulated necrosis",1,13,8.465195025070001E-4,0.8117611080366237,0.8117611080366237,2,10,6.905123601712471E-4,9606,Homo sapiens,"MLKL","","R-HSA-9686343	R-HSA-9698677"
R-HSA-5654710,"PI-3K cascade:FGFR3",2,24,0.0015628052353975385,0.8129783189149673,0.8129783189149673,6,7,4.8335865211987294E-4,9606,Homo sapiens,"PIK3CA	FGF9","","R-HSA-5654709	R-HSA-5654643	R-HSA-5654640	R-HSA-5654641	R-HSA-5654705	R-HSA-5654637"
R-HSA-392851,"Prostacyclin signalling through prostacyclin receptor",2,24,0.0015628052353975385,0.8129783189149673,0.8129783189149673,3,5,3.4525618008562355E-4,9606,Homo sapiens,"GNG7	GNB4","","R-HSA-392852	R-HSA-392870	R-HSA-392874"
R-HSA-881907,"Gastrin-CREB signalling pathway via PKC and MAPK",2,24,0.0015628052353975385,0.8129783189149673,0.8129783189149673,5,9,6.214611241541223E-4,9606,Homo sapiens,"MAPK3	HBEGF","","R-HSA-2179415	R-HSA-198746	R-HSA-2179387	R-HSA-2179402	R-HSA-2179407"
R-HSA-446199,"Synthesis of Dolichyl-phosphate",2,24,0.0015628052353975385,0.8129783189149673,0.8129783189149673,2,6,4.143074161027482E-4,9606,Homo sapiens,"DOLPP1	DHDDS","","R-HSA-4419978	R-HSA-446200"
R-HSA-8964058,"HDL remodeling",2,24,0.0015628052353975385,0.8129783189149673,0.8129783189149673,3,13,8.976660682226212E-4,9606,Homo sapiens,"CETP	ABCG1","","R-HSA-266082	R-HSA-349404	R-HSA-266328"
R-HSA-9754189,"Germ layer formation at gastrulation",2,24,0.0015628052353975385,0.8129783189149673,0.8129783189149673,2,11,7.595635961883718E-4,9606,Homo sapiens,"LEF1	TCF7","","R-HSA-9754191	R-HSA-452331"
R-HSA-844456,"The NLRP3 inflammasome",2,24,0.0015628052353975385,0.8129783189149673,0.8129783189149673,3,18,0.0012429222483082447,9606,Homo sapiens,"CASP1	MEFV","","R-HSA-844612	R-HSA-879221	R-HSA-877361"
R-HSA-5684996,"MAPK1/MAPK3 signaling",37,329,0.021423455101907924,0.8130902715258099,0.8130902715258099,45,82,0.0056622013534042255,9606,Homo sapiens,"RPN2	RASGRF2	ARL2	IL5RA	ARRB1	IQGAP1	SPRED1	FGF9	NCAM1	JAK2	RPS27A	GOLGA7	IL6R	MAPK3	PDGFRB	DUSP5	IL11RA	FLT3LG	PPP2R5D	PSMB8	DUSP6	PSMB9	IL6	ZDHHC9	PIK3CA	ABHD17A	IL2RB	KIT	NF1	PSME1	PSME2	RGL1	HBEGF","","R-HSA-5672980	R-HSA-5674132	R-HSA-5674130	R-HSA-5672978	R-HSA-5674387	R-HSA-5674385	R-HSA-9635739	R-HSA-9635743	R-HSA-5658438	R-HSA-5675206	R-HSA-9657603	R-HSA-5672965	R-HSA-5674373	R-HSA-5658435	R-HSA-9657606	R-HSA-5674496	R-HSA-9654533	R-HSA-5672961
R-HSA-5621481,"C-type lectin receptors (CLRs)",22,203,0.013218727616070847,0.8147063786496331,0.8147063786496331,35,68,0.00469548404916448,9606,Homo sapiens,"RPN2	SYK	PDPK1	FBXW11	CLEC10A	PRKCD	PSMB8	PSMB9	PPP3CA	MUC1	PPP3R1	PPP3CB	CLEC4D	PPP3CC	CLEC7A	REL	PSME1	TAB3	PSME2	CLEC4E	RPS27A	MUC6","","R-HSA-8858500	R-HSA-2730849	R-HSA-2730872	R-HSA-5607750	R-HSA-5607745	R-HSA-5607746	R-HSA-5607757	R-HSA-5607756	R-HSA-5607759	R-HSA-2730867	R-HSA-5607758	R-HSA-5607732	R-HSA-5660980	R-HSA-5621366	R-HSA-5607734	R-HSA-5607728	R-HSA-202534	R-HSA-5607731	R-HSA-5621363	R-HSA-5607741	R-HSA-5607740	R-HSA-5607742	R-HSA-5607738	R-HSA-5621370	R-HSA-5660965	R-HSA-5621347	R-HSA-5607725	R-HSA-5607724	R-HSA-5621356
R-HSA-933541,"TRAF6 mediated IRF7 activation",4,44,0.002865142931562154,0.815135123708112,0.815135123708112,13,13,8.976660682226212E-4,9606,Homo sapiens,"IFIH1	DDX58	IRF7	TRIM25	RIGI","","R-HSA-9604499	R-HSA-933538	R-HSA-9705145	R-HSA-933536	R-HSA-933537	R-HSA-933533	R-HSA-933531	R-HSA-918230	R-HSA-933527	R-HSA-933525	R-HSA-1028820	R-HSA-1028819	R-HSA-9705323"
R-HSA-9696270,"RND2 GTPase cycle",4,44,0.002865142931562154,0.815135123708112,0.815135123708112,1,2,1.3810247203424942E-4,9606,Homo sapiens,"PRAG1	CAV1	DLG5	CKAP4","","R-HSA-9696266"
R-HSA-2173796,"SMAD2/SMAD3:SMAD4 heterotrimer regulates transcription",4,44,0.002865142931562154,0.815135123708112,0.815135123708112,6,24,0.0016572296644109929,9606,Homo sapiens,"E2F2	RPS27A	MAPK3","","R-HSA-2186785	R-HSA-173488	R-HSA-1484099	R-HSA-2127257	R-HSA-9736984	R-HSA-2186780"
R-HSA-421270,"Cell-cell junction organization",10,99,0.006446571596014847,0.8152213534222431,0.8152213534222431,17,54,0.003728766744924734,9606,Homo sapiens,"CLDN5	MOV10	ZEB2	PARD6A	JUP	CLDN23	CTNNA1	F11R	TNRC6A	SDK2","","R-HSA-9759516	R-HSA-373741	R-HSA-419981	R-HSA-9759513	R-HSA-9833671	R-HSA-9760965	R-HSA-9759809	R-HSA-9761025	R-HSA-420019	R-HSA-9773218	R-HSA-9761027	R-HSA-9761452	R-HSA-9761421	R-HSA-9759950	R-HSA-419002	R-HSA-9833674	R-HSA-9833672"
R-HSA-8951664,"Neddylation",28,254,0.016539688741290616,0.8156291298068374,0.8156291298068374,35,44,0.003038254384753487,9606,Homo sapiens,"CUL9	CDKN1A	RPN2	RNF38	BRCA1	DCAF6	SOCS2	SOCS3	NUB1	UFD1	FBXO6	RPS27A	FBXO7	FBXO9	WSB1	CISH	FBXW11	KLHL3	PSMB8	FBXO30	PSMB9	SPSB2	FBXL8	PSME1	PSME2	SQSTM1","","R-HSA-8956040	R-HSA-8956106	R-HSA-8956045	R-HSA-8932355	R-HSA-8956099	R-HSA-8956103	R-HSA-8956184	R-HSA-8955289	R-HSA-8956050	R-HSA-9758088	R-HSA-8955285	R-HSA-9758090	R-HSA-8956200	R-HSA-8955241	R-HSA-8952618	R-HSA-8952620	R-HSA-8956140	R-HSA-8952044	R-HSA-9755505	R-HSA-8955245	R-HSA-9755507	R-HSA-8932327	R-HSA-8952039	R-HSA-8956025	R-HSA-8956026
R-HSA-69278,"Cell Cycle, Mitotic",69,595,0.03874454646089731,0.8212039390508183,0.8212039390508183,218,352,0.024306035078027897,9606,Homo sapiens,"CDKN1C	TOP2A	CEP57	CDKN1A	NUP188	MCM8	CEP164	LMNB1	XPO1	ENSA	CNTRL	MYBL2	JAK2	EMD	H3-3A	NDEL1	PRKCB	FBXW11	PPP2R5D	VRK2	MASTL	TUBA4A	CCNA2	H2BC12	CCNA1	GORASP1	PSME1	PSME2	MAD1L1	KPNB1	RPN2	MAX	NCAPG	TYMS	AURKA	CDC45	RAD21	E2F2	RPS27A	BUB1	H3C4	MAPK3	H4C8	RRM2	H2BC5	UBE2C	H2BC4	RPA1	NDC80	PSMB8
R-HSA-73886,"Chromosome Maintenance",14,135,0.008790779449111155,0.8215082293699287,0.8215082293699287,19,38,0.002623946968650739,9606,Homo sapiens,"H4C8	H2BC12	CCNA2	CCNA1	MT1A	CHTF8	H2BC5	MIS18BP1	H2BC4	RPA1	RSF1	H3-3A","","R-HSA-606349	R-HSA-174439	R-HSA-606287	R-HSA-9670101	R-HSA-181450	R-HSA-9686521	R-HSA-174441	R-HSA-174447	R-HSA-174445	R-HSA-9670114	R-HSA-174451	R-HSA-9668902	R-HSA-9670149	R-HSA-174452	R-HSA-606289	R-HSA-163096	R-HSA-9668904	R-HSA-176700	R-HSA-606326"
R-HSA-913709,"O-linked glycosylation of mucins",7,73,0.004753532591000847,0.8258365975333948,0.8258365975333948,16,16,0.0011048197762739953,9606,Homo sapiens,"GALNT12	MUC1	GCNT1	C1GALT1	ST3GAL4	MUC6	ST3GAL3","","R-HSA-5694487	R-HSA-977071	R-HSA-1964505	R-HSA-913675	R-HSA-1964501	R-HSA-914017	R-HSA-914018	R-HSA-914012	R-HSA-914008	R-HSA-914010	R-HSA-981497	R-HSA-914005	R-HSA-981814	R-HSA-914006	R-HSA-6786012	R-HSA-981809"
R-HSA-1592389,"Activation of Matrix Metalloproteinases",3,35,0.002279090968288077,0.8261083446553388,0.8261083446553388,7,27,0.001864383372462367,9606,Homo sapiens,"CTSL	TIMP2	MMP8","","R-HSA-1604360	R-HSA-1592362	R-HSA-1592349	R-HSA-1592398	R-HSA-1604350	R-HSA-1604752	R-HSA-1604368"
R-HSA-8939211,"ESR-mediated signaling",28,256,0.016669922510907077,0.8271426427449827,0.8271426427449827,62,114,0.007871840905952216,9606,Homo sapiens,"IGF1R	XPO1	GNG7	RAD21	NRIP1	H3C4	H3-3A	MAPK3	H4C8	NCOA1	KDM4B	H2BC5	PDPK1	CAV1	PTGES3	NCOA3	H2BC4	UHMK1	H2BC12	MOV10	MT1A	PIK3CA	GNB4	TNRC6A	HBEGF","","R-HSA-9011981	R-HSA-9632918	R-HSA-9021068	R-HSA-9023884	R-HSA-9011983	R-HSA-9008270	R-HSA-9011971	R-HSA-9634584	R-HSA-9008258	R-HSA-9011975	R-HSA-9632412	R-HSA-9008285	R-HSA-9011997	R-HSA-9021596	R-HSA-9011985	R-HSA-9625482	R-HSA-9632906	R-HSA-9011984	R-HSA-9632910	R-HSA-9625487	R-HSA-9021079	R-HSA-9009065	R-HSA-9716913	R-HSA-9032751	R-HSA-9021601	R-HSA-9021600
R-HSA-1566948,"Elastic fibre formation",4,45,0.0029302598163703846,0.8283120050747126,0.8283120050747126,9,17,0.00117387101229112,9606,Homo sapiens,"ITGB1	LTBP3	FBLN2","","R-HSA-2161282	R-HSA-2328033	R-HSA-2328048	R-HSA-2395328	R-HSA-2328037	R-HSA-2537665	R-HSA-2396029	R-HSA-1592387	R-HSA-2395320"
R-HSA-2046106,"alpha-linolenic acid (ALA) metabolism",4,45,0.0029302598163703846,0.8283120050747126,0.8283120050747126,6,15,0.0010357685402568706,9606,Homo sapiens,"ACOT8	DBP	ACSL1	ELOVL5","","R-HSA-2066780	R-HSA-2066779	R-HSA-2066778	R-HSA-2046088	R-HSA-2046085	R-HSA-2046100"
R-HSA-5654736,"Signaling by FGFR1",6,64,0.004167480627726769,0.8285163726448264,0.8285163726448264,32,48,0.0033144593288219858,9606,Homo sapiens,"SPRED1	PIK3CA	FGF9	RPS27A	MAPK3","","R-HSA-5654167	R-HSA-1295634	R-HSA-934604	R-HSA-5654165	R-HSA-5654672	R-HSA-5654673	R-HSA-5654596	R-HSA-5654149	R-HSA-5654597	R-HSA-5654594	R-HSA-1295621	R-HSA-5656064	R-HSA-5654592	R-HSA-5654600	R-HSA-190429	R-HSA-5654582	R-HSA-5654578	R-HSA-5654591	R-HSA-5654586	R-HSA-5654587	R-HSA-5654584	R-HSA-5654392	R-HSA-190256	R-HSA-5654692	R-HSA-5654690	R-HSA-5654560	R-HSA-5654510	R-HSA-5654575	R-HSA-5654573	R-HSA-5654571	R-HSA-8941623	R-HSA-5654569"
R-HSA-193648,"NRAGE signals death through JNK",6,64,0.004167480627726769,0.8285163726448264,0.8285163726448264,4,7,4.8335865211987294E-4,9606,Homo sapiens,"FGD4	MAGED1	RASGRF2	ECT2	SOS2	FGD2","","R-HSA-205115	R-HSA-205039	R-HSA-204958	R-HSA-205132"
R-HSA-109606,"Intrinsic Pathway for Apoptosis",6,64,0.004167480627726769,0.8285163726448264,0.8285163726448264,17,63,0.0043502278690788565,9606,Homo sapiens,"PPP3R1	CASP7	PPP3CC	DIABLO	SEPTIN4	MAPK3","","R-HSA-139906	R-HSA-114307	R-HSA-9627089	R-HSA-114306	R-HSA-9627350	R-HSA-114440	R-HSA-9627106	R-HSA-9627107	R-HSA-114419	R-HSA-9627104	R-HSA-114354	R-HSA-6805811	R-HSA-114261	R-HSA-9627078	R-HSA-114361	R-HSA-114392	R-HSA-9627369"
R-HSA-5654720,"PI-3K cascade:FGFR4",2,25,0.0016279221202057693,0.8303657774922385,0.8303657774922385,6,7,4.8335865211987294E-4,9606,Homo sapiens,"PIK3CA	FGF9","","R-HSA-5654662	R-HSA-5654659	R-HSA-5654669	R-HSA-5654717	R-HSA-5654714	R-HSA-5654667"
R-HSA-389977,"Post-chaperonin tubulin folding pathway",2,25,0.0016279221202057693,0.8303657774922385,0.8303657774922385,7,9,6.214611241541223E-4,9606,Homo sapiens,"ARL2	TUBA4A","","R-HSA-389972	R-HSA-389974	R-HSA-389969	R-HSA-389964	R-HSA-389976	R-HSA-389963	R-HSA-389978"
R-HSA-71288,"Creatine metabolism",2,25,0.0016279221202057693,0.8303657774922385,0.8303657774922385,2,6,4.143074161027482E-4,9606,Homo sapiens,"GAMT	SLC6A12","","R-HSA-71286	R-HSA-200396"
R-HSA-1181150,"Signaling by NODAL",2,25,0.0016279221202057693,0.8303657774922385,0.8303657774922385,2,12,8.286148322054964E-4,9606,Homo sapiens,"DRAP1	MAPK3","","R-HSA-173488	R-HSA-1225919"
R-HSA-373753,"Nephrin family interactions",2,25,0.0016279221202057693,0.8303657774922385,0.8303657774922385,2,13,8.976660682226212E-4,9606,Homo sapiens,"PIK3CA	IQGAP1","","R-HSA-451377	R-HSA-451758"
R-HSA-3560782,"Diseases associated with glycosaminoglycan metabolism",5,55,0.0035814286644526927,0.8331285152059514,0.8331285152059514,16,29,0.0020024858444966163,9606,Homo sapiens,"VCAN	SDC3	AGRN	GPC6	ST3GAL3","","R-HSA-3636919	R-HSA-9036289	R-HSA-3656254	R-HSA-9036290	R-HSA-4420365	R-HSA-3595175	R-HSA-3560804	R-HSA-9036283	R-HSA-3656261	R-HSA-3560802	R-HSA-9036285	R-HSA-3656258	R-HSA-3656257	R-HSA-3656267	R-HSA-3595178	R-HSA-3595176"
R-HSA-5633008,"TP53 Regulates Transcription of Cell Death Genes",8,83,0.005404701439083154,0.8340458399223796,0.8340458399223796,7,68,0.00469548404916448,9606,Homo sapiens,"CASP1	CHM	TNFRSF10B	BCL2L14","","R-HSA-6801109	R-HSA-5633414	R-HSA-5633441	R-HSA-6798082	R-HSA-6798081	R-HSA-6791327	R-HSA-6791323"
R-HSA-9706019,"RHOBTB3 ATPase cycle",1,14,9.116363873152308E-4,0.8344640521040861,0.8344640521040861,3,3,2.071537080513741E-4,9606,Homo sapiens,"RHOBTB3","","R-HSA-9706390	R-HSA-9706399	R-HSA-9706393"
R-HSA-5467340,"AXIN missense mutants destabilize the destruction complex",1,14,9.116363873152308E-4,0.8344640521040861,0.8344640521040861,1,1,6.905123601712471E-5,9606,Homo sapiens,"PPP2R5D","","R-HSA-4839734"
R-HSA-5467348,"Truncations of AMER1 destabilize the destruction complex",1,14,9.116363873152308E-4,0.8344640521040861,0.8344640521040861,1,1,6.905123601712471E-5,9606,Homo sapiens,"PPP2R5D","","R-HSA-4839746"
R-HSA-5467337,"APC truncation mutants have impaired AXIN binding",1,14,9.116363873152308E-4,0.8344640521040861,0.8344640521040861,1,1,6.905123601712471E-5,9606,Homo sapiens,"PPP2R5D","","R-HSA-4791278"
R-HSA-451306,"Ionotropic activity of kainate receptors",1,14,9.116363873152308E-4,0.8344640521040861,0.8344640521040861,2,4,2.7620494406849883E-4,9606,Homo sapiens,"NCALD","","R-HSA-451283	R-HSA-451311"
R-HSA-4839744,"Signaling by APC mutants",1,14,9.116363873152308E-4,0.8344640521040861,0.8344640521040861,1,2,1.3810247203424942E-4,9606,Homo sapiens,"PPP2R5D","","R-HSA-4791278"
R-HSA-5658623,"FGFRL1 modulation of FGFR1 signaling",1,14,9.116363873152308E-4,0.8344640521040861,0.8344640521040861,1,2,1.3810247203424942E-4,9606,Homo sapiens,"SPRED1","","R-HSA-5654510"
R-HSA-177135,"Conjugation of benzoate with glycine",1,14,9.116363873152308E-4,0.8344640521040861,0.8344640521040861,1,2,1.3810247203424942E-4,9606,Homo sapiens,"CAT","","R-HSA-159566"
R-HSA-9664535,"LTC4-CYSLTR mediated IL4 production",1,14,9.116363873152308E-4,0.8344640521040861,0.8344640521040861,1,3,2.071537080513741E-4,9606,Homo sapiens,"CYSLTR1","","R-HSA-9664306"
R-HSA-6807062,"Cholesterol biosynthesis via lathosterol",1,14,9.116363873152308E-4,0.8344640521040861,0.8344640521040861,1,4,2.7620494406849883E-4,9606,Homo sapiens,"DHCR7","","R-HSA-6807055"
R-HSA-6807047,"Cholesterol biosynthesis via desmosterol",1,14,9.116363873152308E-4,0.8344640521040861,0.8344640521040861,1,4,2.7620494406849883E-4,9606,Homo sapiens,"DHCR7","","R-HSA-196402"
R-HSA-1483248,"Synthesis of PIPs at the ER membrane",1,14,9.116363873152308E-4,0.8344640521040861,0.8344640521040861,1,5,3.4525618008562355E-4,9606,Homo sapiens,"PI4K2B","","R-HSA-1675813"
R-HSA-6787450,"tRNA modification in the mitochondrion",1,14,9.116363873152308E-4,0.8344640521040861,0.8344640521040861,1,7,4.8335865211987294E-4,9606,Homo sapiens,"TRMT61B","","R-HSA-6787525"
R-HSA-157118,"Signaling by NOTCH",28,258,0.01680015628052354,0.8381328118647478,0.8381328118647478,39,154,0.010633890346637205,9606,Homo sapiens,"H4C8	HDAC5	TLE2	H2BC5	RPN2	STAT1	FLT4	H2BC4	ARRB1	PSMB8	PSMB9	ACTA2	H2BC12	MOV10	ST3GAL4	PSME1	PSME2	TBL1X	RPS27A	H3C4	H3-3A	TNRC6A	ST3GAL3","","R-HSA-1912413	R-HSA-1912412	R-HSA-1606682	R-HSA-157632	R-HSA-9021325	R-HSA-1912409	R-HSA-9013069	R-HSA-1980123	R-HSA-1912410	R-HSA-9604629	R-HSA-1980118	R-HSA-1912406	R-HSA-9604831	R-HSA-9604829	R-HSA-1852623	R-HSA-1912388	R-HSA-9021523	R-HSA-9021334	R-HSA-1912386	R-HSA-9604471	R-HSA-1912378	R-HSA-9604664	R-HSA-1912368	R-HSA-2172172	R-HSA-9604642	R-HSA-9604834	R-HSA-1912364	R-HSA-9604451
R-HSA-5621480,"Dectin-2 family",6,65,0.004232597512535,0.839067464945329,0.839067464945329,9,12,8.286148322054964E-4,9606,Homo sapiens,"MUC1	CLEC4D	SYK	CLEC10A	CLEC4E	MUC6","","R-HSA-5621366	R-HSA-8858500	R-HSA-5621347	R-HSA-5621363	R-HSA-5621356	R-HSA-5621353	R-HSA-5621355	R-HSA-5621370	R-HSA-5621354"
R-HSA-5626467,"RHO GTPases activate IQGAPs",3,36,0.002344207853096308,0.8400911160817118,0.8400911160817118,5,5,3.4525618008562355E-4,9606,Homo sapiens,"CTNNA1	IQGAP1	TUBA4A","","R-HSA-5626549	R-HSA-5626469	R-HSA-5672304	R-HSA-5626507	R-HSA-5672329"
R-HSA-1250196,"SHC1 events in ERBB2 signaling",3,36,0.002344207853096308,0.8400911160817118,0.8400911160817118,5,6,4.143074161027482E-4,9606,Homo sapiens,"PRKCE	PRKCD	HBEGF","","R-HSA-1250195	R-HSA-1250486	R-HSA-8934446	R-HSA-1963578	R-HSA-1250463"
R-HSA-68962,"Activation of the pre-replicative complex",3,36,0.002344207853096308,0.8400911160817118,0.8400911160817118,7,9,6.214611241541223E-4,9606,Homo sapiens,"CDC45	MCM8	RPA1","","R-HSA-68960	R-HSA-68914	R-HSA-68917	R-HSA-68916	R-HSA-68919	R-HSA-68918	R-HSA-68940"
R-HSA-76046,"RNA Polymerase III Transcription Initiation",3,36,0.002344207853096308,0.8400911160817118,0.8400911160817118,6,13,8.976660682226212E-4,9606,Homo sapiens,"MT1A	POLR1E	POLR3H","","R-HSA-112150	R-HSA-76056	R-HSA-112152	R-HSA-83803	R-HSA-83805	R-HSA-76060"
R-HSA-9035034,"RHOF GTPase cycle",4,46,0.0029953767011786157,0.8406986277184756,0.8406986277184756,2,3,2.071537080513741E-4,9606,Homo sapiens,"DIAPH2	CAV1	SRGAP2	LMNB1","","R-HSA-9693282	R-HSA-9693125"
R-HSA-168276,"NS1 Mediated Effects on Host Pathways",4,46,0.0029953767011786157,0.8406986277184756,0.8406986277184756,3,6,4.143074161027482E-4,9606,Homo sapiens,"NUP188	EIF2AK2	ISG15	KPNB1","","R-HSA-168896	R-HSA-1176059	R-HSA-6791035"
R-HSA-8964043,"Plasma lipoprotein clearance",4,46,0.0029953767011786157,0.8406986277184756,0.8406986277184756,10,36,0.0024858444966164893,9606,Homo sapiens,"NPC2	CLTC	RPS27A	LDLRAP1","","R-HSA-174706	R-HSA-8854628	R-HSA-8876484	R-HSA-6784738	R-HSA-171141	R-HSA-6784735	R-HSA-8855131	R-HSA-8855130	R-HSA-6784729	R-HSA-8876472"
R-HSA-5620924,"Intraflagellar transport",5,56,0.0036465455492609234,0.8442183880699636,0.8442183880699636,9,12,8.286148322054964E-4,9606,Homo sapiens,"DYNC2H1	TTC26	IFT140	IFT122	TUBA4A","","R-HSA-5624949	R-HSA-5617829	R-HSA-5617825	R-HSA-5625424	R-HSA-5625426	R-HSA-5625421	R-HSA-5617820	R-HSA-5624952	R-HSA-5625416"
R-HSA-392170,"ADP signalling through P2Y purinoceptor 12",2,26,0.0016930390050140002,0.8462810992655325,0.8462810992655325,3,4,2.7620494406849883E-4,9606,Homo sapiens,"GNG7	GNB4","","R-HSA-392195	R-HSA-392187	R-HSA-392202"
R-HSA-162594,"Early Phase of HIV Life Cycle",2,26,0.0016930390050140002,0.8462810992655325,0.8462810992655325,27,39,0.0026929982046678637,9606,Homo sapiens,"CXCR4	PPIA","","R-HSA-8951690	R-HSA-9697051	R-HSA-173642	R-HSA-173771	R-HSA-182795	R-HSA-182859	R-HSA-173769	R-HSA-164503	R-HSA-164500	R-HSA-164507	R-HSA-164504	R-HSA-164505	R-HSA-164510	R-HSA-164508	R-HSA-182876	R-HSA-164509	R-HSA-164515	R-HSA-164512	R-HSA-164513	R-HSA-164519	R-HSA-164520	R-HSA-164521	R-HSA-164527	R-HSA-164524	R-HSA-164528	R-HSA-173111	R-HSA-173115"
R-HSA-140837,"Intrinsic Pathway of Fibrin Clot Formation",2,26,0.0016930390050140002,0.8462810992655325,0.8462810992655325,5,24,0.0016572296644109929,9606,Homo sapiens,"SERPINE2	SERPING1","","R-HSA-158419	R-HSA-158357	R-HSA-9650473	R-HSA-158137	R-HSA-158399"
R-HSA-9636383,"Prevention of phagosomal-lysosomal fusion",2,26,0.0016930390050140002,0.8462810992655325,0.8462810992655325,2,11,7.595635961883718E-4,9606,Homo sapiens,"RPS27A","","R-HSA-9636439	R-HSA-9636461"
R-HSA-1474244,"Extracellular matrix organization",36,328,0.021358338217099693,0.8493278123463684,0.8493278123463684,141,319,0.02202734428946278,9606,Homo sapiens,"ITGB1	COL16A1	PTPRS	COL13A1	ITGB4	SDC3	LTBP3	PLOD1	F11R	FBLN2	ADAMTS2	CAPNS1	CTSL	ADAMTS1	CAPN5	TIMP2	SERPINH1	CAPN3	NCAM1	CRTAP	ITGA4	P3H2	MMP8	CEACAM1	VCAN	COL5A3	COL6A2	COL4A3	ADAM12	ADAM9	ITGA6	AGRN","","R-HSA-8944265	R-HSA-2002460	R-HSA-8944266	R-HSA-2473511	R-HSA-216064	R-HSA-1564179	R-HSA-1592349	R-HSA-216068	R-HSA-1604368	R-HSA-8944261	R-HSA-1604360	R-HSA-1564164	R-HSA-2467633	R-HSA-3791149	R-HSA-2002440	R-HSA-198941	R-HSA-2466106	R-HSA-4084501	R-HSA-1592362
R-HSA-373760,"L1CAM interactions",13,130,0.00846519502507,0.8499242536369711,0.8499242536369711,26,54,0.003728766744924734,9606,Homo sapiens,"ITGB1	LYPLA2	CLTC	RDX	TUBA4A	SDCBP	DPYSL2	KCNQ3	NRCAM	NCAM1	CD24	EPHB2	MAPK3","","R-HSA-443783	R-HSA-376134	R-HSA-443779	R-HSA-445071	R-HSA-549060	R-HSA-445067	R-HSA-374677	R-HSA-445079	R-HSA-445077	R-HSA-8933328	R-HSA-374686	R-HSA-374681	R-HSA-374680	R-HSA-109860	R-HSA-445088	R-HSA-373730	R-HSA-445089	R-HSA-392749	R-HSA-392748	R-HSA-374696	R-HSA-373739	R-HSA-443817	R-HSA-373738	R-HSA-447030	R-HSA-555065	R-HSA-437234"
R-HSA-9646399,"Aggrephagy",4,47,0.0030604935859868464,0.8523254196576945,0.8523254196576945,13,15,0.0010357685402568706,9606,Homo sapiens,"VIM	RPS27A	TUBA4A","","R-HSA-9646354	R-HSA-9646679	R-HSA-9641111	R-HSA-9646390	R-HSA-9641109	R-HSA-9646685	R-HSA-9641089	R-HSA-9640480	R-HSA-9641127	R-HSA-9646347	R-HSA-9641096	R-HSA-9646383	R-HSA-9646348"
R-HSA-186763,"Downstream signal transduction",3,37,0.0024093247379045387,0.8530902363091615,0.8530902363091615,16,16,0.0011048197762739953,9606,Homo sapiens,"PDGFRB	PIK3CA	STAT1","","R-HSA-382052	R-HSA-186819	R-HSA-1524182	R-HSA-382055	R-HSA-186826	R-HSA-380780	R-HSA-380782	R-HSA-186798	R-HSA-382056	R-HSA-1524186	R-HSA-382058	R-HSA-186765	R-HSA-186834	R-HSA-186800	R-HSA-186778	R-HSA-186780"
R-HSA-182971,"EGFR downregulation",3,37,0.0024093247379045387,0.8530902363091615,0.8530902363091615,18,22,0.0015191271923767435,9606,Homo sapiens,"RPS27A	HBEGF","","R-HSA-8867047	R-HSA-183072	R-HSA-8867044	R-HSA-8867041	R-HSA-182986	R-HSA-183051	R-HSA-8951490	R-HSA-182990	R-HSA-183055	R-HSA-183084	R-HSA-183058	R-HSA-182994	R-HSA-183089	R-HSA-182993	R-HSA-183002	R-HSA-183067	R-HSA-182969	R-HSA-183036"
R-HSA-5609975,"Diseases associated with glycosylation precursor biosynthesis",3,37,0.0024093247379045387,0.8530902363091615,0.8530902363091615,3,15,0.0010357685402568706,9606,Homo sapiens,"GFPT1	PMM2	DHDDS","","R-HSA-4755545	R-HSA-4085027	R-HSA-3781926"
R-HSA-5358493,"Synthesis of diphthamide-EEF2",1,15,9.767532721234617E-4,0.8544300797019374,0.8544300797019374,4,4,2.7620494406849883E-4,9606,Homo sapiens,"EEF2","","R-HSA-5358484	R-HSA-5358475	R-HSA-5358494	R-HSA-5367022"
R-HSA-2514853,"Condensation of Prometaphase Chromosomes",1,15,9.767532721234617E-4,0.8544300797019374,0.8544300797019374,4,4,2.7620494406849883E-4,9606,Homo sapiens,"NCAPG","","R-HSA-2514854	R-HSA-2529015	R-HSA-2520883	R-HSA-2529020"
R-HSA-5339716,"Signaling by GSK3beta mutants",1,15,9.767532721234617E-4,0.8544300797019374,0.8544300797019374,1,1,6.905123601712471E-5,9606,Homo sapiens,"PPP2R5D","","R-HSA-5339713"
R-HSA-5693548,"Sensing of DNA Double Strand Breaks",1,15,9.767532721234617E-4,0.8544300797019374,0.8544300797019374,7,9,6.214611241541223E-4,9606,Homo sapiens,"NBN","","R-HSA-5684006	R-HSA-3785768	R-HSA-5693540	R-HSA-75174	R-HSA-5682044	R-HSA-5693612	R-HSA-5684008"
R-HSA-428540,"Activation of RAC1",1,15,9.767532721234617E-4,0.8544300797019374,0.8544300797019374,2,4,2.7620494406849883E-4,9606,Homo sapiens,"SOS2","","R-HSA-428535	R-HSA-428515"
R-HSA-68884,"Mitotic Telophase/Cytokinesis",1,15,9.767532721234617E-4,0.8544300797019374,0.8544300797019374,2,4,2.7620494406849883E-4,9606,Homo sapiens,"RAD21","","R-HSA-2470935	R-HSA-2468040"
R-HSA-1839122,"Signaling by activated point mutants of FGFR1",1,15,9.767532721234617E-4,0.8544300797019374,0.8544300797019374,2,4,2.7620494406849883E-4,9606,Homo sapiens,"FGF9","","R-HSA-2023455	R-HSA-2023451"
R-HSA-4839735,"Signaling by AXIN mutants",1,15,9.767532721234617E-4,0.8544300797019374,0.8544300797019374,1,2,1.3810247203424942E-4,9606,Homo sapiens,"PPP2R5D","","R-HSA-4839734"
R-HSA-4839748,"Signaling by AMER1 mutants",1,15,9.767532721234617E-4,0.8544300797019374,0.8544300797019374,1,2,1.3810247203424942E-4,9606,Homo sapiens,"PPP2R5D","","R-HSA-4839746"
R-HSA-166662,"Lectin pathway of complement activation",1,15,9.767532721234617E-4,0.8544300797019374,0.8544300797019374,2,6,4.143074161027482E-4,9606,Homo sapiens,"FCN1","","R-HSA-166726	R-HSA-2855125"
R-HSA-9623433,"NR1H2 & NR1H3 regulate gene expression to control bile acid homeostasis",1,15,9.767532721234617E-4,0.8544300797019374,0.8544300797019374,2,6,4.143074161027482E-4,9606,Homo sapiens,"NCOA1","","R-HSA-9029580	R-HSA-9029536"
R-HSA-168330,"Viral RNP Complexes in the Host Cell Nucleus",1,15,9.767532721234617E-4,0.8544300797019374,0.8544300797019374,1,3,2.071537080513741E-4,9606,Homo sapiens,"HSPA1A","","R-HSA-192746"
R-HSA-9758881,"Uptake of dietary cobalamins into enterocytes",1,15,9.767532721234617E-4,0.8544300797019374,0.8544300797019374,2,7,4.8335865211987294E-4,9606,Homo sapiens,"TCN1","","R-HSA-3132759	R-HSA-3132753"
R-HSA-2214320,"Anchoring fibril formation",1,15,9.767532721234617E-4,0.8544300797019374,0.8544300797019374,1,4,2.7620494406849883E-4,9606,Homo sapiens,"COL4A3","","R-HSA-2396234"
R-HSA-425561,"Sodium/Calcium exchangers",1,15,9.767532721234617E-4,0.8544300797019374,0.8544300797019374,1,4,2.7620494406849883E-4,9606,Homo sapiens,"SLC24A4","","R-HSA-425678"
R-HSA-416550,"Sema4D mediated inhibition of cell attachment and migration",1,15,9.767532721234617E-4,0.8544300797019374,0.8544300797019374,1,6,4.143074161027482E-4,9606,Homo sapiens,"RRAS","","R-HSA-416546"
R-HSA-162592,"Integration of provirus",1,15,9.767532721234617E-4,0.8544300797019374,0.8544300797019374,2,14,9.667173042397459E-4,9606,Homo sapiens,"PPIA","","R-HSA-8951690	R-HSA-173115"
R-HSA-9818028,"NFE2L2 regulates pentose phosphate pathway genes",1,15,9.767532721234617E-4,0.8544300797019374,0.8544300797019374,1,8,5.524098881369977E-4,9606,Homo sapiens,"TKTL1","","R-HSA-9761852"
R-HSA-2122947,"NOTCH1 Intracellular Domain Regulates Transcription",5,57,0.003711662434069154,0.8546926094055318,0.8546926094055318,3,18,0.0012429222483082447,9606,Homo sapiens,"HDAC5	TLE2	TBL1X	RPS27A","","R-HSA-1852623	R-HSA-1912388	R-HSA-1912359"
R-HSA-111885,"Opioid Signalling",11,113,0.007358207983330077,0.8566782389521646,0.8566782389521646,30,59,0.004074022925010357,9606,Homo sapiens,"PPP3CA	PPP3R1	PPP3CB	PPP3CC	GNAQ	GNG7	CAMK4	PRKCD	GNB4	ADCY4	PPP2R5D","","R-HSA-111879	R-HSA-167429	R-HSA-167433	R-HSA-392206	R-HSA-112271	R-HSA-112282	R-HSA-111966	R-HSA-111970	R-HSA-112037	R-HSA-9619127	R-HSA-9619125	R-HSA-170666	R-HSA-111913	R-HSA-111912	R-HSA-111915	R-HSA-170671	R-HSA-170674	R-HSA-167408	R-HSA-170672	R-HSA-201783	R-HSA-167415	R-HSA-170676	R-HSA-170677	R-HSA-201787	R-HSA-167419	R-HSA-111930	R-HSA-170686	R-HSA-201790	R-HSA-170685	R-HSA-111870"
R-HSA-429914,"Deadenylation-dependent mRNA decay",6,67,0.004362831282151462,0.8585923339230194,0.8585923339230194,8,10,6.905123601712471E-4,9606,Homo sapiens,"TST	XRN1	CNOT11	PABPC1	PATL1	EIF4B","","R-HSA-429860	R-HSA-429845	R-HSA-430021	R-HSA-429955	R-HSA-8941312	R-HSA-430028	R-HSA-429978	R-HSA-429992"
R-HSA-1234174,"Cellular response to hypoxia",8,86,0.005600052093507847,0.8603038260724798,0.8603038260724798,8,20,0.0013810247203424942,9606,Homo sapiens,"EGLN1	RPN2	PSME1	PSME2	RPS27A	PSMB8	PSMB9","","R-HSA-1234163	R-HSA-1234179	R-HSA-1234177	R-HSA-1234183	R-HSA-1234159	R-HSA-1234175	R-HSA-1234172	R-HSA-1234173"
R-HSA-211958,"Miscellaneous substrates",2,27,0.0017581558898222308,0.8608263809177761,0.8608263809177761,2,5,3.4525618008562355E-4,9606,Homo sapiens,"CYP2S1	CYP4F22","","R-HSA-211874	R-HSA-211962"
R-HSA-8876384,"Listeria monocytogenes entry into host cells",2,27,0.0017581558898222308,0.8608263809177761,0.8608263809177761,4,13,8.976660682226212E-4,9606,Homo sapiens,"RPS27A","","R-HSA-8876262	R-HSA-8876258	R-HSA-8876255	R-HSA-8877003"
R-HSA-8949215,"Mitochondrial calcium ion transport",2,27,0.0017581558898222308,0.8608263809177761,0.8608263809177761,2,10,6.905123601712471E-4,9606,Homo sapiens,"INPP5E	AKAP1","","R-HSA-8949649	R-HSA-8949703"
R-HSA-71240,"Tryptophan catabolism",4,48,0.003125610470795077,0.8632237611607735,0.8632237611607735,4,16,0.0011048197762739953,9606,Homo sapiens,"KYNU	KMO	IDO1","","R-HSA-71217	R-HSA-198563	R-HSA-71200	R-HSA-888614"
R-HSA-69239,"Synthesis of DNA",13,132,0.008595428794686463,0.8635391544415197,0.8635391544415197,11,27,0.001864383372462367,9606,Homo sapiens,"CCNA2	CCNA1	CDC45	RPN2	UBE2C	MCM8	PSME1	RPA1	PSME2	RPS27A	PSMB8	PSMB9","","R-HSA-68944	R-HSA-68946	R-HSA-68948	R-HSA-69140	R-HSA-69015	R-HSA-69142	R-HSA-169461	R-HSA-69016	R-HSA-69144	R-HSA-69005	R-HSA-176942"
R-HSA-109704,"PI3K Cascade",5,58,0.003776779318877385,0.8645728820354796,0.8645728820354796,3,6,4.143074161027482E-4,9606,Homo sapiens,"PIK3CA	FGF9	PDPK1	TLR9	FLT3LG","","R-HSA-109699	R-HSA-109701	R-HSA-109702"
R-HSA-1296065,"Inwardly rectifying K+ channels",3,38,0.0024744416227127693,0.8651566592479557,0.8651566592479557,3,7,4.8335865211987294E-4,9606,Homo sapiens,"GNG7	KCNJ15	GNB4","","R-HSA-1013020	R-HSA-1013013	R-HSA-1013012"
R-HSA-69190,"DNA strand elongation",3,38,0.0024744416227127693,0.8651566592479557,0.8651566592479557,5,15,0.0010357685402568706,9606,Homo sapiens,"CDC45	MCM8	RPA1","","R-HSA-69140	R-HSA-69142	R-HSA-169461	R-HSA-69144	R-HSA-176942"
R-HSA-9013407,"RHOH GTPase cycle",3,38,0.0024744416227127693,0.8651566592479557,0.8651566592479557,1,3,2.071537080513741E-4,9606,Homo sapiens,"JUP	CAV1	LAMTOR1","","R-HSA-9018758"
R-HSA-5358351,"Signaling by Hedgehog",17,168,0.01093963664778277,0.8661723385826408,0.8661723385826408,47,82,0.0056622013534042255,9606,Homo sapiens,"DYNC2H1	RPN2	IFT140	PTCH1	RDX	ADCY4	IFT122	ARRB1	TUBA4A	PSMB8	PSMB9	SHH	PSME1	PSME2	RPS27A","","R-HSA-5362448	R-HSA-5362386	R-HSA-5635856	R-HSA-5635868	R-HSA-5632668	R-HSA-5612508	R-HSA-5362459	R-HSA-5612510	R-HSA-5635865	R-HSA-5635864	R-HSA-5632667	R-HSA-445448	R-HSA-5610757	R-HSA-5358336	R-HSA-5610758	R-HSA-5632646	R-HSA-5362437	R-HSA-5358340	R-HSA-5358343	R-HSA-5610754	R-HSA-5632653	R-HSA-5362441	R-HSA-5632652	R-HSA-5635855	R-HSA-5610767	R-HSA-5635854	R-HSA-5610766	R-HSA-5632649	R-HSA-5610760	R-HSA-5632648	R-HSA-5635848	R-HSA-5610763	R-HSA-5610742	R-HSA-5362549	R-HSA-5362551	R-HSA-5362422
R-HSA-8873719,"RAB geranylgeranylation",6,68,0.004427948166959693,0.8675979085244662,0.8675979085244662,3,5,3.4525618008562355E-4,9606,Homo sapiens,"RAB43	RAB3D	RAB24	CHM	RAB33A","","R-HSA-8870469	R-HSA-8870466	R-HSA-8870465"
R-HSA-5173105,"O-linked glycosylation",13,133,0.008660545679494694,0.8699729235981416,0.8699729235981416,18,27,0.001864383372462367,9606,Homo sapiens,"GALNT12	SPON2	C1GALT1	GCNT1	CFP	ADAMTS10	MUC1	ADAMTS2	ADAMTSL4	ADAMTS1	ST3GAL4	MUC6	ST3GAL3","","R-HSA-5694487	R-HSA-977071	R-HSA-5173005	R-HSA-1964505	R-HSA-5173192	R-HSA-913675	R-HSA-1964501	R-HSA-914017	R-HSA-914018	R-HSA-914012	R-HSA-914008	R-HSA-914010	R-HSA-981497	R-HSA-914005	R-HSA-981814	R-HSA-914006	R-HSA-6786012	R-HSA-981809"
R-HSA-4839743,"Signaling by CTNNB1 phospho-site mutants",1,16,0.0010418701569316923,0.8719889883149479,0.8719889883149479,4,4,2.7620494406849883E-4,9606,Homo sapiens,"PPP2R5D","","R-HSA-4827388	R-HSA-4839635	R-HSA-4839634	R-HSA-4839638"
R-HSA-5358749,"CTNNB1 S37 mutants aren't phosphorylated",1,16,0.0010418701569316923,0.8719889883149479,0.8719889883149479,1,1,6.905123601712471E-5,9606,Homo sapiens,"PPP2R5D","","R-HSA-4839635"
R-HSA-5358751,"CTNNB1 S45 mutants aren't phosphorylated",1,16,0.0010418701569316923,0.8719889883149479,0.8719889883149479,1,1,6.905123601712471E-5,9606,Homo sapiens,"PPP2R5D","","R-HSA-4827388"
R-HSA-5358747,"CTNNB1 S33 mutants aren't phosphorylated",1,16,0.0010418701569316923,0.8719889883149479,0.8719889883149479,1,1,6.905123601712471E-5,9606,Homo sapiens,"PPP2R5D","","R-HSA-4839634"
R-HSA-5358752,"CTNNB1 T41 mutants aren't phosphorylated",1,16,0.0010418701569316923,0.8719889883149479,0.8719889883149479,1,1,6.905123601712471E-5,9606,Homo sapiens,"PPP2R5D","","R-HSA-4839638"
R-HSA-77285,"Beta oxidation of myristoyl-CoA to lauroyl-CoA",1,16,0.0010418701569316923,0.8719889883149479,0.8719889883149479,3,4,2.7620494406849883E-4,9606,Homo sapiens,"HADHA","","R-HSA-77283	R-HSA-77271	R-HSA-77277"
R-HSA-77305,"Beta oxidation of palmitoyl-CoA to myristoyl-CoA",1,16,0.0010418701569316923,0.8719889883149479,0.8719889883149479,3,4,2.7620494406849883E-4,9606,Homo sapiens,"HADHA","","R-HSA-77301	R-HSA-77303	R-HSA-77304"
R-HSA-179812,"GRB2 events in EGFR signaling",1,16,0.0010418701569316923,0.8719889883149479,0.8719889883149479,2,3,2.071537080513741E-4,9606,Homo sapiens,"HBEGF","","R-HSA-177938	R-HSA-177943"
R-HSA-2428933,"SHC-related events triggered by IGF1R",1,16,0.0010418701569316923,0.8719889883149479,0.8719889883149479,3,5,3.4525618008562355E-4,9606,Homo sapiens,"IGF1R","","R-HSA-2404193	R-HSA-2404195	R-HSA-5686072"
R-HSA-177128,"Conjugation of salicylate with glycine",1,16,0.0010418701569316923,0.8719889883149479,0.8719889883149479,1,2,1.3810247203424942E-4,9606,Homo sapiens,"CAT","","R-HSA-159574"
R-HSA-4655427,"SUMOylation of DNA methylation proteins",1,16,0.0010418701569316923,0.8719889883149479,0.8719889883149479,1,3,2.071537080513741E-4,9606,Homo sapiens,"PHC3","","R-HSA-4655440"
R-HSA-351200,"Interconversion of polyamines",1,16,0.0010418701569316923,0.8719889883149479,0.8719889883149479,2,7,4.8335865211987294E-4,9606,Homo sapiens,"SAT1","","R-HSA-351207	R-HSA-351208"
R-HSA-5687613,"Diseases associated with surfactant metabolism",1,16,0.0010418701569316923,0.8719889883149479,0.8719889883149479,2,7,4.8335865211987294E-4,9606,Homo sapiens,"IL5RA","","R-HSA-5688884	R-HSA-5688899"
R-HSA-937039,"IRAK1 recruits IKK complex",1,16,0.0010418701569316923,0.8719889883149479,0.8719889883149479,1,4,2.7620494406849883E-4,9606,Homo sapiens,"RPS27A","","R-HSA-937050"
R-HSA-975144,"IRAK1 recruits IKK complex upon TLR7/8 or 9 stimulation",1,16,0.0010418701569316923,0.8719889883149479,0.8719889883149479,1,4,2.7620494406849883E-4,9606,Homo sapiens,"RPS27A","","R-HSA-975122"
R-HSA-75892,"Platelet Adhesion to exposed collagen",1,16,0.0010418701569316923,0.8719889883149479,0.8719889883149479,1,6,4.143074161027482E-4,9606,Homo sapiens,"ITGB1","","R-HSA-114563"
R-HSA-1247673,"Erythrocytes take up oxygen and release carbon dioxide",1,16,0.0010418701569316923,0.8719889883149479,0.8719889883149479,1,6,4.143074161027482E-4,9606,Homo sapiens,"SLC4A1","","R-HSA-1247665"
R-HSA-9026286,"Biosynthesis of DPAn-3-derived protectins and resolvins",1,16,0.0010418701569316923,0.8719889883149479,0.8719889883149479,1,9,6.214611241541223E-4,9606,Homo sapiens,"ALOX15","","R-HSA-9026003"
R-HSA-198323,"AKT phosphorylates targets in the cytosol",1,16,0.0010418701569316923,0.8719889883149479,0.8719889883149479,1,9,6.214611241541223E-4,9606,Homo sapiens,"CDKN1A","","R-HSA-198613"
R-HSA-9656223,"Signaling by RAF1 mutants",4,49,0.003190727355603308,0.8734256259353138,0.8734256259353138,5,7,4.8335865211987294E-4,9606,Homo sapiens,"ARRB1	IQGAP1	JAK2	MAPK3","","R-HSA-9656211	R-HSA-9656209	R-HSA-9656215	R-HSA-9656214	R-HSA-9656212"
R-HSA-9013409,"RHOJ GTPase cycle",5,59,0.0038418962036856157,0.8738815359194474,0.8738815359194474,2,3,2.071537080513741E-4,9606,Homo sapiens,"CPNE8	JUP	CAV1	DOCK8	LAMTOR1","","R-HSA-9017507	R-HSA-9017491"
R-HSA-6803529,"FGFR2 alternative splicing",2,28,0.0018232727746304617,0.8741005037863453,0.8741005037863453,4,4,2.7620494406849883E-4,9606,Homo sapiens,"TIA1	MT1A","","R-HSA-6803527	R-HSA-6803523	R-HSA-6803838	R-HSA-6803836"
R-HSA-5654689,"PI-3K cascade:FGFR1",2,28,0.0018232727746304617,0.8741005037863453,0.8741005037863453,6,7,4.8335865211987294E-4,9606,Homo sapiens,"PIK3CA	FGF9","","R-HSA-5654692	R-HSA-5654596	R-HSA-5654594	R-HSA-5654690	R-HSA-5654592	R-HSA-5654591"
R-HSA-350054,"Notch-HLH transcription pathway",2,28,0.0018232727746304617,0.8741005037863453,0.8741005037863453,1,2,1.3810247203424942E-4,9606,Homo sapiens,"HDAC5	TBL1X","","R-HSA-350058"
R-HSA-5652084,"Fructose metabolism",2,28,0.0018232727746304617,0.8741005037863453,0.8741005037863453,2,7,4.8335865211987294E-4,9606,Homo sapiens,"AKR1B1	KHK","","R-HSA-5652172	R-HSA-70333"
R-HSA-9013507,"NOTCH3 Activation and Transmission of Signal to the Nucleus",2,28,0.0018232727746304617,0.8741005037863453,0.8741005037863453,2,15,0.0010357685402568706,9606,Homo sapiens,"RPS27A","","R-HSA-9013069	R-HSA-9021523"
R-HSA-6806834,"Signaling by MET",8,88,0.005730285863124308,0.875866868430235,0.875866868430235,8,51,0.00352161303687336,9606,Homo sapiens,"ITGB1	USP8	PIK3CA	COL5A3	RPS27A	PTPN2","","R-HSA-8875431	R-HSA-8875443	R-HSA-6807027	R-HSA-8852019	R-HSA-8851954	R-HSA-8875183	R-HSA-8874079	R-HSA-8875531"
R-HSA-9759194,"Nuclear events mediated by NFE2L2",14,143,0.009311714527577,0.8761092007201489,0.8761092007201489,9,85,0.0058693550614556,9606,Homo sapiens,"TKTL1	GCLC	RPN2	PSME1	CCL2	PSME2	RPS27A	SQSTM1	PSMB8	PSMB9","","R-HSA-9759157	R-HSA-9796070	R-HSA-9762096	R-HSA-9796066	R-HSA-9760099	R-HSA-9761852	R-HSA-9760122	R-HSA-9762091	R-HSA-9759147"
R-HSA-2428928,"IRS-related events triggered by IGF1R",6,69,0.004493065051767923,0.8761211068931049,0.8761211068931049,7,12,8.286148322054964E-4,9606,Homo sapiens,"PIK3CA	FGF9	PDPK1	TLR9	FLT3LG	IGF1R","","R-HSA-74737	R-HSA-109699	R-HSA-109701	R-HSA-2428930	R-HSA-109702	R-HSA-2428926	R-HSA-2428922"
R-HSA-352230,"Amino acid transport across the plasma membrane",6,69,0.004493065051767923,0.8761211068931049,0.8761211068931049,6,36,0.0024858444966164893,9606,Homo sapiens,"SLC7A7	SLC7A8	SIT1	SLC6A12	SLC16A10	SAT1","","R-HSA-352052	R-HSA-352119	R-HSA-379415	R-HSA-352029	R-HSA-352191	R-HSA-352158"
R-HSA-2022928,"HS-GAG biosynthesis",3,39,0.0025395585075210004,0.8763412824515854,0.8763412824515854,13,14,9.667173042397459E-4,9606,Homo sapiens,"SDC3	AGRN	GPC6","","R-HSA-2076383	R-HSA-2076508	R-HSA-2076371	R-HSA-2024108	R-HSA-2022860	R-HSA-2022856	R-HSA-2076392	R-HSA-2022887	R-HSA-2022919	R-HSA-2024100	R-HSA-2076419	R-HSA-2076611	R-HSA-2022851"
R-HSA-176187,"Activation of ATR in response to replication stress",3,39,0.0025395585075210004,0.8763412824515854,0.8763412824515854,6,9,6.214611241541223E-4,9606,Homo sapiens,"CDC45	MCM8	RPA1","","R-HSA-176101	R-HSA-176250	R-HSA-176298	R-HSA-176264	R-HSA-176318	R-HSA-176175"
R-HSA-442742,"CREB1 phosphorylation through NMDA receptor-mediated activation of RAS signaling",3,39,0.0025395585075210004,0.8763412824515854,0.8763412824515854,4,7,4.8335865211987294E-4,9606,Homo sapiens,"PDPK1	RASGRF2	MAPK3","","R-HSA-9619843	R-HSA-442739	R-HSA-442732	R-HSA-442760"
R-HSA-9733709,"Cardiogenesis",3,39,0.0025395585075210004,0.8763412824515854,0.8763412824515854,10,27,0.001864383372462367,9606,Homo sapiens,"MEF2C	LEF1","","R-HSA-9734597	R-HSA-9734353	R-HSA-9735442	R-HSA-9734578	R-HSA-9733772	R-HSA-9734572	R-HSA-9735151	R-HSA-9735439	R-HSA-9734697	R-HSA-9735179"
R-HSA-9037629,"Lewis blood group biosynthesis",3,39,0.0025395585075210004,0.8763412824515854,0.8763412824515854,3,13,8.976660682226212E-4,9606,Homo sapiens,"B3GALT2	ST3GAL4	ST3GAL3","","R-HSA-9603987	R-HSA-9605600	R-HSA-9603989"
R-HSA-8939243,"RUNX1 interacts with co-factors whose precise effect on RUNX1 targets is not known",3,39,0.0025395585075210004,0.8763412824515854,0.8763412824515854,1,5,3.4525618008562355E-4,9606,Homo sapiens,"AUTS2	PCGF5	PHC3","","R-HSA-8937989"
R-HSA-6807070,"PTEN Regulation",17,171,0.011134987302207463,0.8826239314438885,0.8826239314438885,40,56,0.0038668692169589835,9606,Homo sapiens,"EGR1	HDAC5	RPN2	PHC3	PSMB8	PML	PSMB9	MOV10	PSME1	PSME2	TRIM27	LAMTOR1	RPS27A	TNRC6A	EZH2	MAPK3","","R-HSA-6807206	R-HSA-8943817	R-HSA-8944457	R-HSA-8944650	R-HSA-8944522	R-HSA-6807077	R-HSA-2318752	R-HSA-8851011	R-HSA-8948621	R-HSA-8944078	R-HSA-8948623	R-HSA-8944706	R-HSA-8948612	R-HSA-8944454	R-HSA-8948569	R-HSA-8944538	R-HSA-8944599	R-HSA-8944104	R-HSA-8948651	R-HSA-8944684	R-HSA-8948524	R-HSA-8945709	R-HSA-6807106	R-HSA-8944047	R-HSA-8948832	R-HSA-6807118	R-HSA-8948641	R-HSA-8944483	R-HSA-8948582	R-HSA-8948583	R-HSA-8948775	R-HSA-8944632	R-HSA-8948536	R-HSA-8944569	R-HSA-8948602
R-HSA-6794361,"Neurexins and neuroligins",5,60,0.003907013088493847,0.8826413204927772,0.8826413204927772,9,19,0.0013119734843253694,9606,Homo sapiens,"DBNL	HOMER2	EPB41L3	DLGAP2	APBA2","","R-HSA-6794357	R-HSA-6794355	R-HSA-6797554	R-HSA-6794338	R-HSA-6797553	R-HSA-6794353	R-HSA-6797568	R-HSA-6794347	R-HSA-6794344"
R-HSA-991365,"Activation of GABAB receptors",4,50,0.0032558442404115387,0.8829632661040222,0.8829632661040222,8,8,5.524098881369977E-4,9606,Homo sapiens,"GNG7	KCNJ15	GNB4	ADCY4","","R-HSA-170674	R-HSA-1013020	R-HSA-170666	R-HSA-1013013	R-HSA-1013012	R-HSA-392206	R-HSA-170686	R-HSA-170671"
R-HSA-977444,"GABA B receptor activation",4,50,0.0032558442404115387,0.8829632661040222,0.8829632661040222,8,9,6.214611241541223E-4,9606,Homo sapiens,"GNG7	KCNJ15	GNB4	ADCY4","","R-HSA-170674	R-HSA-1013020	R-HSA-170666	R-HSA-1013013	R-HSA-1013012	R-HSA-392206	R-HSA-170686	R-HSA-170671"
R-HSA-73762,"RNA Polymerase I Transcription Initiation",4,50,0.0032558442404115387,0.8829632661040222,0.8829632661040222,3,6,4.143074161027482E-4,9606,Homo sapiens,"MT1A	RPA1	POLR1E","","R-HSA-73865	R-HSA-73757	R-HSA-73758"
R-HSA-8943724,"Regulation of PTEN gene transcription",6,70,0.004558181936576154,0.8841791064317412,0.8841791064317412,7,15,0.0010357685402568706,9606,Homo sapiens,"HDAC5	EGR1	LAMTOR1	PHC3	MAPK3	EZH2","","R-HSA-8944104	R-HSA-8943817	R-HSA-8944457	R-HSA-6807077	R-HSA-8944078	R-HSA-8944047	R-HSA-8944454"
R-HSA-8943723,"Regulation of PTEN mRNA translation",2,29,0.0018883896594386925,0.8861984260497245,0.8861984260497245,24,24,0.0016572296644109929,9606,Homo sapiens,"MOV10	TNRC6A","","R-HSA-8944650	R-HSA-8944522	R-HSA-2318752	R-HSA-8948651	R-HSA-8944684	R-HSA-8948524	R-HSA-8948621	R-HSA-8945709	R-HSA-8948623	R-HSA-8948641	R-HSA-8944706	R-HSA-8944483	R-HSA-8948612	R-HSA-8948582	R-HSA-8948583	R-HSA-8944632	R-HSA-8948536	R-HSA-8948569	R-HSA-8944569	R-HSA-8944538	R-HSA-8948602	R-HSA-8944497	R-HSA-8948594	R-HSA-8944599"
R-HSA-444209,"Free fatty acid receptors",2,29,0.0018883896594386925,0.8861984260497245,0.8861984260497245,2,5,3.4525618008562355E-4,9606,Homo sapiens,"FFAR3	FFAR2","","R-HSA-444047	R-HSA-444171"
R-HSA-1855167,"Synthesis of pyrophosphates in the cytosol",2,29,0.0018883896594386925,0.8861984260497245,0.8861984260497245,5,15,0.0010357685402568706,9606,Homo sapiens,"IP6K1","","R-HSA-1855193	R-HSA-1855194	R-HSA-1855227	R-HSA-1855158	R-HSA-1855223"
R-HSA-9018682,"Biosynthesis of maresins",2,29,0.0018883896594386925,0.8861984260497245,0.8861984260497245,4,13,8.976660682226212E-4,9606,Homo sapiens,"EPHX2	CYP2E1","","R-HSA-9027321	R-HSA-9024993	R-HSA-9027043	R-HSA-9027302"
R-HSA-446210,"Synthesis of UDP-N-acetyl-glucosamine",2,29,0.0018883896594386925,0.8861984260497245,0.8861984260497245,2,7,4.8335865211987294E-4,9606,Homo sapiens,"NAGK	GFPT1","","R-HSA-449715	R-HSA-6803771"
R-HSA-9840309,"Glycosphingolipid biosynthesis",2,29,0.0018883896594386925,0.8861984260497245,0.8861984260497245,1,8,5.524098881369977E-4,9606,Homo sapiens,"ESYT2","","R-HSA-8857662"
R-HSA-5696394,"DNA Damage Recognition in GG-NER",3,40,0.002604675392329231,0.8866944706821406,0.8866944706821406,4,5,3.4525618008562355E-4,9606,Homo sapiens,"MCRS1	RPS27A","","R-HSA-6782943	R-HSA-5691006	R-HSA-5696655	R-HSA-5696664"
R-HSA-163359,"Glucagon signaling in metabolic regulation",3,40,0.002604675392329231,0.8866944706821406,0.8866944706821406,3,6,4.143074161027482E-4,9606,Homo sapiens,"GNG7	GNB4	ADCY4","","R-HSA-825631	R-HSA-163617	R-HSA-164377"
R-HSA-390471,"Association of TriC/CCT with target proteins during biosynthesis",3,40,0.002604675392329231,0.8866944706821406,0.8866944706821406,1,2,1.3810247203424942E-4,9606,Homo sapiens,"TST	FBXO6	SIK1","","R-HSA-390470"
R-HSA-1461957,"Beta defensins",3,40,0.002604675392329231,0.8866944706821406,0.8866944706821406,2,5,3.4525618008562355E-4,9606,Homo sapiens,"TLR1	CCR6	TLR2","","R-HSA-1974676	R-HSA-1471338"
R-HSA-4090294,"SUMOylation of intracellular receptors",3,40,0.002604675392329231,0.8866944706821406,0.8866944706821406,5,25,0.0017262809004281177,9606,Homo sapiens,"THRA	RORA	NR3C2","","R-HSA-4719436	R-HSA-4719423	R-HSA-4341016	R-HSA-4719413	R-HSA-4719447"
R-HSA-351202,"Metabolism of polyamines",7,80,0.005209350784658462,0.8867740713786673,0.8867740713786673,5,17,0.00117387101229112,9606,Homo sapiens,"RPN2	PSME1	PSME2	OAZ1	SAT1	PSMB8	PSMB9","","R-HSA-353125	R-HSA-351207	R-HSA-350567	R-HSA-351208	R-HSA-350600"
R-HSA-73884,"Base Excision Repair",9,99,0.006446571596014847,0.8871324562449558,0.8871324562449558,19,107,0.007388482253832343,9606,Homo sapiens,"H2BC12	H4C8	H2BC5	OGG1	H2BC4	RPA1","","R-HSA-9656947	R-HSA-110368	R-HSA-110371	R-HSA-110243	R-HSA-110244	R-HSA-9629497	R-HSA-5651805	R-HSA-9629372	R-HSA-9629373	R-HSA-9629216	R-HSA-5649701	R-HSA-110354	R-HSA-5651809	R-HSA-9629483	R-HSA-9629195	R-HSA-110363	R-HSA-110235	R-HSA-110364	R-HSA-110236"
R-HSA-170660,"Adenylate cyclase activating pathway",1,17,0.0011069870417399232,0.8874308526640519,0.8874308526640519,4,4,2.7620494406849883E-4,9606,Homo sapiens,"ADCY4","","R-HSA-170672	R-HSA-170676	R-HSA-170677	R-HSA-170685"
R-HSA-190375,"FGFR2c ligand binding and activation",1,17,0.0011069870417399232,0.8874308526640519,0.8874308526640519,2,2,1.3810247203424942E-4,9606,Homo sapiens,"FGF9","","R-HSA-190258	R-HSA-190413"
R-HSA-9029558,"NR1H2 & NR1H3 regulate gene expression linked to lipogenesis",1,17,0.0011069870417399232,0.8874308526640519,0.8874308526640519,6,8,5.524098881369977E-4,9606,Homo sapiens,"NRIP1","","R-HSA-9605056	R-HSA-9028525	R-HSA-9605063	R-HSA-9605060	R-HSA-9028526	R-HSA-9028533"
R-HSA-190373,"FGFR1c ligand binding and activation",1,17,0.0011069870417399232,0.8874308526640519,0.8874308526640519,2,3,2.071537080513741E-4,9606,Homo sapiens,"FGF9","","R-HSA-190256	R-HSA-190429"
R-HSA-190322,"FGFR4 ligand binding and activation",1,17,0.0011069870417399232,0.8874308526640519,0.8874308526640519,2,4,2.7620494406849883E-4,9606,Homo sapiens,"FGF9","","R-HSA-190326	R-HSA-190265"
R-HSA-170968,"Frs2-mediated activation",1,17,0.0011069870417399232,0.8874308526640519,0.8874308526640519,6,13,8.976660682226212E-4,9606,Homo sapiens,"MAPK3","","R-HSA-9610166	R-HSA-5674385	R-HSA-9610154	R-HSA-9610152	R-HSA-9610153	R-HSA-9610156"
R-HSA-1839130,"Signaling by activated point mutants of FGFR3",1,17,0.0011069870417399232,0.8874308526640519,0.8874308526640519,2,6,4.143074161027482E-4,9606,Homo sapiens,"FGF9","","R-HSA-2012074	R-HSA-2012073"
R-HSA-1475029,"Reversible hydration of carbon dioxide",1,17,0.0011069870417399232,0.8874308526640519,0.8874308526640519,2,8,5.524098881369977E-4,9606,Homo sapiens,"CA6","","R-HSA-1237045	R-HSA-1237081"
R-HSA-2033514,"FGFR3 mutant receptor activation",1,17,0.0011069870417399232,0.8874308526640519,0.8874308526640519,2,10,6.905123601712471E-4,9606,Homo sapiens,"FGF9","","R-HSA-2012074	R-HSA-2012073"
R-HSA-8949664,"Processing of SMDT1",1,17,0.0011069870417399232,0.8874308526640519,0.8874308526640519,1,5,3.4525618008562355E-4,9606,Homo sapiens,"INPP5E","","R-HSA-8949649"
R-HSA-6804759,"Regulation of TP53 Activity through Association with Co-factors",1,17,0.0011069870417399232,0.8874308526640519,0.8874308526640519,1,11,7.595635961883718E-4,9606,Homo sapiens,"BANP","","R-HSA-3221982"
R-HSA-9639288,"Amino acids regulate mTORC1",5,61,0.003972129973302077,0.890875218509306,0.890875218509306,12,12,8.286148322054964E-4,9606,Homo sapiens,"FLCN	SESN1	LAMTOR1	KPTN	ATP6V0E2","","R-HSA-9657619	R-HSA-9640195	R-HSA-9639287	R-HSA-9640167	R-HSA-9639286	R-HSA-9646468	R-HSA-9640168	R-HSA-9645608	R-HSA-9640175	R-HSA-9640254	R-HSA-9645598	R-HSA-9640237"
R-HSA-177929,"Signaling by EGFR",5,61,0.003972129973302077,0.890875218509306,0.890875218509306,41,49,0.0033835105648391105,9606,Homo sapiens,"PIK3CA	ADAM12	RPS27A	HBEGF","","R-HSA-177922	R-HSA-177923	R-HSA-177926	R-HSA-177927	R-HSA-177924	R-HSA-177925	R-HSA-182986	R-HSA-177930	R-HSA-183051	R-HSA-8951490	R-HSA-177934	R-HSA-182990	R-HSA-177935	R-HSA-183055	R-HSA-177933	R-HSA-177938	R-HSA-183058	R-HSA-182994	R-HSA-177939	R-HSA-177936	R-HSA-182993	R-HSA-177937	R-HSA-177942	R-HSA-177943	R-HSA-177941	R-HSA-177946	R-HSA-183002	R-HSA-183067	R-HSA-177944	R-HSA-177945	R-HSA-8867047	R-HSA-212706	R-HSA-183072	R-HSA-8867044	R-HSA-212710	R-HSA-8867041	R-HSA-212713	R-HSA-183084	R-HSA-183089	R-HSA-182969	R-HSA-183036"
R-HSA-445355,"Smooth Muscle Contraction",5,61,0.003972129973302077,0.890875218509306,0.890875218509306,5,16,0.0011048197762739953,9606,Homo sapiens,"ACTA2	CACNA1I	TPM2	TPM1	SORBS3","","R-HSA-445700	R-HSA-445699	R-HSA-9700701	R-HSA-445704	R-HSA-445705"
R-HSA-380284,"Loss of proteins required for interphase microtubule organization from the centrosome",6,71,0.004623298821384385,0.891789350377344,0.891789350377344,3,3,2.071537080513741E-4,9606,Homo sapiens,"CEP57	CNTRL	CEP164	CEP41	TUBA4A","","R-HSA-380294	R-HSA-380272	R-HSA-380303"
R-HSA-380259,"Loss of Nlp from mitotic centrosomes",6,71,0.004623298821384385,0.891789350377344,0.891789350377344,2,2,1.3810247203424942E-4,9606,Homo sapiens,"CEP57	CNTRL	CEP164	CEP41	TUBA4A","","R-HSA-380272	R-HSA-380303"
R-HSA-73621,"Pyrimidine catabolism",4,51,0.0033209611252197693,0.8918689380368111,0.8918689380368111,5,17,0.00117387101229112,9606,Homo sapiens,"NT5C3A	NT5E	DPYD	TYMP","","R-HSA-73585	R-HSA-73616	R-HSA-109449	R-HSA-112265	R-HSA-109291"
R-HSA-3108214,"SUMOylation of DNA damage response and repair proteins",7,81,0.005274467669466693,0.8938193963648576,0.8938193963648576,11,24,0.0016572296644109929,9606,Homo sapiens,"SP100	NUP188	SP110	RAD21	RPA1	BRCA1	PHC3	PML","","R-HSA-2997709	R-HSA-3000348	R-HSA-3000399	R-HSA-3000383	R-HSA-5228508	R-HSA-4551616	R-HSA-3000411	R-HSA-4570463	R-HSA-3108212	R-HSA-3000433	R-HSA-2997616"
R-HSA-5673001,"RAF/MAP kinase cascade",34,322,0.02096763690825031,0.8941665248208146,0.8941665248208146,41,75,0.005178842701284353,9606,Homo sapiens,"RPN2	RASGRF2	ARL2	IL5RA	ARRB1	IQGAP1	SPRED1	FGF9	NCAM1	JAK2	RPS27A	GOLGA7	MAPK3	PDGFRB	DUSP5	FLT3LG	PPP2R5D	PSMB8	DUSP6	PSMB9	ZDHHC9	PIK3CA	ABHD17A	IL2RB	KIT	NF1	PSME1	PSME2	RGL1	HBEGF","","R-HSA-5672980	R-HSA-5674132	R-HSA-5674130	R-HSA-5672978	R-HSA-5674387	R-HSA-5674385	R-HSA-9635739	R-HSA-9635743	R-HSA-5658438	R-HSA-5675206	R-HSA-9657603	R-HSA-5672965	R-HSA-5674373	R-HSA-5658435	R-HSA-9657606	R-HSA-5674496	R-HSA-9654533	R-HSA-5672961	R-HSA-9653514	R-HSA-5672972	R-HSA-5672973
R-HSA-5696400,"Dual Incision in GG-NER",3,41,0.0026697922771374617,0.896265664885298,0.896265664885298,3,3,2.071537080513741E-4,9606,Homo sapiens,"RPA1	RPS27A","","R-HSA-5690213	R-HSA-5690990	R-HSA-5690988"
R-HSA-392518,"Signal amplification",3,41,0.0026697922771374617,0.896265664885298,0.896265664885298,13,19,0.0013119734843253694,9606,Homo sapiens,"GNAQ	GNG7	GNB4","","R-HSA-392195	R-HSA-428750	R-HSA-428909	R-HSA-428749	R-HSA-428941	R-HSA-392202	R-HSA-428918	R-HSA-428917	R-HSA-418581	R-HSA-418579	R-HSA-428752	R-HSA-418576	R-HSA-392187"
R-HSA-6814122,"Cooperation of PDCL (PhLP1) and TRiC/CCT in G-protein beta folding",3,41,0.0026697922771374617,0.896265664885298,0.896265664885298,7,11,7.595635961883718E-4,9606,Homo sapiens,"GNAQ	GNG7	GNB4","","R-HSA-6814119	R-HSA-6814418	R-HSA-8850560	R-HSA-8850527	R-HSA-6814124	R-HSA-6814121	R-HSA-6814120"
R-HSA-8982491,"Glycogen metabolism",3,41,0.0026697922771374617,0.896265664885298,0.896265664885298,17,37,0.002554895732633614,9606,Homo sapiens,"RPS27A	GYG1","","R-HSA-3322003	R-HSA-71552	R-HSA-3322001	R-HSA-3781018	R-HSA-3781023	R-HSA-3322005	R-HSA-3781009	R-HSA-453358	R-HSA-71593	R-HSA-3322041	R-HSA-3781001	R-HSA-3781024	R-HSA-3780995	R-HSA-71515	R-HSA-3322025	R-HSA-3322057	R-HSA-9036727"
R-HSA-389356,"CD28 co-stimulation",3,41,0.0026697922771374617,0.896265664885298,0.896265664885298,6,19,0.0013119734843253694,9606,Homo sapiens,"PRR5	PIK3CA	PDPK1","","R-HSA-2317314	R-HSA-198640	R-HSA-389158	R-HSA-388832	R-HSA-198270	R-HSA-2316429"
R-HSA-5365859,"RA biosynthesis pathway",3,41,0.0026697922771374617,0.896265664885298,0.896265664885298,3,11,7.595635961883718E-4,9606,Homo sapiens,"DHRS9	AKR1C3	DHRS3","","R-HSA-5615668	R-HSA-5362518	R-HSA-5419165"
R-HSA-901042,"Calnexin/calreticulin cycle",3,41,0.0026697922771374617,0.896265664885298,0.896265664885298,3,13,8.976660682226212E-4,9606,Homo sapiens,"PRKCSH	RPS27A","","R-HSA-1022127	R-HSA-548890	R-HSA-8867288"
R-HSA-211999,"CYP2E1 reactions",2,30,0.0019535065442469234,0.8972106920377911,0.8972106920377911,6,6,4.143074161027482E-4,9606,Homo sapiens,"CYP2S1	CYP2E1","","R-HSA-76416	R-HSA-76354	R-HSA-76434	R-HSA-76475	R-HSA-76397	R-HSA-143468"
R-HSA-9836573,"Mitochondrial RNA degradation",2,30,0.0019535065442469234,0.8972106920377911,0.8972106920377911,3,10,6.905123601712471E-4,9606,Homo sapiens,"PNPT1	FASTK","","R-HSA-9836927	R-HSA-9837087	R-HSA-9836585"
R-HSA-70921,"Histidine catabolism",2,30,0.0019535065442469234,0.8972106920377911,0.8972106920377911,2,8,5.524098881369977E-4,9606,Homo sapiens,"CARNS1	HNMT","","R-HSA-6786245	R-HSA-175993"
R-HSA-2428924,"IGF1R signaling cascade",6,72,0.004688415706192616,0.8989694303616662,0.8989694303616662,10,17,0.00117387101229112,9606,Homo sapiens,"PIK3CA	FGF9	PDPK1	TLR9	FLT3LG	IGF1R","","R-HSA-74737	R-HSA-109699	R-HSA-109701	R-HSA-2404193	R-HSA-2404195	R-HSA-2428930	R-HSA-109702	R-HSA-2428926	R-HSA-5686072	R-HSA-2428922"
R-HSA-74751,"Insulin receptor signalling cascade",6,72,0.004688415706192616,0.8989694303616662,0.8989694303616662,6,25,0.0017262809004281177,9606,Homo sapiens,"PIK3CA	FGF9	PDPK1	TLR9	FLT3LG	MAPK3","","R-HSA-74737	R-HSA-109699	R-HSA-109701	R-HSA-109702	R-HSA-109823	R-HSA-109822"
R-HSA-3214858,"RMTs methylate histone arginines",4,52,0.0033860780100280004,0.9001746660035396,0.9001746660035396,14,22,0.0015191271923767435,9606,Homo sapiens,"H4C8	RPS2	JAK2	H3C4","","R-HSA-5218952	R-HSA-5212679	R-HSA-5205799	R-HSA-5205798	R-HSA-5205861	R-HSA-5661117	R-HSA-5225602	R-HSA-3215391	R-HSA-5205824	R-HSA-5661126	R-HSA-5205822	R-HSA-8879123	R-HSA-5229010	R-HSA-5225649"
R-HSA-5683826,"Surfactant metabolism",4,52,0.0033860780100280004,0.9001746660035396,0.9001746660035396,8,29,0.0020024858444966163,9606,Homo sapiens,"NAPA	IL5RA	ADA2	CKAP4","","R-HSA-5686359	R-HSA-5693346	R-HSA-5684864	R-HSA-5686304	R-HSA-5685902	R-HSA-5686286	R-HSA-5686335	R-HSA-5686301"
R-HSA-1226099,"Signaling by FGFR in disease",7,82,0.005339584554274923,0.9004906732313793,0.9004906732313793,58,99,0.006836072365695346,9606,Homo sapiens,"BCR	CPSF6	MT1A	PIK3CA	FGF9	STAT1	CNTRL","","R-HSA-2023455	R-HSA-5655252	R-HSA-2023451	R-HSA-5655262	R-HSA-5655263	R-HSA-5654748	R-HSA-1839112	R-HSA-5655235	R-HSA-1839114	R-HSA-5655233	R-HSA-5655247	R-HSA-5655244	R-HSA-1839110	R-HSA-5655245	R-HSA-5655243	R-HSA-5655240	R-HSA-5655241	R-HSA-1839107	R-HSA-1839039	R-HSA-5655285	R-HSA-5655295	R-HSA-1839031	R-HSA-5655290	R-HSA-5655289	R-HSA-5655270	R-HSA-5655268	R-HSA-5655269	R-HSA-2012074	R-HSA-5655266	R-HSA-2012073	R-HSA-5655278	R-HSA-5655277	R-HSA-1839065	R-HSA-5655315	R-HSA-1839067	R-HSA-5655326	R-HSA-5655323	R-HSA-5655320	R-HSA-2033488	R-HSA-2033486	R-HSA-5655301	R-HSA-1888198	R-HSA-2033474	R-HSA-2033472
R-HSA-1170546,"Prolactin receptor signaling",1,18,0.001172103926548154,0.9010108070171746,0.9010108070171746,14,14,9.667173042397459E-4,9606,Homo sapiens,"JAK2","","R-HSA-1675473	R-HSA-1369080	R-HSA-1369114	R-HSA-1369115	R-HSA-1370500	R-HSA-976991	R-HSA-1671691	R-HSA-982810	R-HSA-1364044	R-HSA-1302698	R-HSA-1170539	R-HSA-1370505	R-HSA-1671687	R-HSA-1364043"
R-HSA-177504,"Retrograde neurotrophin signalling",1,18,0.001172103926548154,0.9010108070171746,0.9010108070171746,3,3,2.071537080513741E-4,9606,Homo sapiens,"CLTC","","R-HSA-177491	R-HSA-177479	R-HSA-177501"
R-HSA-5654227,"Phospholipase C-mediated cascade	FGFR3",1,18,0.001172103926548154,0.9010108070171746,0.9010108070171746,3,3,2.071537080513741E-4,9606,Homo sapiens,"FGF9","","R-HSA-5654148	R-HSA-5654224	R-HSA-5654222"
R-HSA-8847993,"ERBB2 Activates PTK6 Signaling",1,18,0.001172103926548154,0.9010108070171746,0.9010108070171746,2,2,1.3810247203424942E-4,9606,Homo sapiens,"HBEGF","","R-HSA-8848005	R-HSA-8847995"
R-HSA-69166,"Removal of the Flap Intermediate",1,18,0.001172103926548154,0.9010108070171746,0.9010108070171746,3,4,2.7620494406849883E-4,9606,Homo sapiens,"RPA1","","R-HSA-69140	R-HSA-69142	R-HSA-69144"
R-HSA-8963896,"HDL assembly",1,18,0.001172103926548154,0.9010108070171746,0.9010108070171746,6,9,6.214611241541223E-4,9606,Homo sapiens,"ABCA1","","R-HSA-216723	R-HSA-5682103	R-HSA-5682084	R-HSA-5682101	R-HSA-216727	R-HSA-216757"
R-HSA-399956,"CRMPs in Sema3A signaling",1,18,0.001172103926548154,0.9010108070171746,0.9010108070171746,3,5,3.4525618008562355E-4,9606,Homo sapiens,"DPYSL2","","R-HSA-399951	R-HSA-399947	R-HSA-399944"
R-HSA-190372,"FGFR3c ligand binding and activation",1,18,0.001172103926548154,0.9010108070171746,0.9010108070171746,2,4,2.7620494406849883E-4,9606,Homo sapiens,"FGF9","","R-HSA-190388	R-HSA-190261"
R-HSA-9018681,"Biosynthesis of protectins",1,18,0.001172103926548154,0.9010108070171746,0.9010108070171746,2,6,4.143074161027482E-4,9606,Homo sapiens,"ALOX15","","R-HSA-9024872	R-HSA-9020262"
R-HSA-9634600,"Regulation of glycolysis by fructose 2,6-bisphosphate metabolism",1,18,0.001172103926548154,0.9010108070171746,0.9010108070171746,1,4,2.7620494406849883E-4,9606,Homo sapiens,"PPP2R5D","","R-HSA-163750"
R-HSA-77350,"Beta oxidation of hexanoyl-CoA to butanoyl-CoA",1,18,0.001172103926548154,0.9010108070171746,0.9010108070171746,1,4,2.7620494406849883E-4,9606,Homo sapiens,"HADHA","","R-HSA-77321"
R-HSA-77310,"Beta oxidation of lauroyl-CoA to decanoyl-CoA-CoA",1,18,0.001172103926548154,0.9010108070171746,0.9010108070171746,1,4,2.7620494406849883E-4,9606,Homo sapiens,"HADHA","","R-HSA-77309"
R-HSA-77348,"Beta oxidation of octanoyl-CoA to hexanoyl-CoA",1,18,0.001172103926548154,0.9010108070171746,0.9010108070171746,1,4,2.7620494406849883E-4,9606,Homo sapiens,"HADHA","","R-HSA-77329"
R-HSA-9023661,"Biosynthesis of E-series 18(R)-resolvins",1,18,0.001172103926548154,0.9010108070171746,0.9010108070171746,1,7,4.8335865211987294E-4,9606,Homo sapiens,"ALOX15","","R-HSA-9018907"
R-HSA-5655291,"Signaling by FGFR4 in disease",1,18,0.001172103926548154,0.9010108070171746,0.9010108070171746,2,15,0.0010357685402568706,9606,Homo sapiens,"PIK3CA","","R-HSA-5655252	R-HSA-5655235"
R-HSA-193144,"Estrogen biosynthesis",1,18,0.001172103926548154,0.9010108070171746,0.9010108070171746,1,8,5.524098881369977E-4,9606,Homo sapiens,"HSD17B13","","R-HSA-5693390"
R-HSA-379401,"Dopamine clearance from the synaptic cleft",1,18,0.001172103926548154,0.9010108070171746,0.9010108070171746,1,9,6.214611241541223E-4,9606,Homo sapiens,"LRTOMT","","R-HSA-8955010"
R-HSA-1482798,"Acyl chain remodeling of CL",1,18,0.001172103926548154,0.9010108070171746,0.9010108070171746,1,12,8.286148322054964E-4,9606,Homo sapiens,"HADHA","","R-HSA-1482775"
R-HSA-166520,"Signaling by NTRKs",16,166,0.010809402878166308,0.9020924915633808,0.9020924915633808,50,164,0.011324402706808451,9606,Homo sapiens,"EGR1	MEF2C	PTPRS	CLTC	PTPRO	PPP2R5D	VRK3	PCSK5	DUSP6	PIK3CA	ID2	ID3	MAPK3","","R-HSA-9613202	R-HSA-9613207	R-HSA-9613460	R-HSA-9613210	R-HSA-187020	R-HSA-9028505	R-HSA-199959	R-HSA-9603719	R-HSA-203797	R-HSA-9621386	R-HSA-9613451	R-HSA-9621385	R-HSA-9621042	R-HSA-9610166	R-HSA-9620663	R-HSA-198315	R-HSA-9621048	R-HSA-9028519	R-HSA-9613219	R-HSA-9613476	R-HSA-9610154	R-HSA-9621035	R-HSA-9610152	R-HSA-9621032	R-HSA-9610153	R-HSA-9612073	R-HSA-9610156	R-HSA-9612076	R-HSA-9031624	R-HSA-177479	R-HSA-5674385	R-HSA-198731	R-HSA-9031616	R-HSA-177491	R-HSA-9612483	R-HSA-198746	R-HSA-9603407	R-HSA-177501
R-HSA-9009391,"Extra-nuclear estrogen signaling",10,111,0.007227974213713616,0.9028936087156857,0.9028936087156857,21,39,0.0026929982046678637,9606,Homo sapiens,"XPO1	PIK3CA	PDPK1	CAV1	GNG7	GNB4	MAPK3	UHMK1	HBEGF	IGF1R","","R-HSA-9624272	R-HSA-9632918	R-HSA-9021068	R-HSA-9021601	R-HSA-9632858	R-HSA-198731	R-HSA-9021600	R-HSA-9634584	R-HSA-9625465	R-HSA-437195	R-HSA-437192	R-HSA-9632412	R-HSA-9021596	R-HSA-9021660	R-HSA-9632868	R-HSA-9625482	R-HSA-9632906	R-HSA-9632873	R-HSA-9632910	R-HSA-9625487	R-HSA-9021079"
R-HSA-1482839,"Acyl chain remodelling of PE",3,42,0.0027349091619456923,0.9051030665545071,0.9051030665545071,3,9,6.214611241541223E-4,9606,Homo sapiens,"ABHD4	PLAAT4","","R-HSA-5694583	R-HSA-1482884	R-HSA-8858298"
R-HSA-2404192,"Signaling by Type 1 Insulin-like Growth Factor 1 Receptor (IGF1R)",6,73,0.004753532591000847,0.9057369805927645,0.9057369805927645,12,19,0.0013119734843253694,9606,Homo sapiens,"PIK3CA	FGF9	PDPK1	TLR9	FLT3LG	IGF1R","","R-HSA-74737	R-HSA-109699	R-HSA-2404199	R-HSA-109701	R-HSA-2404193	R-HSA-2404195	R-HSA-2428930	R-HSA-109702	R-HSA-2428926	R-HSA-2404200	R-HSA-5686072	R-HSA-2428922"
R-HSA-69275,"G2/M Transition",21,212,0.013804779579344924,0.9071716329078701,0.9071716329078701,42,78,0.005385996409335727,9606,Homo sapiens,"CEP57	CDKN1A	RPN2	FBXW11	CEP164	TUBA4A	PSMB8	AURKA	PSMB9	CCNA2	TPX2	CCNA1	XPO1	CNTRL	PSME1	PSME2	MYBL2	CEP41	RPS27A","","R-HSA-380294	R-HSA-8853444	R-HSA-8852354	R-HSA-170116	R-HSA-380303	R-HSA-4088309	R-HSA-4088306	R-HSA-8852362	R-HSA-4088307	R-HSA-8852298	R-HSA-4088305	R-HSA-3000319	R-HSA-380311	R-HSA-4088298	R-HSA-4088299	R-HSA-8852306	R-HSA-8853405	R-HSA-2574845	R-HSA-170072	R-HSA-8854044	R-HSA-3000310	R-HSA-8854041	R-HSA-2574840	R-HSA-3000335	R-HSA-380455	R-HSA-8854051	R-HSA-170087	R-HSA-4088024	R-HSA-170084	R-HSA-170088	R-HSA-170158	R-HSA-8853419
R-HSA-5654695,"PI-3K cascade:FGFR2",2,31,0.002018623429055154,0.907223116654881,0.907223116654881,6,7,4.8335865211987294E-4,9606,Homo sapiens,"PIK3CA	FGF9","","R-HSA-5654614	R-HSA-5654612	R-HSA-5654622	R-HSA-5654620	R-HSA-5654701	R-HSA-5654697"
R-HSA-389599,"Alpha-oxidation of phytanate",2,31,0.002018623429055154,0.907223116654881,0.907223116654881,3,8,5.524098881369977E-4,9606,Homo sapiens,"PHYH	SLC27A3","","R-HSA-389639	R-HSA-389622	R-HSA-389632"
R-HSA-1660516,"Synthesis of PIPs at the early endosome membrane",2,31,0.002018623429055154,0.907223116654881,0.907223116654881,4,13,8.976660682226212E-4,9606,Homo sapiens,"PI4K2B	MTMR12","","R-HSA-6809680	R-HSA-6809707	R-HSA-1675974	R-HSA-6809720"
R-HSA-425410,"Metal ion SLC transporters",2,31,0.002018623429055154,0.907223116654881,0.907223116654881,2,20,0.0013810247203424942,9606,Homo sapiens,"SLC30A1	SLC39A3","","R-HSA-442422	R-HSA-435366"
R-HSA-1489509,"DAG and IP3 signaling",4,53,0.003451194894836231,0.9079120406080248,0.9079120406080248,10,28,0.0019334346084794918,9606,Homo sapiens,"PRKCE	CAMK4	PRKCD	ADCY4","","R-HSA-111970	R-HSA-9619127	R-HSA-9619125	R-HSA-111913	R-HSA-111912	R-HSA-198314	R-HSA-111915	R-HSA-111930	R-HSA-112282	R-HSA-111966"
R-HSA-6802957,"Oncogenic MAPK signaling",8,93,0.006055870287165462,0.9086093479391512,0.9086093479391512,32,46,0.0031763568567877366,9606,Homo sapiens,"SPRED1	NF1	ARRB1	ZC3HAV1	IQGAP1	JAK2	DUSP6	MAPK3","","R-HSA-6802919	R-HSA-9656211	R-HSA-6802918	R-HSA-9656209	R-HSA-6802916	R-HSA-9652816	R-HSA-9656215	R-HSA-9656214	R-HSA-6803234	R-HSA-6802914	R-HSA-6803233	R-HSA-9656212	R-HSA-6802912	R-HSA-6802927	R-HSA-6802926	R-HSA-6802925	R-HSA-6802924	R-HSA-6802922	R-HSA-6802921	R-HSA-6802935	R-HSA-6802934	R-HSA-6802933	R-HSA-6802932	R-HSA-9652165	R-HSA-6802943	R-HSA-6802942	R-HSA-6802941	R-HSA-6802837	R-HSA-6802911	R-HSA-6802910	R-HSA-6803230	R-HSA-6803227"
R-HSA-9716542,"Signaling by Rho GTPases, Miro GTPases and RHOBTB3",81,724,0.047144624601159084,0.9095848674257911,0.9095848674257911,106,212,0.014638862035630439,9606,Homo sapiens,"ITGB1	CYFIP2	CPNE8	DOCK4	PRAG1	NCF1	NCF2	WIPF1	ARPC1B	RASGRF2	DOCK8	CLTC	FAM13A	LMNB1	XPO1	EPSTI1	FLOT1	ANKFY1	EMD	H3-3A	NDEL1	ACTR3	PLEKHG1	PDPK1	PRKCB	STARD8	PRKCD	CYBB	PPP2R5D	VRK2	TUBA4A	CKAP4	BCR	H2BC12	PIK3CA	BTK	CDC42EP2	MAL	TAX1BP3	SOS2	MAD1L1	PFN2	NAPA	RHOBTB3	IQGAP1	FGD2	FGD4	PARD6A	RHOT1	CHN1
[truncated: 579 more rows]
[truncated: 1,446 more columns]

## Sheet: Mapping
Submitted identifier,Found identifier,Resource
[truncated: 1,429 more rows]

[truncated: 1 more sheets: not_found]
